# Supplementary material for: A novel method for transmitting southern rice black-streaked dwarf virus to rice without insect vector
Source: Virol J. 2017 Aug 15;14:155. doi: 10.1186/s12985-017-0815-4 (PMC5558718; doi:10.1186/s12985-017-0815-4)
Supplement: Supplementary file 2 — The detailed data of the peptides hits to each protein. (XLSX 1578 kb) [file 12985_2017_815_MOESM2_ESM.xlsx]

## Sheet: P1
Spectrum	Time	Prec MW	Prec m/z	Prec z	Best Sequence	Modifications	Conf	Theor MW	z
1.1.1.1799.4	51.206	1003.57	502.792	2	DSILDAIIE	Oxidation(D)@1	95.4	1003.51	2
10.1.1.3248.2	40.718	1203.63	602.825	2	IKNGVKFPDK	Oxidation(K)@2, Carbamyl(K)@10	78	1203.66	2
6.1.1.3441.2	55.451	792.457	397.236	2	ASDMILK	Oxidation(M)@4	74	792.405	2
10.1.1.3251.2	40.857	1135.66	568.838	2	RARVIVIVPN		37.1	1135.72	2
10.1.1.3758.2	48.664	1540.76	771.387	2	LNECVIPNDVIQK	Carbamidomethyl(C)@4	30.8	1540.79	2
10.1.1.2052.2	14.749	922.489	462.252	2	MTSTIISK	Carbamyl(K)@8	28.3	922.479	2
10.1.1.2922.3	33.805	986.513	494.264	2	GDDVLEVIK		26.7	986.528	2
10.1.1.3234.2	40.349	1135.66	568.837	2	RARVIVIVPN		18.6	1135.72	2
2.1.1.1474.5	36.233	1146.6	574.306	2	SKIDQSLTVR	Deamidated(Q)@5	17.8	1146.62	2
1.1.1.2064.19	63.796	1487.75	744.882	2	IFAYIHELNGRR		16.9	1487.8	2
1.1.1.2207.2	69.413	1323.61	662.812	2	GDVSSVKNSGDMK	Deamidated(N)@8	15.9	1323.6	2
2.1.1.1500.7	37.476	900.528	451.271	2	QNKQQQK		15.6	900.478	2
2.1.1.1599.5	42.209	1394.78	465.933	3	RTSYIHLLHQK		15.1	1394.78	3
2.1.1.1584.21	41.507	1321.76	661.885	2	WLTMTSTIISK	Acetyl@N-term	14.9	1321.7	2
12.1.1.3289.2	40.88	1135.65	568.835	2	RARVIVIVPN		14.9	1135.72	2
2.1.1.1501.19	37.543	1378.73	690.374	2	TVPKDLEVLKTH		14.7	1378.78	2
2.1.1.1660.2	45.134	792.452	397.233	2	ASDMILK	Oxidation(M)@4	14.1	792.405	2
2.1.1.1517.24	38.304	1548.76	775.389	2	FAKLDNKMISVMH	Oxidation(M)@12	13.7	1548.78	2
10.1.1.2931.2	34.221	986.513	494.264	2	GDDVLEVIK		13.7	986.528	2
2.1.1.1491.21	37.056	1952.11	651.71	3	RFQIDRRARVIVIVPN	Deamidated(Q)@3	13.6	1952.14	3
2.1.1.1469.7	35.991	981.583	491.799	2	QIGNLLDAR	Gln->pyro-Glu@N-term	13.3	981.524	2
1.1.1.1670.2	45.015	792.454	397.234	2	ASDMILK	Oxidation(M)@4	12.9	792.405	2
1.1.1.2788.2	93.305	1486.84	744.426	2	SWLSLRKNDLAK	Carbamidomethyl@N-term	12.8	1486.83	2
2.1.1.1617.4	43.071	910.472	456.243	2	KRFVTFL	Deamidated(R)@2	12.8	910.528	2
2.1.1.1644.13	44.375	1146.63	574.322	2	SKIDQSLTVR	Deamidated(Q)@5	12.8	1146.62	2
7.1.1.1100.3	19.522	814.455	408.235	2	EIIKNR	Carbamyl(K)@4	12.8	814.466	2
2.1.1.1520.11	38.425	1157.63	579.821	2	GLISNNLKRK	Oxidation(N)@6	12.7	1157.69	2
5.1.1.3421.2	54.916	792.46	397.237	2	ASDMILK	Oxidation(M)@4	12.6	792.405	2
2.1.1.1433.6	34.301	1057.59	529.801	2	GLISNNLKR	Deamidated(N)@6, Carbamyl(K)@8	12.5	1057.59	2
1.1.1.1556.6	39.549	963.49	482.752	2	IDDFKKR	Carbamyl(K)@5	12.3	963.514	2
7.1.1.1551.5	38.667	1261.64	631.825	2	ELTNDEVTSVR		12.2	1261.62	2
2.1.1.1598.20	42.174	2554.24	639.567	4	QNKQQQKTNRDRTISQKEKK	Delta:H(2)C(2)(K)@7, Carbamyl(K)@20	12.1	2554.37	4
7.1.1.1592.2	40.599	866.561	434.288	2	DRAPPPSK		12	866.461	2
1.1.1.1679.3	45.448	792.454	397.234	2	ASDMILK	Oxidation(M)@4	11.7	792.405	2
2.1.1.1494.15	37.212	1556.85	779.433	2	STIDLLKNDNSPLK		11.6	1556.84	2
7.1.1.1071.2	18.244	814.453	408.234	2	EIIKNR	Carbamyl(K)@4	11.6	814.466	2
2.1.1.1556.6	40.148	963.49	482.752	2	IDDFKKR	Carbamyl(K)@6	11.5	963.514	2
7.1.1.934.4	11.92	784.469	393.242	2	LLIGVDR		11.1	784.481	2
1.1.1.1506.3	37.164	900.528	451.271	2	LSIQHRF	Deamidated(Q)@4	11	900.482	2
1.1.1.2126.10	66.764	1357.75	679.881	2	IVMDVISAKAQR	Dimethyl(R)@12	11	1357.78	2
7.1.1.1090.2	19.088	814.455	408.235	2	EIIKNR	Carbamyl(K)@4	11	814.466	2
2.1.1.1464.10	35.773	1146.6	574.306	2	SKIDQSLTVR	Deamidated(Q)@5	10.9	1146.62	2
5.1.1.4235.4	89.438	963.58	482.798	2	FNVLKTNK	Deamidated(N)@2	10.9	963.539	2
11.1.1.2624.2	26.004	854.417	428.216	2	FWMDEK		10.9	854.363	2
3.1.1.1503.15	37.198	1217.64	609.828	2	TNRDRTISQK		10.8	1217.65	2
11.1.1.3405.2	43.363	974.553	488.284	2	SKELKGISN		10.7	974.54	2
2.1.1.1561.19	40.407	1939.04	647.353	3	VDAAGTAIGIPQGLLNHYK	Deamidated(Q)@12, Deamidated(N)@16	10.6	1939.01	3
1.1.1.1523.25	37.996	1548.77	775.39	2	FAKLDNKMISVMH	Oxidation(M)@12	10.5	1548.78	2
1.1.1.1527.2	38.157	772.435	387.225	2	LNLERK	Deamidated(N)@2	10.5	772.444	2
1.1.1.1578.20	40.618	1423.71	712.861	2	FEEIYNRKLRG		10.3	1423.76	2
1.1.1.1650.9	44.061	1032.57	517.291	2	IDQSLTVRT	Deamidated(Q)@3	10	1032.55	2
2.1.1.1429.12	34.114	1201.64	601.826	2	NGVKFPDKVR	Carbamyl(K)@4	9.7	1201.66	2
2.1.1.1449.3	35.061	981.585	491.8	2	QIGNLLDAR	Gln->pyro-Glu@N-term	9.6	981.524	2
7.1.1.941.2	12.27	1188.61	595.313	2	SKIDQSLTVR	Carbamyl@N-term	9.6	1188.65	2
6.1.1.3212.5	44.464	981.582	491.798	2	QIGNLLDAR	Gln->pyro-Glu@N-term	9.5	981.524	2
1.1.1.1594.29	41.401	1716.86	859.439	2	VSSSIAHCTDLGNIVK	Oxidation(H)@7, Carbamidomethyl(C)@8, Deamidated(N)@13	9.3	1716.84	2
5.1.1.4211.7	88.293	1728.88	865.446	2	STIDLLKNDNSPLKR	Oxidation(P)@12	9.3	1728.94	2
7.1.1.1695.3	44.493	1203.64	602.826	2	IKNGVKFPDK	Oxidation(K)@2, Carbamyl(K)@10	9.1	1203.66	2
2.1.1.1669.3	45.567	792.452	397.233	2	ASDMILK	Oxidation(M)@4	8.8	792.405	2
1.1.1.1553.4	39.403	1420.77	474.598	3	QFNIILPFLPGY		8.2	1420.78	3
6.1.1.3220.5	44.834	1146.6	574.305	2	SKIDQSLTVR	Deamidated(Q)@5	8.1	1146.62	2
1.1.1.1501.5	36.926	1004.55	503.283	2	IFAYIHEL		8	1004.53	2
5.1.1.3504.5	58.778	1467.69	734.851	2	ALLGVYVGYPSRM	Carbamyl(R)@12	7.9	1467.75	2
3.1.1.1673.3	45.32	792.452	397.233	2	ASDMILK	Oxidation(M)@4	7.7	792.405	2
3.1.1.2222.10	69.873	1669.9	835.956	2	DSILDAIIEVAENIR		7.7	1669.89	2
3.1.1.1479.13	36.048	1146.6	574.307	2	SKIDQSLTVR	Deamidated(Q)@5	7.6	1146.62	2
1.1.1.1676.26	45.326	1567.83	784.922	2	IAVGKQIGNLLDAR	Carbamyl@N-term, Carbamidomethyl(K)@5, Deamidated(Q)@6	7.5	1567.87	2
5.1.1.3037.3	36.584	1436.7	479.908	3	RKFSRSAEICLK	No Carbamidomethyl(C)@10	7.2	1436.79	3
2.1.1.1767.4	50.271	887.451	444.733	2	KNELGLGD	Carbamyl(K)@1	7.1	887.435	2
3.1.1.1590.20	41.358	1321.76	661.887	2	WLTMTSTIISK	Acetyl@N-term	7.1	1321.7	2
3.1.1.2698.2	91.533	891.488	446.751	2	EYTLKEK	Glu->pyro-Glu@N-term	7.1	891.47	2
2.1.1.1547.4	39.714	963.49	482.752	2	IDDFKKR	Carbamyl(K)@6	6.9	963.514	2
6.1.1.3221.4	44.873	981.583	491.799	2	QIGNLLDAR	Gln->pyro-Glu@N-term	6.9	981.524	2
2.1.1.1589.26	41.75	1345.7	673.855	2	EILETSVSQLPD	Oxidation(P)@11	6.8	1345.66	2
11.1.1.2921.4	32.818	1314.68	658.345	2	MPLNNNISLSR	Carbamidomethyl(S)@8	6.8	1314.67	2
1.1.1.1507.15	37.222	1187.59	594.803	2	LDNKMISVMH	Deamidated(N)@3	6.3	1187.57	2
2.1.1.1735.10	48.748	1295.65	648.832	2	WLTMTSTIISK	Oxidation(M)@4	6.3	1295.68	2
3.1.1.1517.32	37.87	1548.77	775.39	2	FAKLDNKMISVMH	Oxidation(M)@12	6.3	1548.78	2
6.1.1.4042.4	83.466	1980.99	661.338	3	MVERKFSRSAEICLKK	Carbamidomethyl(C)@13	6.3	1981.06	3
11.1.1.2546.2	24.865	888.479	445.247	2	SWLSLRK		6.2	888.518	2
11.1.1.2875.2	31.719	899.439	450.727	2	HTLDMIK	Carbamyl@N-term	6.2	899.453	2
1.1.1.1590.17	41.193	1321.76	661.887	2	WLTMTSTIISK	Acetyl@N-term	6.1	1321.7	2
1.1.1.2502.4	83.368	963.578	482.796	2	FNVLKTNK	Deamidated(N)@2	6.1	963.539	2
11.1.1.5262.2	65.252	723.464	362.739	2	APPPSKK		6.1	723.428	2
11.1.1.5266.2	65.399	1038.52	520.269	2	FFAKLDNK	Carbamidomethyl@N-term	5.9	1038.55	2
11.1.1.3289.2	40.719	981.588	491.801	2	QIGNLLDAR	Gln->pyro-Glu@N-term	5.8	981.524	2
1.1.1.1680.13	45.504	1919.14	640.722	3	GFTFGEHLLRFKRLR	Carbamyl(K)@12	5.7	1919.06	3
2.1.1.1696.8	46.866	1094.64	548.326	2	PQGLLNHYK	Delta:H(2)C(2)(H)@7	5.7	1094.59	2
11.1.1.4680.2	59.611	723.463	362.739	2	APPPSKK		5.7	723.428	2
10.1.1.3244.2	40.556	981.587	491.801	2	QIGNLLDAR	Gln->pyro-Glu@N-term	5.6	981.524	2
3.1.1.2000.2	60.906	787.436	394.725	2	NDNSPLK	Deamidated(N)@3	5.5	787.371	2
3.1.1.2348.4	75.791	1557.73	520.251	3	STIDLLKNDNSPLK	Deamidated(N)@10	5.4	1557.83	3
1.1.1.1661.2	44.583	792.454	397.234	2	ASDMILK	Oxidation(M)@4	5.3	792.405	2
1.1.1.1536.2	38.587	1260.65	421.223	3	LGFNVLKTNKK		5.2	1260.76	3
2.1.1.2756.4	92.906	1486.84	744.426	2	SWLSLRKNDLAK	Carbamidomethyl@N-term	5.1	1486.83	2
6.1.1.4281.4	91.041	1293.64	647.829	2	SEEPTFSKELK		5.1	1293.65	2
10.1.1.3006.2	36.211	1274.64	638.326	2	DRTISQKEKK	Carbamyl(K)@9	5.1	1274.69	2
3.1.1.1653.23	44.377	1258.69	630.353	2	IKIVMDVISAK	Carbamyl@N-term	5	1258.73	2
6.1.1.4332.2	93.53	1472.77	737.391	2	SWLSLRKNDLAK	Carbamyl@N-term	5	1472.81	2
1.1.1.1555.8	39.503	1123.52	562.769	2	APPPSKKEDI	Carbamyl@N-term	4.9	1123.59	2
3.1.1.1390.6	31.805	866.558	434.286	2	DRAPPPSK		4.9	866.461	2
10.1.1.3711.2	47.988	735.374	368.694	2	FNSIQK		4.9	735.391	2
1.1.1.1674.21	45.228	1578.83	790.421	2	RKFSRSAEICLKK	Arg->GluSA(R)@5, Carbamidomethyl(C)@10	4.8	1578.86	2
2.1.1.1356.18	30.635	1261.63	631.822	2	ELTNDEVTSVR		4.6	1261.62	2
1.1.1.1580.5	40.702	1446.78	483.266	3	IQIFRSTIDLLK	Deamidated(Q)@2	4.4	1446.84	3
5.1.1.3194.8	44.026	1301.69	651.852	2	SKELKGISNAR	Carbamidomethyl@N-term, Carbamyl(K)@5	4.3	1301.71	2
6.1.1.3592.3	62.728	1003.57	502.791	2	DSILDAIIE	Oxidation(D)@1	4.2	1003.51	2
10.1.1.3555.2	45.355	1271.68	636.846	2	QNKQQQKTNR		4.2	1271.67	2
3.1.1.2205.11	69.056	1362.7	682.356	2	LNSNFLNWEAR		4.1	1362.67	2
2.1.1.2069.10	64.627	1404.75	703.383	2	LSQLFNPMLTLE		4	1404.73	2
9.1.1.1011.4	15.71	1080.53	541.274	2	HQSKIVELK		4	1080.63	2
2.1.1.1372.3	31.376	866.56	434.287	2	DRAPPPSK		3.9	866.461	2
9.1.1.1068.2	18.33	814.457	408.236	2	EIIKNR	Carbamyl(K)@4	3.9	814.466	2
10.1.1.4549.3	57.384	1186.66	594.336	2	VRSWLSLRK	Carbamyl(K)@9	3.7	1186.69	2
3.1.1.1394.23	32.015	1336.66	669.338	2	SEEPTFSKELK	Carbamyl(K)@11	3.5	1336.65	2
2.1.1.2696.3	91.69	1314.66	658.336	2	QNKQQQKTNR	Carbamyl(K)@7	3.2	1314.68	2
2.1.1.1417.8	33.531	1061.5	531.759	2	VSQLLEMDK		3	1061.54	2
2.1.1.2078.13	65.06	1404.75	703.383	2	LSQLFNPMLTLE		3	1404.73	2
9.1.1.1080.2	18.772	814.457	408.236	2	EIIKNR	Carbamyl(K)@4	3	814.466	2
2.1.1.1301.9	28.045	1029.53	515.773	2	ELKGISNAR	Carbamyl@N-term	2.9	1029.56	2
3.1.1.1158.2	20.846	1324.78	442.599	3	LLASKNTEFFR		2.9	1324.71	3
2.1.1.2236.7	71.436	1274.68	638.345	2	DRTISQKEKK	Carbamyl(K)@7	2.8	1274.69	2
2.1.1.2274.8	73.245	1981	661.339	3	MVERKFSRSAEICLKK	Carbamidomethyl(C)@13	2.8	1981.06	3
2.1.1.2283.10	73.673	1981	661.339	3	MVERKFSRSAEICLKK	Carbamidomethyl(C)@13	2.8	1981.06	3
2.1.1.2277.11	73.405	1566.85	784.433	2	LVRFDLIHKLDR	Carbamyl(K)@9	2.6	1566.9	2
3.1.1.1554.2	39.61	818.495	410.255	2	LSLFLLN		2.6	818.49	2
2.1.1.2189.13	69.255	1362.69	682.352	2	LNSNFLNWEAR		2.5	1362.67	2
2.1.1.1705.9	47.299	1094.64	548.326	2	PQGLLNHYK	Delta:H(2)C(2)(H)@7	2.4	1094.59	2
9.1.1.1058.2	17.868	814.457	408.236	2	EIIKNR	Carbamyl(K)@4	2.2	814.466	2
3.1.1.1516.30	37.82	1600.81	801.411	2	IGYVLAVLYSSDMK	Carbamyl(K)@14	2.1	1600.82	2
11.1.1.3295.2	40.981	1135.66	568.836	2	RARVIVIVPN		2.1	1135.72	2
1.1.1.2454.5	81.169	1581.77	791.891	2	KFNSIQKFRQNK	Deamidated(N)@3, Deamidated(Q)@6, Carbamyl(K)@7	1.8	1581.83	2
7.1.1.1704.3	44.71	981.588	491.801	2	QIGNLLDAR	Gln->pyro-Glu@N-term	1.8	981.524	2
1.1.1.2283.7	72.994	1981	661.342	3	MVERKFSRSAEICLKK	Carbamidomethyl(C)@13	1.6	1981.06	3
2.1.1.1388.5	32.143	866.558	434.286	2	DRAPPPSK		1.5	866.461	2
2.1.1.1443.11	34.782	1056.58	529.298	2	VNLPNCVLK	Deamidated(N)@5, Carbamidomethyl(C)@6	1.5	1056.56	2
5.1.1.3830.5	70.633	1505.76	753.886	2	MIEVLFELDPSK	Carbamyl@N-term, Carbamyl(K)@12	1.4	1505.74	2
11.1.1.3282.3	40.554	1135.66	568.837	2	RARVIVIVPN		1.3	1135.72	2
2.1.1.2141.6	66.961	1357.74	679.879	2	IVMDVISAKAQR	Dimethyl(R)@12	1	1357.78	2
12.1.1.7654.2	85.448	963.577	482.796	2	FNVLKTNK	Deamidated(N)@2	1	963.539	2
7.1.1.1027.10	16.282	1228.64	615.328	2	SKVSQLLEMDK	Dethiomethyl(M)@9	0.9	1228.67	2
11.1.1.2559.2	25.121	749.398	375.706	2	NNFNLK	Deamidated(N)@4	0.9	749.371	2
3.1.1.1514.22	37.729	1669.75	835.881	2	RFVTFLTNKSGGQK	Deamidated(N)@8, Carbamyl(K)@9, Deamidated(Q)@13, Carbamyl(K)@14	0.4	1669.84	2
4.1.1.3051.5	43.961	981.589	491.802	2	QIGNLLDAR	Gln->pyro-Glu@N-term	0.4	981.524	2
4.1.1.3256.2	53.807	792.459	397.237	2	ASDMILK	Oxidation(M)@4	0.3	792.405	2
2.1.1.1320.3	28.948	878.43	440.222	2	LTMTSTII		0.2	878.478	2
1.1.1.800.2	5.991	1368.74	457.255	3	SEDKEYTLKEK		< 1	1368.68	3
1.1.1.834.2	6.78	1266.66	423.228	3	MLVGYGKCAIR	Carbamidomethyl(C)@8	< 1	1266.66	3
1.1.1.858.2	7.386	1060.63	531.322	2	FQIDRRAR		< 1	1060.59	2
1.1.1.863.2	7.622	1345.68	673.849	2	IVMDVISAKAQR	Oxidation(M)@3	< 1	1345.74	2
1.1.1.866.2	7.764	1913.99	639.004	3	IDDFKKRFVTFLTNK	Carbamyl(K)@15	< 1	1914.04	3
1.1.1.878.4	8.21	970.4	486.207	2	FEEIYNR	Deamidated(N)@6	< 1	970.44	2
1.1.1.896.2	8.796	2114.18	423.843	5	FDLIHKLDRYHNVFVR	Carbamyl(K)@6	< 1	2114.12	5
1.1.1.923.3	9.775	1466.61	734.313	2	VQMCNTGDVSSVK	Carbamidomethyl(C)@4, Carbamyl(K)@13	< 1	1466.65	2
1.1.1.937.3	10.418	2282.98	761.999	3	YFGLNGSLKHFSTFGDYSSR	Deamidated(N)@5	< 1	2283.06	3
1.1.1.949.3	10.98	2459.36	492.88	5	LFESDNGILNECVIPNDVIQK	Carbamyl@N-term, Carbamidomethyl(C)@12	< 1	2459.2	5
1.1.1.951.5	11.087	1809.81	604.277	3	FFFSEDKEYTLKEK		< 1	1809.88	3
1.1.1.958.5	11.421	2116.19	530.055	4	QQQKTNRDRTISQKEKK	Deamidated(N)@6	< 1	2116.13	4
1.1.1.958.6	11.427	1318.7	660.356	2	VLLSFNSISVLK		< 1	1318.79	2
1.1.1.962.3	11.602	1740.88	436.227	4	GMDAHTIPNLTLFLR	Carbamyl@N-term	< 1	1740.9	4
1.1.1.963.3	11.65	1362.74	455.253	3	LNSNFLNWEAR		< 1	1362.67	3
1.1.1.965.3	11.753	1775.74	592.922	3	IDQSLTVRTESLEER	Deamidated(Q)@3	< 1	1775.89	3
1.1.1.967.8	11.863	1318.7	660.356	2	VLLSFNSISVLK		< 1	1318.79	2
1.1.1.971.7	12.057	1424.68	713.348	2	VQMCNTGDVSSVK	Deamidated(Q)@2, Carbamidomethyl(C)@4	< 1	1424.63	2
1.1.1.977.6	12.334	2100.19	1051.1	2	QNKQQQKTNRDRTISQK		< 1	2100.11	2
1.1.1.987.2	12.712	1115.58	558.795	2	ARVIGFALNR		< 1	1115.66	2
1.1.1.991.2	12.839	2115.21	529.809	4	ARVIGFALNRNDYHDKVK		< 1	2115.13	4
1.1.1.993.2	12.925	2115.2	424.048	5	QQQKTNRDRTISQKEKK		< 1	2115.15	5
1.1.1.996.2	13.057	2115.2	529.808	4	TNRDRTISQKEKKIKDR		< 1	2115.19	4
1.1.1.999.2	13.207	1366.51	684.26	2	SCSNFFFSEDK	Carbamidomethyl(C)@2	< 1	1366.55	2
1.1.1.1001.2	13.291	1487.8	496.94	3	GISNARVIGFALNR	Deamidated(N)@13	< 1	1487.82	3
1.1.1.1005.8	13.497	1451.71	726.861	2	FNSIQKFRQNK	Carbamyl(K)@6	< 1	1451.76	2
1.1.1.1011.2	13.748	1487.8	496.94	3	GISNARVIGFALNR	Deamidated(N)@4	< 1	1487.82	3
1.1.1.1020.3	14.174	1487.8	496.94	3	GISNARVIGFALNR	Deamidated(N)@13	< 1	1487.82	3
1.1.1.1028.2	14.548	2211.26	443.259	5	ITIVTKQPMNIPLINDWSK	Deamidated(N)@15	< 1	2211.2	5
1.1.1.1029.2	14.595	814.458	408.236	2	EIIKNR	Carbamyl(K)@4	< 1	814.466	2
1.1.1.1031.9	14.709	2374.07	594.526	4	FVTFLTNKSGGQKSEEPTFSK	Carbamyl(K)@21	< 1	2374.18	4
1.1.1.1032.2	14.738	1201.74	401.586	3	NGVKFPDKVR	Carbamyl(K)@4	< 1	1201.66	3
1.1.1.1032.7	14.762	1386.69	694.351	2	LNYEEEFSLSR	Deamidated(N)@2	< 1	1386.63	2
1.1.1.1042.2	15.22	1949.92	488.487	4	KTVGTKQDVMVSKPECK	Oxidation(M)@10, Carbamidomethyl(C)@16	< 1	1949.99	4
1.1.1.1046.4	15.406	2002.83	501.716	4	LDDIWTVLNNASDMILK	Carbamyl(K)@17	< 1	2003	4
1.1.1.1052.3	15.693	1146.54	574.28	2	SKIDQSLTVR	Deamidated(Q)@5	< 1	1146.62	2
1.1.1.1056.5	15.87	1058.57	530.291	2	VRSWLSLR	Carbamyl@N-term	< 1	1058.6	2
1.1.1.1057.2	15.905	2002.83	501.716	4	LDDIWTVLNNASDMILK	Carbamyl(K)@17	< 1	2003	4
1.1.1.1061.2	16.095	1425.7	476.24	3	FVTFLTNKSGGQK		< 1	1425.76	3
1.1.1.1061.5	16.111	1146.54	574.28	2	SKIDQSLTVR	Deamidated(Q)@5	< 1	1146.62	2
1.1.1.1073.9	16.671	1821.92	608.315	3	TVGTKQDVMVSKPECK	Oxidation(M)@9, Carbamidomethyl(C)@15	< 1	1821.9	3
1.1.1.1075.2	16.746	1985.06	497.274	4	RHTLDMIKIVMDVISAK	Oxidation(M)@6	< 1	1985.08	4
1.1.1.1075.15	16.768	1244.65	623.331	2	NGVKFPDKVR	Carbamyl@N-term, Carbamyl(K)@4	< 1	1244.66	2
1.1.1.1082.7	17.089	1120.6	561.306	2	YHSIFLNVK	Deamidated(N)@7	< 1	1120.59	2
1.1.1.1084.8	17.183	1607.85	536.956	3	NLVNAFVTNNFNLK	Deamidated(N)@9	< 1	1607.83	3
1.1.1.1095.5	17.703	1471.83	491.616	3	LKHMLDYKTVPK		< 1	1471.82	3
1.1.1.1095.7	17.707	999.57	500.792	2	QIGNLLDAR	Deamidated(N)@4	< 1	999.535	2
1.1.1.1099.11	17.92	1478.76	740.385	2	KTVGTKQDVMVSK	Carbamyl(K)@1, Oxidation(M)@10	< 1	1478.78	2
1.1.1.1104.4	18.135	1456.78	486.602	3	LAHDYGLISNNLK		< 1	1456.77	3
1.1.1.1104.7	18.14	999.57	500.792	2	QIGNLLDAR	Deamidated(N)@4	< 1	999.535	2
1.1.1.1104.20	18.164	1621.8	811.905	2	FFFSEDKEYTLK	Carbamyl@N-term, Delta:H(2)C(2)(K)@7	< 1	1621.77	2
1.1.1.1108.6	18.336	1487.81	496.945	3	GISNARVIGFALNR	Deamidated(N)@13	< 1	1487.82	3
1.1.1.1110.6	18.439	1159.55	580.781	2	NGVKFPDKVR	Deamidated(N)@1	< 1	1159.63	2
1.1.1.1124.3	19.09	974.489	488.252	2	KFVSSSIAH		< 1	974.519	2
1.1.1.1125.9	19.15	1159.55	580.781	2	NGVKFPDKVR	Deamidated(N)@1	< 1	1159.63	2
1.1.1.1126.9	19.195	1817.95	606.991	3	IDQSLTVRTESLEER	Carbamyl@N-term	< 1	1817.91	3
1.1.1.1127.11	19.246	1445.68	723.848	2	MIEVLFELDPSK	Delta:H(2)C(2)(K)@12	< 1	1445.75	2
1.1.1.1132.9	19.469	1152.58	577.3	2	KFFAKLDNK	Carbamyl(K)@5	< 1	1152.63	2
1.1.1.1132.10	19.471	1743.86	582.295	3	DRTISQKEKKIKDR		< 1	1744	3
1.1.1.1132.17	19.483	1357.76	679.885	2	QIGNLLDARVQM	Deamidated(N)@4	< 1	1357.7	2
1.1.1.1135.17	19.628	1817.95	606.991	3	IDQSLTVRTESLEER	Carbamyl@N-term	< 1	1817.91	3
1.1.1.1138.12	19.774	1466.61	734.311	2	VQMCNTGDVSSVK	Carbamidomethyl(C)@4, Carbamyl(K)@13	< 1	1466.65	2
1.1.1.1148.2	20.214	831.471	416.743	2	STIDLLK	Carbamyl(K)@7	< 1	831.47	2
1.1.1.1148.7	20.235	1466.61	734.314	2	VQMCNTGDVSSVK	Carbamidomethyl(C)@4, Carbamyl(K)@13	< 1	1466.65	2
1.1.1.1150.10	20.319	1272.7	637.357	2	MFNKLSIQHR		< 1	1272.68	2
1.1.1.1154.17	20.518	1388.72	695.368	2	TVGTKQDVMVSKP		< 1	1388.73	2
1.1.1.1156.5	20.596	1645.89	549.638	3	TNRDRTISQKEKK	Carbamyl(K)@13	< 1	1645.89	3
1.1.1.1160.13	20.801	1258.58	630.299	2	MPLNNNISLSR	Deamidated(N)@6	< 1	1258.63	2
1.1.1.1161.19	20.853	2011.02	671.346	3	SAEICLKKFNSIQKFR	Carbamidomethyl(C)@5, Carbamyl(K)@8	< 1	2011.07	3
1.1.1.1166.11	21.09	1857.9	620.308	3	ELKGISNARVIGFALNR	Deamidated(N)@7	< 1	1858.04	3
1.1.1.1169.27	21.247	1648.82	825.415	2	LRIYGDFDYACEK	Carbamidomethyl(C)@11	< 1	1648.76	2
1.1.1.1170.10	21.27	1587.83	530.283	3	SDTTKRHTLDMIK	Carbamyl(K)@13	< 1	1587.8	3
1.1.1.1170.21	21.288	1356.71	679.365	2	QIGNLLDARVQM		< 1	1356.72	2
1.1.1.1178.11	21.654	1670.82	557.947	3	HLMFCSLQSTYQR	Carbamidomethyl(C)@5, Deamidated(Q)@8	< 1	1670.75	3
1.1.1.1178.23	21.664	1273.67	637.842	2	QNKQQQKTNR	Deamidated(Q)@5, Deamidated(Q)@6	< 1	1273.64	2
1.1.1.1178.29	21.671	1372.71	687.364	2	IVMDVISAKAQR	Carbamyl(K)@9	< 1	1372.75	2
1.1.1.1180.3	21.744	1186.66	396.562	3	LDNKMISVMH		< 1	1186.58	3
1.1.1.1181.5	21.797	1946.02	487.513	4	DHSGFTFGEHLLRFKR		< 1	1945.99	4
1.1.1.1184.15	21.957	1254.73	628.373	2	THALCSVRLR	Carbamyl@N-term, Carbamidomethyl(C)@5	< 1	1254.66	2
1.1.1.1187.21	22.108	1372.71	687.364	2	IVMDVISAKAQR	Carbamyl(K)@9	< 1	1372.75	2
1.1.1.1189.12	22.192	1273.67	637.842	2	MPLNNNISLSR	Oxidation(M)@1	< 1	1273.64	2
1.1.1.1198.9	22.618	1273.67	637.842	2	MPLNNNISLSR	Oxidation(M)@1	< 1	1273.64	2
1.1.1.1202.11	22.808	1292.69	647.354	2	SKVSQLLEMDK	Oxidation(M)@9	< 1	1292.66	2
1.1.1.1203.2	22.837	1425.82	476.282	3	FVTFLTNKSGGQK		< 1	1425.76	3
1.1.1.1204.10	22.905	1288.63	645.32	2	MFNKLSIQHR	Oxidation(M)@1	< 1	1288.67	2
1.1.1.1208.13	23.093	1276.61	639.312	2	SKVSQLLEMDK		< 1	1276.67	2
1.1.1.1210.7	23.168	1940.04	486.017	4	GMDAHTIPNLTLFLRNK		< 1	1940.03	4
1.1.1.1210.17	23.177	1730.85	577.959	3	FGIYNKTSLLLEYK	Carbamyl(K)@6	< 1	1730.92	3
1.1.1.1211.8	23.216	1500.79	501.271	3	SRMPLNNNISLSR		< 1	1500.78	3
1.1.1.1213.7	23.312	986.543	494.279	2	ELKGISNAR		< 1	986.551	2
1.1.1.1215.23	23.427	1372.69	687.354	2	IVMDVISAKAQR	Carbamyl(K)@9	< 1	1372.75	2
1.1.1.1218.16	23.572	1330.65	666.333	2	IVMDVISAKAQR	Deamidated(Q)@11	< 1	1330.73	2
1.1.1.1219.18	23.611	1989.97	664.332	3	SKIDQSLTVRTESLEER		< 1	1990.03	3
1.1.1.1222.9	23.749	1554.78	519.268	3	QPMNIPLINDWSK		< 1	1554.79	3
1.1.1.1222.17	23.764	1468.74	735.379	2	FVTFLTNKSGGQK	Carbamyl(K)@13	< 1	1468.77	2
1.1.1.1223.8	23.789	1514.75	505.923	3	DHSGFTFGEHLLR		< 1	1514.73	3
1.1.1.1224.3	23.833	1290.73	431.252	3	CAIRFQIDRR	Carbamidomethyl(C)@1, Arg->GluSA(R)@4	< 1	1290.65	3
1.1.1.1227.15	23.988	1701.97	568.329	3	EILETSVSQLPDYVK	Glu->pyro-Glu@N-term	< 1	1701.88	3
1.1.1.1228.25	24.045	2001.92	668.313	3	SCSNFFFSEDKEYTLK	Carbamidomethyl(C)@2, Deamidated(N)@4	< 1	2001.87	3
1.1.1.1229.10	24.08	1500.75	501.257	3	AHDYGLISNNLKR	Deamidated(N)@10	< 1	1500.77	3
1.1.1.1230.23	24.14	1230.66	616.339	2	HMLDYKTVPK		< 1	1230.64	2
1.1.1.1231.8	24.174	1468.76	490.593	3	FVTFLTNKSGGQK	Carbamyl(K)@13	< 1	1468.77	3
1.1.1.1231.23	24.194	2152.15	718.389	3	SDLIKEFDHIDDFKKRF		< 1	2152.1	3
1.1.1.1236.13	24.422	1149.56	575.789	2	WTVLNNASDM		< 1	1149.51	2
1.1.1.1237.3	24.458	1332.7	445.24	3	HPKFEEIYNR	Deamidated(N)@9	< 1	1332.65	3
1.1.1.1238.11	24.512	1566.78	523.267	3	LVRFDLIHKLDR	Carbamyl(K)@9	< 1	1566.9	3
1.1.1.1241.6	24.652	1514.75	505.923	3	DHSGFTFGEHLLR		< 1	1514.73	3
1.1.1.1247.4	24.937	1839.92	460.987	4	VKLAHDYGLISNNLKR		< 1	1840.03	4
1.1.1.1248.4	24.984	1325.62	442.881	3	LLASKNTEFFR	Deamidated(N)@6	< 1	1325.7	3
1.1.1.1249.2	25.03	1246.66	416.561	3	FRQNKQQQK	Carbamyl@N-term	< 1	1246.65	3
1.1.1.1249.6	25.033	1031.58	516.797	2	IVMDVISAK	Carbamidomethyl@N-term	< 1	1031.57	2
1.1.1.1249.15	25.041	1828.94	610.654	3	HTLDMIKIVMDVISAK	Oxidation(M)@10	< 1	1828.98	3
1.1.1.1252.11	25.191	1190.62	596.318	2	KLRGVVIHAAK		< 1	1190.76	2
1.1.1.1256.6	25.372	1325.61	663.815	2	LLASKNTEFFR	Deamidated(N)@6	< 1	1325.7	2
1.1.1.1259.4	25.507	1111.66	556.837	2	RKLLIGVDR	Carbamyl(K)@2	< 1	1111.68	2
1.1.1.1266.6	25.837	1201.6	601.809	2	NGVKFPDKVR	Carbamyl(K)@8	< 1	1201.66	2
1.1.1.1270.2	26.004	1031.58	516.798	2	IDQSLTVRT		< 1	1031.56	2
1.1.1.1271.7	26.063	1197.7	599.857	2	FIKMLVGYGK	Carbamyl(K)@3	< 1	1197.66	2
1.1.1.1275.5	26.244	1068.63	535.322	2	ISKFGIYNK		< 1	1068.6	2
1.1.1.1280.6	26.475	1343.72	672.868	2	NTEFFRWLTM		< 1	1343.63	2
1.1.1.1281.5	26.518	928.509	465.262	2	FITYKSK	Carbamyl(K)@5	< 1	928.502	2
1.1.1.1282.5	26.56	1011.45	506.733	2	FVTFLTNK	Carbamyl@N-term	< 1	1011.54	2
1.1.1.1282.22	26.588	3156.48	1053.17	3	RLRHLTDSRKNELGLGDIEVMVHNLNK		< 1	3156.69	3
1.1.1.1284.22	26.68	1661.76	831.889	2	VIGFALNRNDYHDK	Deamidated(N)@9	< 1	1661.82	2
1.1.1.1285.13	26.705	1661.77	554.931	3	VIGFALNRNDYHDK	Deamidated(N)@9	< 1	1661.82	3
1.1.1.1286.18	26.759	1303.64	652.827	2	SVMGDDVLEVIK		< 1	1303.67	2
1.1.1.1290.13	26.952	1252.63	627.322	2	FSRSAEICLK	Carbamyl@N-term, Carbamidomethyl(C)@8	< 1	1252.62	2
1.1.1.1290.17	26.961	1363.68	682.845	2	LNSNFLNWEAR	Deamidated(N)@7	< 1	1363.65	2
1.1.1.1291.5	26.987	1031.58	516.796	2	IVMDVISAK	Carbamidomethyl@N-term	< 1	1031.57	2
1.1.1.1292.10	27.038	1041.59	521.8	2	QIGNLLDAR	Carbamyl@N-term	< 1	1041.56	2
1.1.1.1293.12	27.094	1805.95	602.989	3	TVGTKQDVMVSKPECK	Carbamidomethyl(C)@15	< 1	1805.9	3
1.1.1.1299.18	27.382	1363.69	682.854	2	LNSNFLNWEAR	Deamidated(N)@7	< 1	1363.65	2
1.1.1.1300.11	27.432	1273.67	637.84	2	HMLDYKTVPK	Carbamyl(K)@6	< 1	1273.65	2
1.1.1.1302.8	27.514	1137.63	569.821	2	QLDFKDSFR	Gln->pyro-Glu@N-term	< 1	1137.55	2
1.1.1.1302.14	27.524	1971.03	658.019	3	HMLDYKTVPKDLEVLK	Carbamyl(K)@10	< 1	1971.05	3
1.1.1.1302.18	27.534	1466.62	734.315	2	VQMCNTGDVSSVK	Carbamidomethyl(C)@4, Carbamyl(K)@13	< 1	1466.65	2
1.1.1.1308.12	27.793	1201.6	601.808	2	NGVKFPDKVR	Carbamyl@N-term	< 1	1201.66	2
1.1.1.1309.7	27.835	1069.6	535.807	2	IVVPYGLMY	Oxidation(M)@8	< 1	1069.55	2
1.1.1.1309.23	27.862	1631.74	816.879	2	EKHPKFEEIYNR	Carbamyl(K)@2	< 1	1631.81	2
1.1.1.1311.12	27.934	1646.78	549.934	3	IVVPYGLMYANHNR	Deamidated(N)@13	< 1	1646.82	3
1.1.1.1311.23	27.943	1971.03	658.019	3	HMLDYKTVPKDLEVLK	Carbamyl(K)@10	< 1	1971.05	3
1.1.1.1312.13	27.993	1197.7	599.856	2	FIKMLVGYGK	Carbamyl(K)@3	< 1	1197.66	2
1.1.1.1313.11	28.03	1639.77	547.599	3	DLEVLKTHALCSVR	Carbamidomethyl(C)@11	< 1	1639.87	3
1.1.1.1313.18	28.042	1272.66	637.337	2	QNKQQQKTNR	Deamidated(Q)@5	< 1	1272.65	2
1.1.1.1314.10	28.082	1128.59	565.304	2	NKFITYKSK	Deamidated(N)@1	< 1	1128.62	2
1.1.1.1314.18	28.095	1467.8	734.908	2	IAVGKQIGNLLDAR	Deamidated(N)@9	< 1	1467.84	2
1.1.1.1315.3	28.118	937.485	469.75	2	ISVLKAHK	Carbamyl(K)@8	< 1	937.571	2
1.1.1.1315.26	28.143	1374.68	688.346	2	HPKFEEIYNR	Carbamyl@N-term	< 1	1374.67	2
1.1.1.1320.11	28.364	1029.53	515.773	2	ELKGISNAR	Carbamyl@N-term	< 1	1029.56	2
1.1.1.1321.2	28.404	1197.61	400.211	3	FIKMLVGYGK	Carbamyl(K)@10	< 1	1197.66	3
1.1.1.1321.8	28.41	1040.48	521.247	2	YFGLNGSLK	Carbamyl(K)@9	< 1	1040.53	2
1.1.1.1322.14	28.472	1246.63	624.323	2	HMLDYKTVPK	Oxidation(M)@2	< 1	1246.64	2
1.1.1.1324.24	28.571	2019.97	674.331	3	EKEILETSVSQLPDYVK	Carbamyl(K)@17	< 1	2020.04	3
1.1.1.1325.4	28.598	1363.72	455.582	3	LNSNFLNWEAR	Deamidated(N)@2	< 1	1363.65	3
1.1.1.1326.8	28.649	1409.81	470.942	3	FEEIYNRKLR	Carbamyl(K)@8	< 1	1409.74	3
1.1.1.1326.26	28.665	1272.64	637.327	2	QNKQQQKTNR	Deamidated(Q)@6	< 1	1272.65	2
1.1.1.1327.18	28.722	1566.78	784.398	2	LVRFDLIHKLDR	Carbamyl(K)@9	< 1	1566.9	2
1.1.1.1328.18	28.76	1261.61	631.814	2	ELTNDEVTSVR		< 1	1261.62	2
1.1.1.1336.3	29.119	986.51	494.262	2	ELKGISNAR		< 1	986.551	2
1.1.1.1339.7	29.269	1262.66	632.337	2	ELTNDEVTSVR	Deamidated(N)@4	< 1	1262.6	2
1.1.1.1341.4	29.366	1712.77	571.932	3	STIDLLKNDNSPLKR		< 1	1712.94	3
1.1.1.1343.8	29.462	1363.65	682.834	2	LNSNFLNWEAR	Deamidated(N)@7	< 1	1363.65	2
1.1.1.1347.7	29.646	1755.92	586.314	3	STIDLLKNDNSPLKR	Carbamyl(K)@14	< 1	1755.95	3
1.1.1.1348.10	29.687	1279.66	640.837	2	WLTMTSTIISK		< 1	1279.68	2
1.1.1.1349.8	29.735	1262.66	632.335	2	ELTNDEVTSVR	Deamidated(N)@4	< 1	1262.6	2
1.1.1.1352.5	29.862	1712.77	571.93	3	HLMFCSLQSTYQR	Carbamyl@N-term, Carbamidomethyl(C)@5	< 1	1712.78	3
1.1.1.1354.2	29.945	1544.85	515.959	3	QNKQQQKTNRDR	Deamidated(N)@2, Deamidated(Q)@6	< 1	1544.77	3
1.1.1.1355.5	30.005	1246.62	624.316	2	HMLDYKTVPK	Oxidation(M)@2	< 1	1246.64	2
1.1.1.1356.4	30.046	2218.2	555.558	4	KFVSSSIAHCTDLGNIVKSR	Carbamidomethyl(C)@10	< 1	2218.15	4
1.1.1.1357.15	30.105	1239.75	620.883	2	TSYIHLLHQK	Deamidated(Q)@9	< 1	1239.66	2
1.1.1.1360.10	30.226	2218.2	555.558	4	KFVSSSIAHCTDLGNIVKSR	Carbamidomethyl(C)@10	< 1	2218.15	4
1.1.1.1360.23	30.237	1291.73	646.87	2	TVGTKQDVMVSK		< 1	1291.68	2
1.1.1.1361.3	30.267	1317.73	440.252	3	LDRYHNVFVR		< 1	1317.69	3
1.1.1.1362.8	30.318	2218.2	555.558	4	KFVSSSIAHCTDLGNIVKSR	Carbamidomethyl(C)@10	< 1	2218.15	4
1.1.1.1362.18	30.332	1962.98	655.336	3	VPILNEMSELFDQNWK	Deamidated(N)@5	< 1	1962.94	3
1.1.1.1363.5	30.365	1560.76	521.26	3	LFLYSTLPTVHDR		< 1	1560.83	3
1.1.1.1364.3	30.407	974.562	488.288	2	IDQSLTVR	Carbamyl@N-term, Deamidated(Q)@3	< 1	974.503	2
1.1.1.1364.18	30.42	1320.62	661.319	2	QDVMVSKPECK	Deamidated(Q)@1, Carbamidomethyl(C)@10	< 1	1320.61	2
1.1.1.1367.6	30.551	1425.68	476.234	3	FVTFLTNKSGGQK		< 1	1425.76	3
1.1.1.1370.12	30.698	1056.57	529.29	2	RQNKQQQK		< 1	1056.58	2
1.1.1.1372.15	30.794	1712.98	572	3	STIDLLKNDNSPLKR		< 1	1712.94	3
1.1.1.1373.8	30.841	1215.62	608.816	2	NVFIGEVPLTK		< 1	1215.69	2
1.1.1.1376.5	30.975	866.558	434.286	2	DRAPPPSK		< 1	866.461	2
1.1.1.1376.16	30.985	1170.6	586.307	2	NKFITYKSK	Carbamyl(K)@9	< 1	1170.64	2
1.1.1.1376.22	30.995	1329.68	665.847	2	IVMDVISAKAQR		< 1	1329.74	2
1.1.1.1377.35	31.048	1471.8	736.908	2	LKHMLDYKTVPK		< 1	1471.82	2
1.1.1.1378.3	31.069	946.529	474.272	2	NGVKFPDK	Carbamyl(K)@8	< 1	946.487	2
1.1.1.1378.15	31.087	1324.64	663.327	2	LLASKNTEFFR		< 1	1324.71	2
1.1.1.1379.9	31.128	1579.91	527.643	3	TSLLLEYKKTVGTK		< 1	1579.92	3
1.1.1.1380.11	31.171	2183.17	546.799	4	KFSRSAEICLKKFNSIQK	Carbamidomethyl(C)@9	< 1	2183.19	4
1.1.1.1382.11	31.269	1104.58	553.295	2	VSQLLEMDK	Carbamyl(K)@9	< 1	1104.55	2
1.1.1.1385.2	31.403	866.56	434.287	2	DRAPPPSK		< 1	866.461	2
1.1.1.1385.26	31.431	1600.8	801.408	2	IGYVLAVLYSSDMK	Carbamyl(K)@14	< 1	1600.82	2
1.1.1.1388.20	31.567	1376.69	689.352	2	GVVIHAAKCLFY	Carbamidomethyl(C)@9	< 1	1376.73	2
1.1.1.1388.21	31.569	1423.58	712.798	2	VQMCNTGDVSSVK	Carbamidomethyl(C)@4	< 1	1423.64	2
1.1.1.1389.16	31.612	1887	630.009	3	TNRDRTISQKEKKIK	Carbamyl(K)@12	< 1	1887.07	3
1.1.1.1390.14	31.652	1124.56	563.289	2	RFVTFLTNK		< 1	1124.63	2
1.1.1.1391.20	31.718	1503.77	752.893	2	WTVLNNASDMILK		< 1	1503.78	2
1.1.1.1393.19	31.81	1320.64	661.328	2	QDVMVSKPECK	Deamidated(Q)@1, Carbamidomethyl(C)@10	< 1	1320.61	2
1.1.1.1394.6	31.837	866.561	434.288	2	DRAPPPSK		< 1	866.461	2
1.1.1.1395.9	31.887	1452.79	485.27	3	GIDTVCWQYLR	Carbamyl@N-term, Carbamidomethyl(C)@6	< 1	1452.68	3
1.1.1.1396.6	31.932	1409.8	470.941	3	GIDTVCWQYLR	Carbamidomethyl(C)@6	< 1	1409.68	3
1.1.1.1397.8	31.981	999.635	500.825	2	QIGNLLDAR	Deamidated(N)@4	< 1	999.535	2
1.1.1.1397.21	31.997	1337.69	669.853	2	FSRSAEICLKK	Carbamidomethyl(C)@8	< 1	1337.71	2
1.1.1.1398.3	32.027	866.561	434.288	2	DRAPPPSK		< 1	866.461	2
1.1.1.1400.14	32.136	1274.63	638.324	2	DRTISQKEKK	Carbamyl(K)@10	< 1	1274.69	2
1.1.1.1400.18	32.143	1336.67	669.341	2	SEEPTFSKELK	Carbamyl(K)@11	< 1	1336.65	2
1.1.1.1401.8	32.177	1139.55	570.784	2	LVRFDLIHK		< 1	1139.68	2
1.1.1.1403.4	32.268	866.561	434.288	2	DRAPPPSK		< 1	866.461	2
1.1.1.1403.18	32.296	1600.8	801.408	2	IGYVLAVLYSSDMK	Carbamyl(K)@14	< 1	1600.82	2
1.1.1.1409.25	32.574	1336.67	669.341	2	SEEPTFSKELK	Carbamyl(K)@8	< 1	1336.65	2
1.1.1.1410.26	32.628	1680.77	841.394	2	LNYEEEFSLSRMY	Deamidated(N)@2	< 1	1680.73	2
1.1.1.1412.5	32.692	866.56	434.287	2	DRAPPPSK		< 1	866.461	2
1.1.1.1412.23	32.719	1600.8	801.408	2	IGYVLAVLYSSDMK	Carbamyl(K)@14	< 1	1600.82	2
1.1.1.1414.14	32.795	1159.61	580.811	2	NGVKFPDKVR	Deamidated(N)@1	< 1	1159.63	2
1.1.1.1414.22	32.806	1426.71	714.363	2	FVTFLTNKSGGQK	Deamidated(N)@7	< 1	1426.75	2
1.1.1.1415.6	32.84	1041.6	521.805	2	QIGNLLDAR	Carbamyl@N-term	< 1	1041.56	2
1.1.1.1418.11	32.993	1274.63	638.324	2	DRTISQKEKK	Carbamyl(K)@10	< 1	1274.69	2
1.1.1.1419.20	33.04	2349.25	588.321	4	SGGQKSEEPTFSKELKGISNAR		< 1	2349.19	4
1.1.1.1419.24	33.043	1230.64	616.325	2	HMLDYKTVPK		< 1	1230.64	2
1.1.1.1421.3	33.121	866.558	434.286	2	DRAPPPSK		< 1	866.461	2
1.1.1.1421.17	33.136	1262.62	632.319	2	ELTNDEVTSVR	Deamidated(N)@4	< 1	1262.6	2
1.1.1.1421.25	33.15	2352.15	785.056	3	VYLDSIFLKHMLDYKTVPK	Carbamyl(K)@15	< 1	2352.26	3
1.1.1.1421.26	33.151	1600.8	801.408	2	IGYVLAVLYSSDMK	Carbamyl(K)@14	< 1	1600.82	2
1.1.1.1422.22	33.185	1278.68	640.349	2	VTFLTNKSGGQK		< 1	1278.69	2
1.1.1.1425.7	33.317	1451.85	484.959	3	FNSIQKFRQNK	Carbamyl(K)@6	< 1	1451.76	3
1.1.1.1426.21	33.376	2022.99	675.338	3	MVERKFSRSAEICLKK	Protein Terminal Acetyl@N-term, Carbamidomethyl(C)@13	< 1	2023.07	3
1.1.1.1426.28	33.388	1717.84	859.926	2	FITYKSKAFTSLNR	Carbamyl(K)@7	< 1	1717.92	2
1.1.1.1428.10	33.463	1167.66	584.837	2	KFNSIQKFR	Deamidated(Q)@6	< 1	1167.64	2
1.1.1.1428.22	33.473	1334.65	668.333	2	TVGTKQDVMVSK	Carbamyl(K)@12	< 1	1334.69	2
1.1.1.1429.9	33.51	1061.5	531.759	2	VSQLLEMDK		< 1	1061.54	2
1.1.1.1429.16	33.522	1230.64	616.327	2	HMLDYKTVPK		< 1	1230.64	2
1.1.1.1430.5	33.558	1424.72	475.915	3	VQMCNTGDVSSVK	Carbamidomethyl(C)@4, Deamidated(N)@5	< 1	1424.63	3
1.1.1.1430.17	33.58	2197.02	733.348	3	NDYHDKVKFIKMLVGYGK	Carbamyl(K)@18	< 1	2197.14	3
1.1.1.1434.6	33.748	983.576	492.795	2	TNKKHNDK		< 1	983.515	2
1.1.1.1434.22	33.771	1462.72	732.367	2	MIEVLFELDPSK	Carbamyl@N-term	< 1	1462.74	2
1.1.1.1436.25	33.86	1971.02	658.013	3	HMLDYKTVPKDLEVLK	Carbamyl(K)@10	< 1	1971.05	3
1.1.1.1438.24	33.968	1570.76	786.389	2	QPMNIPLINDWSK	Oxidation(M)@3	< 1	1570.78	2
1.1.1.1439.15	33.995	1201.64	601.828	2	NGVKFPDKVR	Carbamyl(K)@4	< 1	1201.66	2
1.1.1.1440.7	34.037	983.576	492.795	2	TNKKHNDK		< 1	983.515	2
1.1.1.1443.21	34.205	1408.8	705.409	2	FNSIQKFRQNK		< 1	1408.76	2
1.1.1.1444.6	34.227	1451.85	484.959	3	FNSIQKFRQNK	Carbamyl(K)@11	< 1	1451.76	3
1.1.1.1445.14	34.288	1971.02	658.013	3	HMLDYKTVPKDLEVLK	Carbamyl(K)@10	< 1	1971.05	3
1.1.1.1448.26	34.437	1366.71	684.361	2	FEEIYNRKLR		< 1	1366.74	2
1.1.1.1449.12	34.472	1544.78	515.933	3	SDTTKRHTLDMIK		< 1	1544.8	3
1.1.1.1452.4	34.61	981.587	491.801	2	QIGNLLDAR	Gln->pyro-Glu@N-term	< 1	981.524	2
1.1.1.1455.3	34.752	834.462	418.238	2	FAKLDNK		< 1	834.46	2
1.1.1.1459.4	34.942	1487.76	496.929	3	GISNARVIGFALNR	Deamidated(N)@4	< 1	1487.82	3
1.1.1.1459.8	34.952	1688.86	563.959	3	KLFLYSTLPTVHDR		< 1	1688.92	3
1.1.1.1461.11	35.058	1408.8	705.408	2	FNSIQKFRQNK		< 1	1408.76	2
1.1.1.1462.6	35.096	1209.7	605.856	2	FSRSAEICLK	Carbamidomethyl(C)@8	< 1	1209.62	2
1.1.1.1463.3	35.13	981.585	491.8	2	QIGNLLDAR	Gln->pyro-Glu@N-term	< 1	981.524	2
1.1.1.1464.5	35.184	1146.6	574.308	2	SKIDQSLTVR	Deamidated(Q)@5	< 1	1146.62	2
1.1.1.1465.7	35.231	1098.45	550.233	2	FEEIYNRK	Deamidated(N)@6	< 1	1098.53	2
1.1.1.1468.25	35.383	1487.76	744.888	2	GISNARVIGFALNR	Deamidated(N)@4	< 1	1487.82	2
1.1.1.1470.12	35.464	1320.67	661.34	2	QDVMVSKPECK	Deamidated(Q)@1, Carbamidomethyl(C)@10	< 1	1320.61	2
1.1.1.1470.17	35.474	1448.71	725.363	2	NDYHDKVKFIK	Carbamyl(K)@8	< 1	1448.74	2
1.1.1.1473.11	35.602	1146.6	574.307	2	SKIDQSLTVR	Deamidated(Q)@5	< 1	1146.62	2
1.1.1.1473.14	35.609	1273.67	637.844	2	MPLNNNISLSR	Oxidation(M)@1	< 1	1273.64	2
1.1.1.1474.7	35.642	1014.55	508.282	2	MPLNNNISL		< 1	1014.52	2
1.1.1.1475.19	35.694	1295.65	648.834	2	KRFVTFLTNK	Carbamyl(K)@10	< 1	1295.73	2
1.1.1.1476.19	35.751	1600.79	801.404	2	IGYVLAVLYSSDMK	Carbamyl(K)@14	< 1	1600.82	2
1.1.1.1479.20	35.883	1257.61	629.81	2	MPLNNNISLSR		< 1	1257.65	2
1.1.1.1480.13	35.928	1775.88	592.967	3	IDQSLTVRTESLEER	Deamidated(Q)@3	< 1	1775.89	3
1.1.1.1481.4	35.968	981.587	491.801	2	QIGNLLDAR	Gln->pyro-Glu@N-term	< 1	981.524	2
1.1.1.1482.14	36.022	1146.6	574.306	2	SKIDQSLTVR	Deamidated(Q)@5	< 1	1146.62	2
1.1.1.1484.14	36.123	1281.74	641.878	2	TSYIHLLHQK	Carbamyl@N-term	< 1	1281.68	2
1.1.1.1486.14	36.213	1704.89	569.304	3	NKMIEVLFELDPSK	Carbamyl(K)@14	< 1	1704.88	3
1.1.1.1489.15	36.368	1367.75	684.882	2	LLASKNTEFFR	Carbamyl@N-term	< 1	1367.72	2
1.1.1.1490.6	36.398	981.587	491.801	2	QIGNLLDAR	Gln->pyro-Glu@N-term	< 1	981.524	2
1.1.1.1490.19	36.412	1320.65	661.333	2	QDVMVSKPECK	Deamidated(Q)@1, Carbamidomethyl(C)@10	< 1	1320.61	2
1.1.1.1491.16	36.46	1333.67	667.842	2	CAIRFQIDRR	Carbamidomethyl(C)@1	< 1	1333.7	2
1.1.1.1491.20	36.467	1466.62	734.318	2	VQMCNTGDVSSVK	Carbamidomethyl(C)@4, Carbamyl(K)@13	< 1	1466.65	2
1.1.1.1495.7	36.639	1015.6	508.806	2	LLLGFNVLK		< 1	1015.64	2
1.1.1.1496.16	36.695	1146.6	574.306	2	SKIDQSLTVR	Deamidated(Q)@5	< 1	1146.62	2
1.1.1.1497.3	36.732	947.542	474.778	2	SAEICLKK	Carbamidomethyl(C)@5	< 1	947.511	2
1.1.1.1497.29	36.759	3183.37	796.85	4	THALCSVRLRIYGDFDYACEKDGVIEP	Carbamidomethyl(C)@5, Carbamidomethyl(C)@19	< 1	3183.51	4
1.1.1.1498.6	36.787	2065.09	517.281	4	TVPKDLEVLKTHALCSVR	Carbamidomethyl(C)@15	< 1	2065.14	4
1.1.1.1500.16	36.887	1128.55	565.28	2	NKFITYKSK	Deamidated(N)@1	< 1	1128.62	2
1.1.1.1505.29	37.143	2276.13	759.716	3	YLPNWNIQIFRSTIDLLK	Carbamyl(K)@18	< 1	2276.23	3
1.1.1.1506.4	37.165	947.542	474.778	2	SAEICLKK	Carbamidomethyl(C)@5	< 1	947.511	2
1.1.1.1509.10	37.314	986.508	494.261	2	ELKGISNAR		< 1	986.551	2
1.1.1.1511.12	37.411	1197.64	599.826	2	QLDFKDSFR	Carbamyl(K)@5	< 1	1197.58	2
1.1.1.1511.25	37.432	1664.81	833.411	2	SAEICLKKFNSIQK	Carbamidomethyl(C)@5	< 1	1664.89	2
1.1.1.1512.28	37.478	1603.77	802.891	2	LFLYSTLPTVHDR	Carbamyl@N-term	< 1	1603.84	2
1.1.1.1513.3	37.499	928.499	465.257	2	FITYKSK	Carbamyl(K)@5	< 1	928.502	2
1.1.1.1513.16	37.513	1355.63	678.82	2	YIYSDFYKSK	Carbamyl@N-term	< 1	1355.64	2
1.1.1.1513.24	37.526	1556.85	779.434	2	STIDLLKNDNSPLK		< 1	1556.84	2
1.1.1.1515.3	37.594	900.528	451.271	2	LSIQHRF	Deamidated(Q)@4	< 1	900.482	2
1.1.1.1515.4	37.595	999.537	500.776	2	QIGNLLDAR	Deamidated(Q)@1	< 1	999.535	2
1.1.1.1515.5	37.596	1517.82	506.948	3	TNRDRTISQKEK	Carbamyl(K)@10	< 1	1517.79	3
1.1.1.1518.6	37.737	1655.91	552.977	3	LAHDYGLISNNLKR	Carbamyl(K)@13	< 1	1655.87	3
1.1.1.1518.23	37.757	1516.76	759.387	2	SRMPLNNNISLSR	Oxidation(M)@3	< 1	1516.78	2
1.1.1.1518.28	37.765	1826.93	914.473	2	FGSFESQIFSCFLMK	Carbamidomethyl(C)@11	< 1	1826.84	2
1.1.1.1519.28	37.814	1949.96	975.986	2	KTVGTKQDVMVSKPECK	Oxidation(M)@10, Carbamidomethyl(C)@16	< 1	1949.99	2
1.1.1.1520.9	37.837	1197.64	599.826	2	QLDFKDSFR	Carbamyl(K)@5	< 1	1197.58	2
1.1.1.1525.15	38.074	1183.67	592.844	2	TVPKDLEVLK	Carbamyl(K)@4	< 1	1183.68	2
1.1.1.1527.7	38.161	942.518	472.266	2	NDNSPLKR		< 1	942.488	2
1.1.1.1527.9	38.163	960.515	481.265	2	SLLLVMSR	Carbamyl@N-term	< 1	960.543	2
1.1.1.1527.19	38.171	1655.91	552.977	3	VLLSFNSISVLKAHK	Deamidated(N)@6	< 1	1655.96	3
1.1.1.1527.25	38.176	1826.93	609.985	3	FGSFESQIFSCFLMK	Carbamidomethyl(C)@11	< 1	1826.84	3
1.1.1.1529.8	38.257	1557.8	520.275	3	STIDLLKNDNSPLK	Deamidated(N)@10	< 1	1557.83	3
1.1.1.1533.20	38.459	1276.61	639.311	2	SKVSQLLEMDK		< 1	1276.67	2
1.1.1.1533.30	38.475	1664.8	833.409	2	SAEICLKKFNSIQK	Carbamidomethyl(C)@5	< 1	1664.89	2
1.1.1.1535.39	38.57	1600.79	801.405	2	IGYVLAVLYSSDMK	Carbamyl(K)@14	< 1	1600.82	2
1.1.1.1539.29	38.757	1556.86	779.438	2	STIDLLKNDNSPLK		< 1	1556.84	2
1.1.1.1541.23	38.851	1472.71	737.363	2	SWLSLRKNDLAK	Carbamyl(K)@7	< 1	1472.81	2
1.1.1.1543.6	38.926	981.572	491.793	2	FFAKLDNK		< 1	981.528	2
1.1.1.1544.9	38.976	1005.6	503.808	2	LVMSRGSIK	Oxidation(M)@3	< 1	1005.56	2
1.1.1.1546.4	39.068	1470.71	491.244	3	SSRYIYSDFYK	Carbamyl(K)@11	< 1	1470.68	3
1.1.1.1550.23	39.289	1652.78	827.395	2	QLDFKDSFRSWPK		< 1	1652.83	2
1.1.1.1555.12	39.507	1197.69	599.852	2	FIKMLVGYGK	Carbamyl(K)@3	< 1	1197.66	2
1.1.1.1555.26	39.53	1801.89	901.95	2	ELTNDEVTSVRLLASK	Formyl(K)@16	< 1	1801.94	2
1.1.1.1557.21	39.61	1262.63	632.321	2	ELTNDEVTSVR	Deamidated(N)@4	< 1	1262.6	2
1.1.1.1559.9	39.696	1653.82	552.279	3	QLDFKDSFRSWPK	Deamidated(Q)@1	< 1	1653.82	3
1.1.1.1561.6	39.793	1152.58	577.297	2	RLRHLTDSR		< 1	1152.65	2
1.1.1.1563.16	39.897	1320.63	661.321	2	QDVMVSKPECK	Deamidated(Q)@1, Carbamidomethyl(C)@10	< 1	1320.61	2
1.1.1.1563.24	39.911	1531.75	766.881	2	TNDEVTSVRLLASK		< 1	1531.82	2
1.1.1.1564.3	39.93	1347.66	450.229	3	LLIGVDRMFNK	Carbamyl(K)@11	< 1	1347.73	3
1.1.1.1565.9	39.983	1502.85	501.957	3	FPDKVRSWLSLR		< 1	1502.84	3
1.1.1.1566.6	40.029	1037.51	519.762	2	DRAPPPSKK	Carbamyl(K)@8	< 1	1037.56	2
1.1.1.1566.12	40.038	1653.82	552.279	3	QLDFKDSFRSWPK	Deamidated(Q)@1	< 1	1653.82	3
1.1.1.1567.23	40.092	1312.7	657.357	2	YIYSDFYKSK		< 1	1312.63	2
1.1.1.1568.10	40.13	1653.82	552.279	3	QLDFKDSFRSWPK	Deamidated(Q)@1	< 1	1653.82	3
1.1.1.1569.17	40.185	1381.59	691.8	2	SGGQKSEEPTFSK	Deamidated(Q)@4	< 1	1381.64	2
1.1.1.1569.21	40.192	1466.71	734.36	2	IAVGKQIGNLLDAR		< 1	1466.86	2
1.1.1.1571.5	40.268	1887	472.758	4	TNRDRTISQKEKKIK	Carbamyl(K)@10	< 1	1887.07	4
1.1.1.1572.18	40.327	1926.03	643.019	3	MLVGYGKCAIRFQIDR	Carbamidomethyl(C)@8	< 1	1926	3
1.1.1.1573.12	40.373	1566.81	523.279	3	LVRFDLIHKLDR	Carbamyl(K)@9	< 1	1566.9	3
1.1.1.1574.12	40.418	1611.8	538.273	3	KNDLAKLNYEEEF		< 1	1611.78	3
1.1.1.1575.8	40.463	1037.64	519.829	2	DRAPPPSKK	Carbamyl(K)@8	< 1	1037.56	2
1.1.1.1577.5	40.557	1423.71	475.577	3	VQMCNTGDVSSVK	Carbamidomethyl(C)@4	< 1	1423.64	3
1.1.1.1577.17	40.567	1805.84	602.954	3	TVGTKQDVMVSKPECK	Carbamidomethyl(C)@15	< 1	1805.9	3
1.1.1.1580.2	40.699	1262.64	421.889	3	ELTNDEVTSVR	Deamidated(N)@4	< 1	1262.6	3
1.1.1.1580.6	40.702	974.539	488.277	2	IVMDVISAK		< 1	974.547	2
1.1.1.1581.14	40.757	1322.66	662.336	2	WLTMTSTIISK	Carbamyl@N-term	< 1	1322.69	2
1.1.1.1583.17	40.856	2435.28	609.828	4	TNKKHNDKIAVGKQIGNLLDAR	Deamidated(N)@2, Deamidated(N)@6, Deamidated(N)@17	< 1	2435.31	4
1.1.1.1585.25	40.96	1385.72	693.869	2	LNYEEEFSLSR		< 1	1385.65	2
1.1.1.1585.30	40.965	1608.83	805.424	2	NLVNAFVTNNFNLK	Deamidated(N)@9, Deamidated(N)@12	< 1	1608.81	2
1.1.1.1585.34	40.971	1817.83	909.922	2	IDQSLTVRTESLEER	Carbamyl@N-term	< 1	1817.91	2
1.1.1.1586.10	40.995	1044.57	523.294	2	RSWLSLRK		< 1	1044.62	2
1.1.1.1586.26	41.008	2903.5	726.882	4	MISVMHSVMGDDVLEVIKNGVKFPDK	Oxidation(M)@1	< 1	2903.46	4
1.1.1.1586.39	41.019	2819.35	940.789	3	LCYDSIGYVLAVLYSSDMKPLEQR	Carbamidomethyl(C)@2	< 1	2819.39	3
1.1.1.1587.5	41.039	1423.71	475.577	3	FEEIYNRKLRG		< 1	1423.76	3
1.1.1.1590.8	41.185	1580.84	527.953	3	KFNSIQKFRQNK	Deamidated(Q)@6, Carbamyl(K)@12	< 1	1580.84	3
1.1.1.1593.20	41.343	2820.35	706.096	4	LCYDSIGYVLAVLYSSDMKPLEQR	Carbamidomethyl(C)@2, Deamidated(Q)@23	< 1	2820.37	4
1.1.1.1594.15	41.382	1272.68	637.349	2	QNKQQQKTNR	Deamidated(Q)@5	< 1	1272.65	2
1.1.1.1594.27	41.397	1608.83	805.424	2	NLVNAFVTNNFNLK	Deamidated(N)@10, Deamidated(N)@12	< 1	1608.81	2
1.1.1.1595.26	41.44	1462.7	732.359	2	YLPNWNIQIFR		< 1	1462.77	2
1.1.1.1595.28	41.442	1588.8	795.407	2	PFLPGYHLNSGYPK		< 1	1588.8	2
1.1.1.1597.20	41.53	1324.69	663.352	2	LLASKNTEFFR		< 1	1324.71	2
1.1.1.1597.25	41.536	1463.71	732.861	2	KFVSSSIAHCTDL	Carbamidomethyl(C)@10	< 1	1463.71	2
1.1.1.1599.33	41.639	1660.85	831.434	2	VIGFALNRNDYHDK		< 1	1660.83	2
1.1.1.1603.13	41.811	1246.62	624.317	2	HMLDYKTVPK	Oxidation(M)@2	< 1	1246.64	2
1.1.1.1603.28	41.831	1707.8	854.91	2	SAEICLKKFNSIQK	Carbamidomethyl(C)@5, Carbamyl(K)@14	< 1	1707.9	2
1.1.1.1604.33	41.879	1779.95	890.982	2	KNELGLGDIEVMVHNL		< 1	1779.92	2
1.1.1.1605.33	41.923	1660.72	831.366	2	VIGFALNRNDYHDK		< 1	1660.83	2
1.1.1.1610.4	42.137	1542.77	515.265	3	QNKQQQKTNRDR		< 1	1542.8	3
1.1.1.1611.19	42.196	1215.66	608.836	2	NVFIGEVPLTK		< 1	1215.69	2
1.1.1.1614.14	42.335	1146.64	574.327	2	FPDKVRSWL		< 1	1146.62	2
1.1.1.1617.4	42.471	986.519	494.267	2	ELKGISNAR		< 1	986.551	2
1.1.1.1624.16	42.825	1405.68	703.848	2	LNSNFLNWEAR	Carbamyl@N-term	< 1	1405.67	2
1.1.1.1626.18	42.918	2568.19	643.055	4	ELTNDEVTSVRLLASKNTEFFR		< 1	2568.32	4
1.1.1.1628.4	42.999	899.454	450.734	2	HTLDMIK	Carbamyl@N-term	< 1	899.453	2
1.1.1.1629.13	43.064	1828.92	610.646	3	HTLDMIKIVMDVISAK	Oxidation(M)@10	< 1	1828.98	3
1.1.1.1629.19	43.075	1397.76	699.886	2	VKFIKMLVGYGK	Oxidation(M)@6	< 1	1397.81	2
1.1.1.1631.10	43.148	1158.62	580.317	2	NGVKFPDKVR		< 1	1158.65	2
1.1.1.1631.32	43.17	1579.78	790.896	2	KFNSIQKFRQNK	Carbamyl(K)@12	< 1	1579.86	2
1.1.1.1632.11	43.197	1186.66	594.336	2	VRSWLSLRK	Carbamyl@N-term	< 1	1186.69	2
1.1.1.1634.9	43.293	1603.76	535.593	3	LFLYSTLPTVHDR	Carbamyl@N-term	< 1	1603.84	3
1.1.1.1636.8	43.387	1012.47	507.24	2	RHTLDMIK		< 1	1012.55	2
1.1.1.1636.27	43.403	1466.72	734.366	2	IAVGKQIGNLLDAR		< 1	1466.86	2
1.1.1.1637.5	43.433	899.454	450.734	2	HTLDMIK	Carbamyl@N-term	< 1	899.453	2
1.1.1.1642.19	43.685	1319.71	660.861	2	QDVMVSKPECK	Carbamidomethyl(C)@10	< 1	1319.62	2
1.1.1.1647.15	43.921	1300.65	651.33	2	MPLNNNISLSR	Carbamyl@N-term	< 1	1300.66	2
1.1.1.1647.17	43.923	2022.97	675.331	3	MVERKFSRSAEICLKK	Protein Terminal Acetyl@N-term, Carbamidomethyl(C)@13	< 1	2023.07	3
1.1.1.1648.27	43.983	1466.72	734.366	2	IAVGKQIGNLLDAR		< 1	1466.86	2
1.1.1.1651.7	44.107	1526.75	509.925	3	QNKQQQKTNRDR	Gln->pyro-Glu@N-term, Deamidated(N)@9	< 1	1526.76	3
1.1.1.1651.20	44.118	1296.66	649.337	2	SAEICLKKFNS	Carbamidomethyl(C)@5, Deamidated(N)@10	< 1	1296.64	2
1.1.1.1656.14	44.353	1347.67	674.844	2	LLIGVDRMFNK	Carbamyl(K)@11	< 1	1347.73	2
1.1.1.1657.10	44.398	1631.83	544.951	3	EKHPKFEEIYNR	Carbamyl(K)@2	< 1	1631.81	3
1.1.1.1660.28	44.56	1475.73	738.873	2	KLLIGVDRMFNK	Carbamyl(K)@1	< 1	1475.83	2
1.1.1.1661.18	44.597	1317.62	659.818	2	LDRYHNVFVR		< 1	1317.69	2
1.1.1.1662.26	44.66	1560.77	781.394	2	SDTTKRHTLDMIK	Oxidation(M)@11	< 1	1560.79	2
1.1.1.1667.10	44.878	1670.92	557.981	3	DSILDAIIEVAENIR	Deamidated(N)@13	< 1	1670.87	3
1.1.1.1667.26	44.892	1540.76	771.387	2	LNECVIPNDVIQK	Carbamidomethyl(C)@4	< 1	1540.79	2
1.1.1.1669.13	44.977	1669.92	557.649	3	DSILDAIIEVAENIR		< 1	1669.89	3
1.1.1.1673.15	45.17	1669.92	557.649	3	DSILDAIIEVAENIR		< 1	1669.89	3
1.1.1.1673.23	45.177	1839.95	614.322	3	RVKLAHDYGLISNNLK		< 1	1840.03	3
1.1.1.1675.13	45.264	1058.52	530.268	2	VRSWLSLR	Carbamyl@N-term	< 1	1058.6	2
1.1.1.1675.33	45.281	1649.81	825.91	2	NLVNAFVTNNFNLK	Carbamyl@N-term	< 1	1649.85	2
1.1.1.1676.25	45.324	1540.76	771.387	2	LNECVIPNDVIQK	Carbamidomethyl(C)@4	< 1	1540.79	2
1.1.1.1678.13	45.408	1126.59	564.303	2	PLNNNISLSR		< 1	1126.61	2
1.1.1.1678.15	45.411	1154.51	578.264	2	QLDFKDSFR		< 1	1154.57	2
1.1.1.1680.3	45.496	894.566	448.29	2	ISVLKAHK		< 1	894.565	2
1.1.1.1680.30	45.524	1750.88	876.448	2	SGGQKSEEPTFSKELK		< 1	1750.87	2
1.1.1.1682.22	45.607	1839.94	614.322	3	RVKLAHDYGLISNNLK		< 1	1840.03	3
1.1.1.1682.24	45.609	1282.65	642.332	2	MLVGYGKCAIR	Oxidation(M)@1, Carbamidomethyl(C)@8	< 1	1282.65	2
1.1.1.1683.22	45.655	1367.79	684.903	2	LLASKNTEFFR	Carbamyl@N-term	< 1	1367.72	2
1.1.1.1684.16	45.698	1280.68	641.349	2	RLRHLTDSRK		< 1	1280.74	2
1.1.1.1686.11	45.789	1654.79	552.603	3	FIKMLVGYGKCAIR	Carbamidomethyl(C)@11	< 1	1654.91	3
1.1.1.1686.19	45.803	1305.67	653.841	2	CTDLGNIVKSR	Carbamidomethyl(C)@1, Deamidated(N)@6, Carbamyl(K)@9	< 1	1305.63	2
1.1.1.1687.10	45.836	1654.79	552.603	3	FIKMLVGYGKCAIR	Carbamidomethyl(C)@11	< 1	1654.91	3
1.1.1.1687.12	45.838	1155.58	578.796	2	FDLIHKLDR		< 1	1155.64	2
1.1.1.1688.12	45.886	1654.79	552.603	3	FIKMLVGYGKCAIR	Carbamidomethyl(C)@11	< 1	1654.91	3
1.1.1.1689.21	45.945	1860.94	621.32	3	IVVPYGLMYANHNRSK		< 1	1860.97	3
1.1.1.1689.23	45.948	1919.14	640.721	3	GFTFGEHLLRFKRLR	Carbamyl(R)@15	< 1	1919.06	3
1.1.1.1691.19	46.035	1839.94	614.322	3	RVKLAHDYGLISNNLK		< 1	1840.03	3
1.1.1.1691.39	46.052	1829.96	915.988	2	EILETSVSQLPDYVKK	Glu->pyro-Glu@N-term	< 1	1829.98	2
1.1.1.1692.4	46.071	1367.8	456.94	3	LLASKNTEFFR	Carbamyl@N-term	< 1	1367.72	3
1.1.1.1694.13	46.174	1337.66	669.839	2	FSRSAEICLKK	Carbamidomethyl(C)@8	< 1	1337.71	2
1.1.1.1695.18	46.229	1944.91	649.311	3	IVELKLNSNFLNWEAR		< 1	1945.04	3
1.1.1.1695.19	46.23	1304.67	653.342	2	ELTNDEVTSVR	Carbamyl@N-term	< 1	1304.62	2
1.1.1.1698.13	46.366	1155.58	578.798	2	FDLIHKLDR		< 1	1155.64	2
1.1.1.1699.30	46.438	1699.9	850.956	2	NVFIGEVPLTKEIIK	Deamidated(N)@1	< 1	1699.98	2
1.1.1.1701.4	46.503	1367.8	456.94	3	LLASKNTEFFR	Carbamyl(K)@5	< 1	1367.72	3
1.1.1.1701.13	46.51	1164.6	583.307	2	EFDHIDDFK		< 1	1164.51	2
1.1.1.1702.15	46.56	1154.56	578.286	2	FIKMLVGYGK		< 1	1154.65	2
1.1.1.1704.18	46.66	1388.68	695.348	2	IVMDVISAKAQR	Oxidation(M)@3, Carbamyl(K)@9	< 1	1388.74	2
1.1.1.1709.37	46.915	1598.86	800.439	2	FKRLRHLTDSRK	Carbamyl(K)@12	< 1	1598.91	2
1.1.1.1710.10	46.941	1769.96	590.993	3	NLVNAFVTNNFNLKY		< 1	1769.91	3
1.1.1.1711.2	46.982	1419.77	474.264	3	MIEVLFELDPSK		< 1	1419.73	3
1.1.1.1711.15	46.993	1319.64	660.83	2	QDVMVSKPECK	Carbamidomethyl(C)@10	< 1	1319.62	2
1.1.1.1712.4	47.032	1530.85	511.291	3	GISNARVIGFALNR	Deamidated(N)@4, Carbamyl(R)@6	< 1	1530.83	3
1.1.1.1712.15	47.041	1280.66	641.337	2	VIGFALNRNDY		< 1	1280.65	2
1.1.1.1713.6	47.082	1201.58	601.795	2	NGVKFPDKVR	Carbamyl(K)@4	< 1	1201.66	2
1.1.1.1713.9	47.084	1883.98	629.001	3	VYLDSIFLKHMLDYK		< 1	1883.99	3
1.1.1.1715.24	47.206	1695.87	848.941	2	QLDFKDSFRSWPK	Carbamyl(K)@5	< 1	1695.84	2
1.1.1.1718.23	47.337	1839.94	614.321	3	RVKLAHDYGLISNNLK		< 1	1840.03	3
1.1.1.1720.8	47.421	1094.64	548.326	2	PQGLLNHYK	Delta:H(2)C(2)(H)@7	< 1	1094.59	2
1.1.1.1721.3	47.464	1000.52	501.265	2	DLGNIVKSR		< 1	1000.57	2
1.1.1.1722.19	47.532	1362.73	682.37	2	LNSNFLNWEAR		< 1	1362.67	2
1.1.1.1723.12	47.567	2281.2	571.308	4	IRNVFIGEVPLTKEIIKNR	Carbamyl(K)@17	< 1	2281.33	4
1.1.1.1724.9	47.612	1655.88	552.967	3	VLLSFNSISVLKAHK	Deamidated(N)@6	< 1	1655.96	3
1.1.1.1724.23	47.624	1466.71	734.363	2	VQMCNTGDVSSVK	Carbamidomethyl(C)@4, Carbamyl(K)@13	< 1	1466.65	2
1.1.1.1726.3	47.702	930.445	466.23	2	IDQSLTVR		< 1	930.513	2
1.1.1.1726.22	47.721	1608.82	805.418	2	RGIDTVCWQYLR	Carbamyl@N-term, Carbamidomethyl(C)@7	< 1	1608.78	2
1.1.1.1728.23	47.814	1336.66	669.336	2	SEEPTFSKELK	Carbamyl(K)@8	< 1	1336.65	2
1.1.1.1729.3	47.846	1314.7	439.24	3	QNKQQQKTNR	Carbamyl(K)@7	< 1	1314.68	3
1.1.1.1733.25	48.062	1565.78	783.899	2	RGIDTVCWQYLR	Carbamidomethyl(C)@7	< 1	1565.78	2
1.1.1.1735.23	48.165	1750.89	876.454	2	SKVSQLLEMDKTLLF		< 1	1750.95	2
1.1.1.1736.2	48.182	1386.68	463.233	3	LNYEEEFSLSR	Deamidated(N)@2	< 1	1386.63	3
1.1.1.1741.9	48.434	1096.55	549.283	2	VYLDSIFLK		< 1	1096.62	2
1.1.1.1741.14	48.443	1882.97	628.666	3	VTKQPMNIPLINDWSK		< 1	1883	3
1.1.1.1747.19	48.73	1423.67	712.844	2	VQMCNTGDVSSVK	Carbamidomethyl(C)@4	< 1	1423.64	2
1.1.1.1748.27	48.778	1394.69	698.351	2	SRGSIKYFTSHL		< 1	1394.73	2
1.1.1.1749.13	48.814	1110.6	556.307	2	KFFAKLDNK	Deamidated(N)@8	< 1	1110.61	2
1.1.1.1755.25	49.12	1508.74	755.379	2	KFSRSAEICLKK	Carbamidomethyl(C)@9, Carbamyl(K)@12	< 1	1508.81	2
1.1.1.1757.9	49.195	1773.94	592.32	3	ELTNDEVTSVRLLASK		< 1	1773.95	3
1.1.1.1761.15	49.392	1230.64	616.327	2	HMLDYKTVPK		< 1	1230.64	2
1.1.1.1761.25	49.402	1594.77	798.39	2	DFIFAYIHELNGR	Deamidated(N)@11	< 1	1594.78	2
1.1.1.1762.8	49.434	1663.86	555.628	3	EKKIKDRAPPPSKK	Carbamyl(K)@5	< 1	1663.97	3
1.1.1.1762.12	49.438	1755.87	586.297	3	STIDLLKNDNSPLKR	Carbamyl(K)@7	< 1	1755.95	3
1.1.1.1763.15	49.488	1110.6	556.308	2	KFFAKLDNK	Deamidated(N)@8	< 1	1110.61	2
1.1.1.1764.2	49.526	766.458	384.236	2	APPPSKK	Carbamyl@N-term	< 1	766.434	2
1.1.1.1764.22	49.542	1361.72	681.866	2	VLLSFNSISVLK	Carbamyl(K)@12	< 1	1361.79	2
1.1.1.1767.13	49.679	1211.7	606.856	2	THALCSVRLR	Carbamidomethyl(C)@5	< 1	1211.66	2
1.1.1.1767.23	49.687	1372.7	687.356	2	IVMDVISAKAQR	Carbamyl@N-term	< 1	1372.75	2
1.1.1.1768.25	49.737	1295.66	648.836	2	WLTMTSTIISK	Oxidation(M)@4	< 1	1295.68	2
1.1.1.1768.26	49.737	1322.65	662.333	2	WLTMTSTIISK	Carbamyl@N-term	< 1	1322.69	2
1.1.1.1769.35	49.797	1840.93	921.471	2	RVKLAHDYGLISNNLK	Deamidated(N)@14	< 1	1841.02	2
1.1.1.1770.18	49.827	1230.64	616.326	2	HMLDYKTVPK		< 1	1230.64	2
1.1.1.1774.3	50.007	1470.82	491.281	3	SSRYIYSDFYK	Carbamyl(K)@11	< 1	1470.68	3
1.1.1.1776.23	50.119	1361.72	681.866	2	VLLSFNSISVLK	Carbamyl(K)@12	< 1	1361.79	2
1.1.1.1776.26	50.122	1437.77	719.893	2	DFIFAYIHELNG		< 1	1437.69	2
1.1.1.1777.12	50.159	1295.67	648.841	2	WLTMTSTIISK	Oxidation(M)@4	< 1	1295.68	2
1.1.1.1778.15	50.209	1856.95	619.991	3	ELKGISNARVIGFALNR		< 1	1857.06	3
1.1.1.1779.8	50.251	1560.87	521.296	3	LFLYSTLPTVHDR		< 1	1560.83	3
1.1.1.1779.14	50.256	1791.88	598.299	3	TLLFNFIVSHDETEK		< 1	1791.9	3
1.1.1.1780.24	50.312	1320.67	661.34	2	QDVMVSKPECK	Deamidated(Q)@1, Carbamidomethyl(C)@10	< 1	1320.61	2
1.1.1.1782.11	50.399	1103.66	552.837	2	DRTISQKEK		< 1	1103.59	2
1.1.1.1782.24	50.421	2073.95	1037.98	2	VSSSIAHCTDLGNIVKSRM	Carbamidomethyl(C)@8	< 1	2074.03	2
1.1.1.1783.13	50.447	2191.12	548.787	4	TLLFNFIVSHDETEKSIR	Carbamyl(K)@15	< 1	2191.13	4
1.1.1.1784.5	50.488	1560.87	521.296	3	CAIRFQIDRRAR	Carbamidomethyl(C)@1	< 1	1560.84	3
1.1.1.1784.16	50.497	1230.64	616.327	2	HMLDYKTVPK		< 1	1230.64	2
1.1.1.1785.16	50.545	1361.71	681.864	2	VLLSFNSISVLK	Carbamyl(K)@12	< 1	1361.79	2
1.1.1.1785.17	50.546	1372.69	687.351	2	IVMDVISAKAQR	Carbamyl@N-term	< 1	1372.75	2
1.1.1.1785.19	50.548	2074	692.339	3	VSSSIAHCTDLGNIVKSRM	Carbamidomethyl(C)@8	< 1	2074.03	3
1.1.1.1786.12	50.595	1295.66	648.838	2	WLTMTSTIISK	Oxidation(M)@4	< 1	1295.68	2
1.1.1.1787.4	50.631	1487.78	496.934	3	GISNARVIGFALNR	Deamidated(N)@13	< 1	1487.82	3
1.1.1.1787.8	50.634	1543.87	515.631	3	SRMPLNNNISLSR	Carbamyl@N-term	< 1	1543.79	3
1.1.1.1787.12	50.637	1119.52	560.77	2	YHSIFLNVK		< 1	1119.61	2
1.1.1.1789.13	50.735	1246.64	624.325	2	FRQNKQQQK	Carbamyl(K)@5	< 1	1246.65	2
1.1.1.1791.30	50.851	2074	1038.01	2	NTEFFRWLTMTSTIISK		< 1	2074.06	2
1.1.1.1794.6	50.967	1560.87	521.296	3	LFLYSTLPTVHDR		< 1	1560.83	3
1.1.1.1795.24	51.041	1740.82	871.416	2	GSIKYFTSHLSQLFN		< 1	1740.88	2
1.1.1.1796.26	51.08	2074	692.339	3	VSSSIAHCTDLGNIVKSRM	Carbamidomethyl(C)@8	< 1	2074.03	3
1.1.1.1796.32	51.085	1487.77	744.893	2	GISNARVIGFALNR	Deamidated(N)@13	< 1	1487.82	2
1.1.1.1800.29	51.279	1697.97	849.99	2	VLLSFNSISVLKAHK	Carbamyl@N-term	< 1	1697.98	2
1.1.1.1801.26	51.329	1697.97	849.99	2	VLLSFNSISVLKAHK	Carbamyl@N-term	< 1	1697.98	2
1.1.1.1802.20	51.363	1903.93	635.65	3	IVVPYGLMYANHNRSK	Carbamyl@N-term	< 1	1903.97	3
1.1.1.1803.7	51.401	1607.88	536.967	3	NLVNAFVTNNFNLK	Deamidated(N)@1	< 1	1607.83	3
1.1.1.1804.12	51.453	1140.59	571.303	2	FEEIYNRK	Carbamyl@N-term	< 1	1140.56	2
1.1.1.1804.31	51.469	2502.34	835.121	3	MPLNNNISLSRELTNDEVTSVR	Deamidated(N)@4	< 1	2502.24	3
1.1.1.1805.8	51.497	1588.86	530.627	3	EKHPKFEEIYNR		< 1	1588.8	3
1.1.1.1807.32	51.614	1677.81	839.914	2	NKMIEVLFELDPSK	Oxidation(M)@3	< 1	1677.86	2
1.1.1.1808.4	51.638	2484.21	497.849	5	SYGLDNGLGIGYSIWSCHRSSR	Carbamidomethyl(C)@17	< 1	2484.16	5
1.1.1.1809.10	51.691	1770.96	591.326	3	PECKITIVTKQPMNI	Carbamidomethyl(C)@3	< 1	1770.94	3
1.1.1.1810.38	51.763	1697.97	849.99	2	VLLSFNSISVLKAHK	Carbamyl@N-term	< 1	1697.98	2
1.1.1.1812.20	51.848	1900.02	634.347	3	VYLDSIFLKHMLDYK	Oxidation(M)@11	< 1	1899.98	3
1.1.1.1817.5	52.071	1003.57	502.792	2	DSILDAIIE	Oxidation(D)@1	< 1	1003.51	2
1.1.1.1817.11	52.076	1198.59	600.301	2	FDLIHKLDR	Carbamyl@N-term	< 1	1198.65	2
1.1.1.1819.15	52.175	2502.35	626.594	4	MPLNNNISLSRELTNDEVTSVR	Deamidated(N)@15	< 1	2502.24	4
1.1.1.1820.26	52.232	1500.78	751.399	2	SRMPLNNNISLSR		< 1	1500.78	2
1.1.1.1822.5	52.31	999.607	500.811	2	QIGNLLDAR	Deamidated(N)@4	< 1	999.535	2
1.1.1.1823.14	52.369	1317.73	659.874	2	LDRYHNVFVR		< 1	1317.69	2
1.1.1.1826.15	52.519	1295.62	648.817	2	WLTMTSTIISK	Oxidation(M)@4	< 1	1295.68	2
1.1.1.1829.14	52.654	1230.62	616.319	2	HMLDYKTVPK		< 1	1230.64	2
1.1.1.1829.21	52.666	1500.78	751.399	2	SRMPLNNNISLSR		< 1	1500.78	2
1.1.1.1830.22	52.72	1684.81	843.414	2	VRSWLSLRKNDLAK		< 1	1684.97	2
1.1.1.1831.2	52.737	876.519	439.267	2	FQIDRR	Carbamyl@N-term	< 1	876.457	2
1.1.1.1831.23	52.766	1735.95	868.982	2	LNVKYFGLNGSLKHF		< 1	1735.94	2
1.1.1.1832.28	52.817	1772.94	887.475	2	CSLQSTYQRQLDFK	Carbamidomethyl(C)@1	< 1	1772.85	2
1.1.1.1837.27	53.055	2544.22	849.082	3	MPLNNNISLSRELTNDEVTSVR	Carbamyl@N-term	< 1	2544.26	3
1.1.1.1838.32	53.097	1500.78	751.399	2	SRMPLNNNISLSR		< 1	1500.78	2
1.1.1.1839.29	53.15	1684.81	843.414	2	VKLAHDYGLISNNLK	Deamidated(N)@13	< 1	1684.91	2
1.1.1.1843.19	53.325	1372.72	687.367	2	LDNKMISVMHSV		< 1	1372.68	2
1.1.1.1845.13	53.417	1274.7	638.356	2	DRTISQKEKK	Carbamyl(K)@7	< 1	1274.69	2
1.1.1.1846.18	53.468	1372.72	687.367	2	IVMDVISAKAQR	Carbamyl(K)@9	< 1	1372.75	2
1.1.1.1847.20	53.523	1500.78	751.399	2	SRMPLNNNISLSR		< 1	1500.78	2
1.1.1.1848.6	53.553	1022.51	512.264	2	SKAFTSLNR		< 1	1022.55	2
1.1.1.1848.14	53.563	1186.66	594.335	2	VRSWLSLRK	Carbamyl(K)@9	< 1	1186.69	2
1.1.1.1853.22	53.807	1329.65	665.831	2	IVMDVISAKAQR		< 1	1329.74	2
1.1.1.1855.13	53.906	1372.72	687.367	2	IVMDVISAKAQR	Carbamyl(K)@9	< 1	1372.75	2
1.1.1.1856.24	53.953	1404.69	703.351	2	LSQLFNPMLTLE		< 1	1404.73	2
1.1.1.1856.27	53.955	1484.84	743.429	2	IRNVFIGEVPLTK		< 1	1484.87	2
1.1.1.1857.9	53.988	1186.66	594.336	2	VRSWLSLRK	Carbamyl(K)@9	< 1	1186.69	2
1.1.1.1858.19	54.058	1543.76	772.888	2	SRMPLNNNISLSR	Carbamyl@N-term	< 1	1543.79	2
1.1.1.1859.3	54.08	1272.74	425.253	3	QNKQQQKTNR	Deamidated(N)@2	< 1	1272.65	3
1.1.1.1859.16	54.093	1380.65	691.334	2	KFSRSAEICLK	Carbamyl(K)@1, Carbamidomethyl(C)@9	< 1	1380.72	2
1.1.1.1867.16	54.487	1500.78	751.397	2	SRMPLNNNISLSR		< 1	1500.78	2
1.1.1.1873.7	54.776	1594.76	798.388	2	DFIFAYIHELNGR	Deamidated(N)@11	< 1	1594.78	2
1.1.1.1874.5	54.802	1186.67	594.34	2	VRSWLSLRK	Carbamyl(K)@9	< 1	1186.69	2
1.1.1.1875.4	54.848	1162.6	582.309	2	YHSIFLNVK	Carbamyl@N-term	< 1	1162.61	2
1.1.1.1877.11	54.96	2703.3	902.108	3	GSIKYFTSHLSQLFNPMLTLEFD	Oxidation(M)@17	< 1	2703.33	3
1.1.1.1882.4	55.19	1470.79	736.401	2	FKRLRHLTDSR	Carbamyl(K)@2	< 1	1470.82	2
1.1.1.1887.6	55.42	2703.3	902.107	3	GSIKYFTSHLSQLFNPMLTLEFD	Oxidation(M)@17	< 1	2703.33	3
1.1.1.1889.8	55.499	1276.64	639.328	2	SKVSQLLEMDK		< 1	1276.67	2
1.1.1.1898.10	55.923	2703.29	902.105	3	GSIKYFTSHLSQLFNPMLTLEFD	Oxidation(M)@17	< 1	2703.33	3
1.1.1.1899.9	55.959	1276.64	639.328	2	SKVSQLLEMDK		< 1	1276.67	2
1.1.1.1904.2	56.172	942.55	472.282	2	THALCSVR	Carbamidomethyl(C)@5	< 1	942.471	2
1.1.1.1904.4	56.175	1732.88	578.635	3	IRYLPNWNIQIFR	Deamidated(N)@8	< 1	1732.94	3
1.1.1.1907.3	56.315	888.562	445.288	2	VIGFALNR		< 1	888.518	2
1.1.1.1908.6	56.364	1699.89	567.639	3	NVFIGEVPLTKEIIK	Deamidated(N)@1	< 1	1699.98	3
1.1.1.1909.7	56.414	1276.64	639.327	2	SKVSQLLEMDK		< 1	1276.67	2
1.1.1.1912.14	56.554	1839.95	614.323	3	RVKLAHDYGLISNNLK		< 1	1840.03	3
1.1.1.1916.7	56.74	1103.63	552.822	2	DRTISQKEK		< 1	1103.59	2
1.1.1.1917.17	56.809	1653.83	827.923	2	QLDFKDSFRSWPK	Deamidated(Q)@1	< 1	1653.82	2
1.1.1.1921.11	56.981	1839.95	614.323	3	VKLAHDYGLISNNLKR		< 1	1840.03	3
1.1.1.1926.5	57.214	1968.03	493.014	4	VKFIKMLVGYGKCAIR	Carbamyl(K)@2, Carbamyl(K)@5, Carbamidomethyl(C)@13	< 1	1968.08	4
1.1.1.1926.6	57.214	1529.78	510.934	3	GISNARVIGFALNR	Carbamyl@N-term	< 1	1529.84	3
1.1.1.1926.10	57.218	1670.87	557.962	3	LAHDYGLISNNLKR	Deamidated(N)@10, Carbamidomethyl(K)@13	< 1	1670.87	3
1.1.1.1926.25	57.239	1729.91	865.964	2	HPKFEEIYNRKLR	Deamidated(N)@9	< 1	1729.93	2
1.1.1.1928.10	57.313	1173.62	587.818	2	QQQKTNRDR	Deamidated(N)@6	< 1	1173.59	2
1.1.1.1937.11	57.745	1272.64	637.327	2	MFNKLSIQHR		< 1	1272.68	2
1.1.1.1941.14	57.944	2116.07	706.364	3	QQQKTNRDRTISQKEKK	Deamidated(Q)@2	< 1	2116.13	3
1.1.1.1942.10	57.978	1252.77	627.394	2	KRFVTFLTNK		< 1	1252.73	2
1.1.1.1946.7	58.166	1182.63	592.32	2	LVRFDLIHK	Carbamyl@N-term	< 1	1182.69	2
1.1.1.1948.15	58.273	1396.81	699.412	2	AVGKQIGNLLDAR	Carbamyl(K)@4	< 1	1396.78	2
1.1.1.1948.18	58.278	1555.74	778.875	2	QPMNIPLINDWSK	Deamidated(N)@9	< 1	1555.77	2
1.1.1.1950.5	58.359	1829.86	610.962	3	EILETSVSQLPDYVKK	Glu->pyro-Glu@N-term	< 1	1829.98	3
1.1.1.1951.10	58.415	1252.77	627.394	2	KRFVTFLTNK		< 1	1252.73	2
1.1.1.1951.20	58.432	1614.82	808.418	2	STIDLLKNDNSPLK	Carbamidomethyl@N-term, Deamidated(N)@10	< 1	1614.85	2
1.1.1.1954.14	58.555	1152.62	577.315	2	KFFAKLDNK	Carbamyl(K)@1	< 1	1152.63	2
1.1.1.1955.15	58.603	1182.63	592.321	2	LVRFDLIHK	Carbamyl@N-term	< 1	1182.69	2
1.1.1.1958.22	58.767	1968.9	985.459	2	MLVGYGKCAIRFQIDR	Carbamyl(K)@7, Carbamidomethyl(C)@8	< 1	1969	2
1.1.1.1959.27	58.808	1704.83	853.424	2	NKMIEVLFELDPSK	Carbamyl(K)@14	< 1	1704.88	2
1.1.1.1962.10	58.933	1204.66	603.338	2	FRQNKQQQK	Deamidated(N)@4	< 1	1204.63	2
1.1.1.1962.21	58.943	1428.75	715.383	2	LNYEEEFSLSR	Carbamyl@N-term	< 1	1428.65	2
1.1.1.1963.18	58.995	1468.73	735.37	2	FVTFLTNKSGGQK	Carbamyl(K)@8	< 1	1468.77	2
1.1.1.1964.13	59.038	1182.63	592.321	2	LVRFDLIHK	Carbamyl@N-term	< 1	1182.69	2
1.1.1.1966.10	59.132	1750.98	584.667	3	ERKFSRSAEICLKK	Carbamidomethyl(C)@11	< 1	1750.95	3
1.1.1.1970.4	59.313	915.558	458.786	2	EKKIKDR		< 1	915.55	2
1.1.1.1971.2	59.357	787.439	394.727	2	NDNSPLK	Deamidated(N)@3	< 1	787.371	2
1.1.1.1971.7	59.365	1204.66	603.338	2	FRQNKQQQK	Deamidated(Q)@8	< 1	1204.63	2
1.1.1.1975.22	59.564	1517.81	759.915	2	SRMPLNNNISLSR	Oxidation(M)@3, Deamidated(N)@8	< 1	1517.76	2
1.1.1.1978.16	59.715	1505.77	753.893	2	YLPNWNIQIFR	Carbamyl@N-term	< 1	1505.78	2
1.1.1.1980.7	59.79	1648.99	550.67	3	LRIYGDFDYACEK	Carbamidomethyl(C)@11	< 1	1648.76	3
1.1.1.1982.11	59.889	1182.63	592.321	2	LVRFDLIHK	Carbamyl@N-term	< 1	1182.69	2
1.1.1.1984.17	59.99	1362.71	682.362	2	QDVMVSKPECK	Carbamyl(K)@7, Carbamidomethyl(C)@10	< 1	1362.63	2
1.1.1.1984.27	59.998	1566.84	784.427	2	RGIDTVCWQYLR	Carbamidomethyl(C)@7, Deamidated(Q)@9	< 1	1566.76	2
1.1.1.1985.20	60.048	1471.66	736.838	2	ALNRNDYHDKVK		< 1	1471.75	2
1.1.1.1991.5	60.318	1182.63	592.322	2	LVRFDLIHK	Carbamyl@N-term	< 1	1182.69	2
1.1.1.1994.20	60.485	1517.72	759.867	2	TNRDRTISQKEK	Carbamyl(K)@10	< 1	1517.79	2
1.1.1.1996.7	60.562	1240.65	621.331	2	KFFAKLDNKM		< 1	1240.66	2
1.1.1.2000.22	60.766	1604.77	803.393	2	MSLFCDERSDTTK	Oxidation(M)@1, Carbamidomethyl(C)@5	< 1	1604.68	2
1.1.1.2002.14	60.853	1361.74	681.876	2	VLLSFNSISVLK	Carbamyl(K)@12	< 1	1361.79	2
1.1.1.2003.2	60.884	1498.85	500.624	3	TISQKEKKIKDR	Delta:H(2)C(2)(K)@10	< 1	1498.88	3
1.1.1.2004.19	60.96	1682.87	842.44	2	DLEVLKTHALCSVR	Carbamyl(K)@6, Carbamidomethyl(C)@11	< 1	1682.88	2
1.1.1.2005.9	60.993	1466.83	734.423	2	IAVGKQIGNLLDAR		< 1	1466.86	2
1.1.1.2008.4	61.13	1276.57	639.294	2	SKVSQLLEMDK		< 1	1276.67	2
1.1.1.2008.7	61.145	1423.69	712.852	2	SGGQKSEEPTFSK	Carbamyl(K)@13	< 1	1423.66	2
1.1.1.2010.5	61.223	1883.97	628.999	3	VYLDSIFLKHMLDYK		< 1	1883.99	3
1.1.1.2012.13	61.322	1423.7	712.856	2	SGGQKSEEPTFSK	Carbamyl(K)@5	< 1	1423.66	2
1.1.1.2013.3	61.352	1677.74	560.255	3	IEHIDSEFWMDEK		< 1	1677.73	3
1.1.1.2014.7	61.405	1197.62	599.817	2	FIKMLVGYGK	Carbamyl(K)@10	< 1	1197.66	2
1.1.1.2014.13	61.416	1516.74	759.378	2	SRMPLNNNISLSR	Oxidation(M)@3	< 1	1516.78	2
1.1.1.2015.5	61.449	1216.61	609.314	2	MPLNNNISLSR	Deamidated(N)@4, Arg->Orn(R)@11	< 1	1216.61	2
1.1.1.2018.11	61.591	1281.74	641.878	2	TSYIHLLHQK	Carbamyl(K)@10	< 1	1281.68	2
1.1.1.2018.33	61.611	1891.94	946.978	2	SDLIKEFDHIDDFKK	Carbamyl(K)@5	< 1	1891.93	2
1.1.1.2019.8	61.635	1883.97	628.999	3	VYLDSIFLKHMLDYK		< 1	1883.99	3
1.1.1.2022.14	61.793	1487.82	744.915	2	GISNARVIGFALNR	Deamidated(N)@4	< 1	1487.82	2
1.1.1.2023.10	61.831	1197.62	599.816	2	FIKMLVGYGK	Carbamyl(K)@10	< 1	1197.66	2
1.1.1.2025.15	61.943	1517.75	759.88	2	TNRDRTISQKEK	Carbamyl(K)@10	< 1	1517.79	2
1.1.1.2027.25	62.031	1466.75	734.381	2	VQMCNTGDVSSVK	Carbamidomethyl(C)@4, Carbamyl(K)@13	< 1	1466.65	2
1.1.1.2027.36	62.044	1934.96	968.486	2	IEHIDSEFWMDEKEK		< 1	1934.87	2
1.1.1.2030.10	62.169	1332.7	667.355	2	HPKFEEIYNR	Deamidated(N)@9	< 1	1332.65	2
1.1.1.2032.8	62.256	1197.62	599.816	2	FIKMLVGYGK	Carbamyl(K)@10	< 1	1197.66	2
1.1.1.2034.8	62.351	1793.8	598.941	3	SGGQKSEEPTFSKELK	Carbamyl(K)@16	< 1	1793.88	3
1.1.1.2034.22	62.372	1732.85	867.434	2	IRYLPNWNIQIFR	Deamidated(Q)@10	< 1	1732.94	2
1.1.1.2035.8	62.407	1271.62	636.817	2	QNKQQQKTNR		< 1	1271.67	2
1.1.1.2035.12	62.417	2514.19	839.07	3	EDIPTISTPISIESQSNLDEQR	Carbamyl@N-term	< 1	2514.21	3
1.1.1.2036.13	62.456	1281.74	641.878	2	TSYIHLLHQK	Carbamyl(K)@10	< 1	1281.68	2
1.1.1.2037.14	62.5	1406.65	704.335	2	NDYHDKVKFIK	Deamidated(N)@1	< 1	1406.72	2
1.1.1.2038.5	62.539	1646.88	549.968	3	IVVPYGLMYANHNR	Deamidated(N)@13	< 1	1646.82	3
1.1.1.2045.8	62.875	1246.6	624.31	2	FRQNKQQQK	Carbamyl(K)@5	< 1	1246.65	2
1.1.1.2045.12	62.881	1281.74	641.879	2	TSYIHLLHQK	Carbamyl(K)@10	< 1	1281.68	2
1.1.1.2047.5	62.969	1646.88	549.968	3	IVVPYGLMYANHNR	Deamidated(N)@13	< 1	1646.82	3
1.1.1.2052.9	63.217	1852.96	618.661	3	FFFSEDKEYTLKEK	Carbamyl(K)@14	< 1	1852.89	3
1.1.1.2054.11	63.308	1246.6	624.31	2	FRQNKQQQK	Carbamyl(K)@5	< 1	1246.65	2
1.1.1.2054.19	63.32	1466.68	734.345	2	VQMCNTGDVSSVK	Carbamidomethyl(C)@4, Carbamyl(K)@13	< 1	1466.65	2
1.1.1.2055.13	63.361	1271.62	636.817	2	QNKQQQKTNR		< 1	1271.67	2
1.1.1.2056.6	63.399	1646.88	549.968	3	IVVPYGLMYANHNR	Deamidated(N)@13	< 1	1646.82	3
1.1.1.2059.18	63.555	1646.87	824.445	2	IVVPYGLMYANHNR	Deamidated(N)@13	< 1	1646.82	2
1.1.1.2062.5	63.7	1367.8	684.907	2	FEEIYNRKLR	Deamidated(N)@6	< 1	1367.72	2
1.1.1.2063.13	63.747	1246.6	624.309	2	FRQNKQQQK	Carbamyl(K)@5	< 1	1246.65	2
1.1.1.2063.17	63.753	1466.67	734.344	2	IAVGKQIGNLLDAR		< 1	1466.86	2
1.1.1.2064.18	63.794	1463.73	732.87	2	YLPNWNIQIFR	Deamidated(N)@6	< 1	1463.76	2
1.1.1.2065.9	63.834	1857.9	620.309	3	ELKGISNARVIGFALNR	Deamidated(N)@7	< 1	1858.04	3
1.1.1.2065.12	63.839	2073.94	692.321	3	NTEFFRWLTMTSTIISK		< 1	2074.06	3
1.1.1.2066.12	63.886	1887.95	630.322	3	VIGFALNRNDYHDKVK		< 1	1888	3
1.1.1.2071.16	64.143	1624.84	813.429	2	RFVTFLTNKSGGQK	Carbamyl(K)@9	< 1	1624.87	2
1.1.1.2073.12	64.22	1917.88	640.301	3	NKFITYKSKAFTSLNR	Deamidated(N)@15	< 1	1918.03	3
1.1.1.2073.16	64.223	1404.76	703.387	2	LSQLFNPMLTLE		< 1	1404.73	2
1.1.1.2074.12	64.277	1404.76	703.387	2	LSQLFNPMLTLE		< 1	1404.73	2
1.1.1.2078.5	64.455	1029.58	515.797	2	ELKGISNAR	Carbamyl(K)@3	< 1	1029.56	2
1.1.1.2078.24	64.48	1646.77	824.393	2	IVVPYGLMYANHNR	Deamidated(N)@13	< 1	1646.82	2
1.1.1.2080.27	64.576	1624.85	813.431	2	RFVTFLTNKSGGQK	Carbamyl(K)@14	< 1	1624.87	2
1.1.1.2081.18	64.622	1499.75	750.882	2	LAHDYGLISNNLK	Carbamyl@N-term	< 1	1499.77	2
1.1.1.2081.22	64.629	2095	1048.51	2	PISWPMLTFVMNDIFER		< 1	2095.03	2
1.1.1.2085.3	64.789	1503.73	502.25	3	WTVLNNASDMILK		< 1	1503.78	3
1.1.1.2085.8	64.794	1647.88	550.299	3	IVVPYGLMYANHNR	Deamidated(N)@11, Deamidated(N)@13	< 1	1647.81	3
1.1.1.2086.25	64.864	2609.36	870.795	3	NDNSPLKRVKLAHDYGLISNNLK	Deamidated(N)@3	< 1	2609.39	3
1.1.1.2087.15	64.912	1646.77	824.393	2	IVVPYGLMYANHNR	Deamidated(N)@11	< 1	1646.82	2
1.1.1.2091.10	65.086	1317.68	659.846	2	LDRYHNVFVR		< 1	1317.69	2
1.1.1.2092.17	65.138	1288.59	645.303	2	MFNKLSIQHR	Oxidation(M)@1	< 1	1288.67	2
1.1.1.2093.14	65.194	1588.87	795.441	2	EKHPKFEEIYNR		< 1	1588.8	2
1.1.1.2098.18	65.422	1380.62	691.316	2	SGGQKSEEPTFSK		< 1	1380.65	2
1.1.1.2099.20	65.482	2461.32	821.447	3	TVGTKQDVMVSKPECKITIVTK	Carbamidomethyl(C)@15	< 1	2461.33	3
1.1.1.2100.14	65.526	2461.32	821.447	3	TVGTKQDVMVSKPECKITIVTK	Carbamidomethyl(C)@15	< 1	2461.33	3
1.1.1.2102.10	65.613	1317.68	659.846	2	LDRYHNVFVR		< 1	1317.69	2
1.1.1.2104.3	65.695	1075.54	538.779	2	SQSNLDEQR		< 1	1075.49	2
1.1.1.2104.13	65.712	1329.72	665.869	2	SFNSISVLKAHK		< 1	1329.74	2
1.1.1.2107.14	65.854	1466.66	734.337	2	VQMCNTGDVSSVK	Carbamidomethyl(C)@4, Carbamyl(K)@13	< 1	1466.65	2
1.1.1.2108.17	65.914	2461.32	821.448	3	TVGTKQDVMVSKPECKITIVTK	Carbamidomethyl(C)@15	< 1	2461.33	3
1.1.1.2109.15	65.957	1594.82	798.416	2	DFIFAYIHELNGR	Deamidated(N)@11	< 1	1594.78	2
1.1.1.2110.5	65.988	1375.74	459.587	3	EKEILETSVSQL	Deamidated(Q)@11	< 1	1375.71	3
1.1.1.2112.6	66.086	1719.9	574.309	3	EILETSVSQLPDYVK		< 1	1719.89	3
1.1.1.2116.7	66.283	1335.65	668.835	2	EFDHIDDFKK	Carbamyl(K)@9	< 1	1335.61	2
1.1.1.2116.12	66.295	1466.66	734.337	2	VQMCNTGDVSSVK	Carbamidomethyl(C)@4, Carbamyl(K)@13	< 1	1466.65	2
1.1.1.2117.14	66.345	1357.75	679.881	2	IVMDVISAKAQR	Dimethyl(R)@12	< 1	1357.78	2
1.1.1.2121.17	66.536	1654.76	828.387	2	FIKMLVGYGKCAIR	Carbamidomethyl(C)@11	< 1	1654.91	2
1.1.1.2125.9	66.714	1322.66	662.337	2	WLTMTSTIISK	Carbamyl(K)@11	< 1	1322.69	2
1.1.1.2125.14	66.723	1466.66	734.337	2	VQMCNTGDVSSVK	Carbamidomethyl(C)@4, Carbamyl(K)@13	< 1	1466.65	2
1.1.1.2130.17	66.973	1654.76	828.388	2	FIKMLVGYGKCAIR	Carbamidomethyl(C)@11	< 1	1654.91	2
1.1.1.2135.21	67.212	1763.79	882.904	2	SDLIKEFDHIDDFK	Carbamyl(K)@5	< 1	1763.84	2
1.1.1.2137.3	67.28	1440.71	481.244	3	FEEIYNRK	GlnThrGlyGly(K)@8	< 1	1440.7	3
1.1.1.2180.7	68.249	1272.6	637.309	2	MFNKLSIQHR		< 1	1272.68	2
1.1.1.2184.7	68.427	1362.69	682.355	2	LNSNFLNWEAR		< 1	1362.67	2
1.1.1.2186.10	68.533	1322.66	662.336	2	WLTMTSTIISK	Carbamyl(K)@11	< 1	1322.69	2
1.1.1.2188.9	68.62	1669.9	557.641	3	DSILDAIIEVAENIR		< 1	1669.89	3
1.1.1.2189.5	68.661	1154.72	578.366	2	FIKMLVGYGK		< 1	1154.65	2
1.1.1.2195.2	68.864	1362.69	682.353	2	LNSNFLNWEAR		< 1	1362.67	2
1.1.1.2200.3	69.096	1022.53	512.272	2	SKAFTSLNR		< 1	1022.55	2
1.1.1.2201.9	69.158	1669.9	835.956	2	DSILDAIIEVAENIR		< 1	1669.89	2
1.1.1.2211.8	69.622	1669.89	835.955	2	DSILDAIIEVAENIR		< 1	1669.89	2
1.1.1.2215.4	69.793	1334.63	668.322	2	CAIRFQIDRR	Carbamidomethyl(C)@1, Deamidated(Q)@6	< 1	1334.69	2
1.1.1.2217.4	69.879	1323.6	662.809	2	GDVSSVKNSGDMK	Deamidated(N)@8	< 1	1323.6	2
1.1.1.2217.5	69.884	1424.85	713.433	2	VKFIKMLVGYGK	Carbamyl(K)@2	< 1	1424.82	2
1.1.1.2218.4	69.925	1968.96	657.328	3	MLVGYGKCAIRFQIDR	Carbamyl(K)@7, Carbamidomethyl(C)@8	< 1	1969	3
1.1.1.2225.11	70.26	1334.62	668.317	2	CAIRFQIDRR	Carbamidomethyl(C)@1, Deamidated(Q)@6	< 1	1334.69	2
1.1.1.2226.10	70.289	2051.99	685.005	3	YLDGNQVLLSFNSISVLK	Carbamyl(K)@18	< 1	2052.09	3
1.1.1.2229.3	70.427	1107.6	554.805	2	IKDRAPPPSK		< 1	1107.64	2
1.1.1.2233.13	70.63	1613.85	807.932	2	IKIVMDVISAKAQR	Carbamyl(K)@11	< 1	1613.93	2
1.1.1.2234.19	70.671	1410.77	706.392	2	FNSIQKFRQNK	Deamidated(N)@2, Deamidated(Q)@5	< 1	1410.73	2
1.1.1.2238.3	70.847	1136.57	569.292	2	TSLLLEYKK	Carbamyl@N-term	< 1	1136.64	2
1.1.1.2239.5	70.89	1016.58	509.297	2	LFLLNLER		< 1	1016.6	2
1.1.1.2239.7	70.892	1094.54	548.278	2	MVERKFSR	Carbamyl(K)@5	< 1	1094.57	2
1.1.1.2241.11	70.997	2032.93	678.65	3	SKIDQSLTVRTESLEER	Carbamyl(K)@2	< 1	2033.04	3
1.1.1.2242.12	71.044	1324.63	663.324	2	LLASKNTEFFR		< 1	1324.71	2
1.1.1.2245.6	71.179	1372.7	687.358	2	IVMDVISAKAQR	Carbamyl@N-term	< 1	1372.75	2
1.1.1.2246.4	71.221	1000.57	501.29	2	TNKKHNDK	Deamidated(N)@2, Oxidation(H)@5	< 1	1000.49	2
1.1.1.2248.18	71.337	2461.06	821.362	3	TVGTKQDVMVSKPECKITIVTK	Carbamidomethyl(C)@15	< 1	2461.33	3
1.1.1.2255.5	71.659	1274.67	638.344	2	DRTISQKEKK	Carbamyl(K)@10	< 1	1274.69	2
1.1.1.2266.19	72.201	1660.82	831.416	2	VIGFALNRNDYHDK		< 1	1660.83	2
1.1.1.2272.2	72.458	996.522	499.268	2	GVYVGYPSR		< 1	996.503	2
1.1.1.2274.10	72.574	1981	661.342	3	MVERKFSRSAEICLKK	Carbamidomethyl(C)@13	< 1	1981.06	3
1.1.1.2276.4	72.649	1523.88	508.969	3	LVRFDLIHKLDR		< 1	1523.89	3
1.1.1.2279.9	72.819	1981	991.508	2	MVERKFSRSAEICLKK	Carbamidomethyl(C)@13	< 1	1981.06	2
1.1.1.2285.8	73.092	2021.94	674.987	3	KNELGLGDIEVMVHNLNK		< 1	2022.06	3
1.1.1.2287.13	73.193	1468.68	735.348	2	FVTFLTNKSGGQK	Carbamyl@N-term	< 1	1468.77	2
1.1.1.2288.3	73.226	1366.69	684.352	2	FEEIYNRKLR		< 1	1366.74	2
1.1.1.2291.2	73.364	1466.8	489.942	3	IAVGKQIGNLLDAR		< 1	1466.86	3
1.1.1.2291.9	73.375	1424.67	713.344	2	VQMCNTGDVSSVK	Carbamidomethyl(C)@4, Deamidated(N)@5	< 1	1424.63	2
1.1.1.2292.14	73.421	1981.01	661.342	3	MVERKFSRSAEICLKK	Carbamidomethyl(C)@13	< 1	1981.06	3
1.1.1.2292.24	73.437	1950.03	976.023	2	KTVGTKQDVMVSKPECK	Oxidation(M)@10, Carbamidomethyl(C)@16	< 1	1949.99	2
1.1.1.2293.3	73.459	1698.01	567.011	3	GMDAHTIPNLTLFLR		< 1	1697.89	3
1.1.1.2293.8	73.468	1950.04	651.022	3	SAEICLKKFNSIQKFR	Carbamidomethyl(C)@5, Dehydrated(S)@11	< 1	1950.05	3
1.1.1.2293.14	73.479	1566.86	784.437	2	LVRFDLIHKLDR	Carbamyl(K)@9	< 1	1566.9	2
1.1.1.2303.3	73.926	845.49	423.752	2	NKMIEVL		< 1	845.468	2
1.1.1.2304.11	73.988	1291.75	646.884	2	TVGTKQDVMVSK		< 1	1291.68	2
1.1.1.2307.15	74.143	2021.93	1011.97	2	KNELGLGDIEVMVHNLNK		< 1	2022.06	2
1.1.1.2309.2	74.211	1151.55	576.783	2	KHNDKIAVGK	Carbamyl(K)@10	< 1	1151.64	2
1.1.1.2311.5	74.31	1698.01	567.011	3	VLLSFNSISVLKAHK	Carbamyl@N-term	< 1	1697.98	3
1.1.1.2311.8	74.316	1253.75	627.883	2	KRFVTFLTNK	Deamidated(N)@9	< 1	1253.71	2
1.1.1.2316.10	74.557	1252.75	627.382	2	KRFVTFLTNK		< 1	1252.73	2
1.1.1.2316.15	74.566	1409.65	705.834	2	GIDTVCWQYLR	Carbamidomethyl(C)@6	< 1	1409.68	2
1.1.1.2320.14	74.768	1740.92	871.468	2	LAHDYGLISNNLKRK		< 1	1740.96	2
1.1.1.2323.3	74.883	885.569	443.792	2	FITYKSK		< 1	885.496	2
1.1.1.2326.6	75.049	1653.79	827.903	2	QLDFKDSFRSWPK	Deamidated(Q)@1	< 1	1653.82	2
1.1.1.2334.7	75.426	1408.73	705.37	2	FNSIQKFRQNK		< 1	1408.76	2
1.1.1.2335.8	75.482	1653.79	827.903	2	QLDFKDSFRSWPK	Deamidated(Q)@1	< 1	1653.82	2
1.1.1.2337.2	75.551	734.466	368.24	2	FRQNK	Carbamyl@N-term	< 1	734.382	2
1.1.1.2340.7	75.709	1291.75	646.884	2	TVGTKQDVMVSK		< 1	1291.68	2
1.1.1.2341.4	75.749	1150.63	576.321	2	IKDRAPPPSK	Carbamyl(K)@10	< 1	1150.65	2
1.1.1.2347.4	76.04	1653.9	552.306	3	QLDFKDSFRSWPK	Deamidated(Q)@1	< 1	1653.82	3
1.1.1.2354.2	76.366	1557.84	520.288	3	STIDLLKNDNSPLK	Deamidated(N)@10	< 1	1557.83	3
1.1.1.2357.7	76.519	1427.74	714.879	2	SYGLDNGLGIGYSI		< 1	1427.69	2
1.1.1.2365.4	76.898	2040.07	681.032	3	LLIGVDRMFNKLSIQHR	Deamidated(N)@10	< 1	2040.13	3
1.1.1.2369.6	77.092	1367.62	684.82	2	FEEIYNRKLR	Deamidated(N)@6	< 1	1367.72	2
1.1.1.2370.6	77.156	1188.65	595.331	2	SKIDQSLTVR	Carbamyl(K)@2	< 1	1188.65	2
1.1.1.2376.11	77.43	1319.67	660.841	2	SKVSQLLEMDK	Carbamyl(K)@2	< 1	1319.68	2
1.1.1.2380.5	77.615	1188.65	595.331	2	SKIDQSLTVR	Carbamyl(K)@2	< 1	1188.65	2
1.1.1.2381.2	77.652	1097.6	549.806	2	FEEIYNRK		< 1	1097.55	2
1.1.1.2387.4	77.951	1367.62	684.819	2	FEEIYNRKLR	Deamidated(N)@6	< 1	1367.72	2
1.1.1.2393.8	78.242	1362.69	682.355	2	LNSNFLNWEAR		< 1	1362.67	2
1.1.1.2400.7	78.574	1502.79	752.4	2	FPDKVRSWLSLR		< 1	1502.84	2
1.1.1.2412.3	79.144	1281.72	641.865	2	TSYIHLLHQK	Carbamyl@N-term	< 1	1281.68	2
1.1.1.2412.4	79.152	1293.64	647.829	2	SEEPTFSKELK		< 1	1293.65	2
1.1.1.2420.7	79.53	1266.72	634.366	2	MLVGYGKCAIR	Carbamidomethyl(C)@8	< 1	1266.66	2
1.1.1.2421.3	79.575	1281.72	641.865	2	TSYIHLLHQK	Carbamyl@N-term	< 1	1281.68	2
1.1.1.2424.4	79.718	1705.96	569.659	3	TLFLSLFLLNLERK		< 1	1706.01	3
1.1.1.2429.6	79.966	1266.72	634.366	2	MLVGYGKCAIR	Carbamidomethyl(C)@8	< 1	1266.66	2
1.1.1.2434.6	80.204	1456.77	729.39	2	LAHDYGLISNNLK		< 1	1456.77	2
1.1.1.2439.3	80.441	986.575	494.295	2	ELKGISNAR		< 1	986.551	2
1.1.1.2441.5	80.538	1426.68	714.347	2	FVTFLTNKSGGQK	Deamidated(Q)@12	< 1	1426.75	2
1.1.1.2441.7	80.549	1728.89	865.453	2	STIDLLKNDNSPLKR	Oxidation(P)@12	< 1	1728.94	2
1.1.1.2442.7	80.601	1976.87	989.444	2	EKEILETSVSQLPDYVK		< 1	1977.03	2
1.1.1.2443.4	80.632	1456.77	729.391	2	LAHDYGLISNNLK		< 1	1456.77	2
1.1.1.2445.4	80.728	1493.83	747.922	2	RKFSRSAEICLK	Carbamidomethyl(C)@10	< 1	1493.81	2
1.1.1.2445.6	80.739	1581.77	791.891	2	KFNSIQKFRQNK	Deamidated(N)@3, Deamidated(Q)@6, Carbamyl(K)@7	< 1	1581.83	2
1.1.1.2447.7	80.841	1279.66	640.837	2	WLTMTSTIISK		< 1	1279.68	2
1.1.1.2448.9	80.889	2100.03	1051.02	2	YHSIFLNVKYFGLNGSLK	Deamidated(N)@7	< 1	2100.1	2
1.1.1.2450.10	80.978	1728.89	865.452	2	STIDLLKNDNSPLKR	Oxidation(P)@12	< 1	1728.94	2
1.1.1.2456.5	81.26	1279.66	640.837	2	WLTMTSTIISK		< 1	1279.68	2
1.1.1.2457.3	81.303	986.576	494.295	2	ELKGISNAR		< 1	986.551	2
1.1.1.2458.3	81.344	1367.62	684.818	2	FEEIYNRKLR	Deamidated(N)@6	< 1	1367.72	2
1.1.1.2465.4	81.695	1279.66	640.837	2	WLTMTSTIISK		< 1	1279.68	2
1.1.1.2476.3	82.202	1429.8	715.909	2	SWLSLRKNDLAK		< 1	1429.8	2
1.1.1.2481.4	82.432	1337.66	669.836	2	CSPISWPMLTF	Carbamidomethyl(C)@1	< 1	1337.61	2
1.1.1.2487.2	82.698	1386.75	694.382	2	STFGDYSSRLVR		< 1	1386.69	2
1.1.1.2494.2	83.02	1741.92	581.647	3	LAHDYGLISNNLKRK	Deamidated(N)@11	< 1	1741.95	3
1.1.1.2494.9	83.046	1487.83	744.92	2	LLLGFNVLKTNKK	Deamidated(N)@11	< 1	1487.91	2
1.1.1.2495.11	83.093	1556.85	779.434	2	STIDLLKNDNSPLK		< 1	1556.84	2
1.1.1.2512.4	83.841	1293.65	647.831	2	SEEPTFSKELK		< 1	1293.65	2
1.1.1.2524.5	84.416	1361.72	681.868	2	VLLSFNSISVLK	Carbamyl(K)@12	< 1	1361.79	2
1.1.1.2526.2	84.503	1020.52	511.269	2	TNDEVTSVR	Deamidated(N)@2	< 1	1020.47	2
1.1.1.2538.5	85.092	1499.83	750.923	2	LAHDYGLISNNLK	Carbamyl@N-term	< 1	1499.77	2
1.1.1.2563.9	86.096	3372.69	1125.24	3	MVERKFSRSAEICLKKFNSIQKFRQNK	Carbamidomethyl(C)@13, Deamidated(N)@18	< 1	3372.79	3
1.1.1.2584.7	87.065	1789.94	895.978	2	DHSGFTFGEHLLRFK		< 1	1789.89	2
1.1.1.2587.5	87.202	1556.8	779.406	2	STIDLLKNDNSPLK		< 1	1556.84	2
1.1.1.2593.4	87.465	1139.65	570.833	2	LVRFDLIHK		< 1	1139.68	2
1.1.1.2609.5	88.235	1550.78	776.397	2	LERKFFAKLDNK	Carbamyl(K)@4	< 1	1550.86	2
1.1.1.2621.2	88.802	1581.89	528.305	3	RFVTFLTNKSGGQK		< 1	1581.86	3
1.1.1.2632.2	89.322	1314.69	658.354	2	EYTLKEKHPK	Carbamyl@N-term	< 1	1314.69	2
1.1.1.2639.2	89.664	1151.7	576.859	2	KHNDKIAVGK	Carbamyl(K)@1	< 1	1151.64	2
1.1.1.2648.2	90.098	1151.7	576.859	2	KHNDKIAVGK	Carbamyl(K)@1	< 1	1151.64	2
1.1.1.2651.3	90.239	1502.72	752.367	2	FPDKVRSWLSLR		< 1	1502.84	2
1.1.1.2662.3	90.649	1257.68	629.846	2	MPLNNNISLSR		< 1	1257.65	2
1.1.1.2677.3	91.214	1663.95	832.983	2	EKKIKDRAPPPSKK	Carbamyl(K)@3	< 1	1663.97	2
1.1.1.2678.2	91.262	1554.73	778.374	2	QPMNIPLINDWSK		< 1	1554.79	2
1.1.1.2683.2	91.42	891.488	446.751	2	EYTLKEK	Glu->pyro-Glu@N-term	< 1	891.47	2
1.1.1.2719.3	92.326	1238.73	620.373	2	TSYIHLLHQK		< 1	1238.68	2
1.1.1.2721.2	92.416	1023.49	512.755	2	HNDKIAVGK	Carbamyl(K)@9	< 1	1023.55	2
1.1.1.2752.3	92.888	1486.84	744.426	2	SWLSLRKNDLAK	Carbamidomethyl@N-term	< 1	1486.83	2
1.1.1.2754.4	92.983	1281.6	641.808	2	TSYIHLLHQK	Carbamyl(K)@10	< 1	1281.68	2
1.1.1.2944.2	94.686	1456.83	729.421	2	LAHDYGLISNNLK		< 1	1456.77	2
1.1.1.4975.2	108.15	1094.62	548.316	2	MVERKFSR	Carbamyl(K)@5	< 1	1094.57	2
2.1.1.696.2	4.551	2599.28	650.828	4	KEDIPTISTPISIESQSNLDEQR		< 1	2599.3	4
2.1.1.742.3	5.408	1368.74	457.254	3	SEDKEYTLKEK		< 1	1368.68	3
2.1.1.795.3	6.169	1655.86	552.96	3	LAHDYGLISNNLKR	Carbamyl(K)@13	< 1	1655.87	3
2.1.1.807.2	6.453	1266.66	423.227	3	MLVGYGKCAIR	Carbamidomethyl(C)@8	< 1	1266.66	3
2.1.1.835.2	6.825	2387.26	478.459	5	QIGNLLDARVQMCNTGDVSSVK	Gln->pyro-Glu@N-term, Carbamidomethyl(C)@13	< 1	2387.16	5
2.1.1.862.5	7.551	1060.62	531.32	2	NDYHDKVK	Carbamyl@N-term	< 1	1060.49	2
2.1.1.907.2	9.503	1466.61	734.312	2	VQMCNTGDVSSVK	Carbamidomethyl(C)@4, Carbamyl(K)@13	< 1	1466.65	2
2.1.1.913.2	9.774	1201.6	401.542	3	NGVKFPDKVR	Carbamyl(K)@8	< 1	1201.66	3
2.1.1.933.2	10.696	1178.69	393.904	3	CAIRFQIDR	Carbamidomethyl(C)@1, Deamidated(Q)@6	< 1	1178.59	3
2.1.1.933.3	10.712	2116.19	424.246	5	QQQKTNRDRTISQKEKK	Deamidated(N)@6	< 1	2116.13	5
2.1.1.934.2	10.735	2459.36	492.878	5	LFESDNGILNECVIPNDVIQK	Carbamyl@N-term, Carbamidomethyl(C)@12	< 1	2459.2	5
2.1.1.935.4	10.809	2116.19	530.055	4	TNRDRTISQKEKKIKDR	Deamidated(Q)@9	< 1	2116.17	4
2.1.1.936.3	10.837	1809.81	604.277	3	FFFSEDKEYTLKEK		< 1	1809.88	3
2.1.1.936.6	10.857	1662.76	832.388	2	NKMIEVLFELDPSK	Deamidated(N)@1	< 1	1662.85	2
2.1.1.950.2	11.507	1362.74	455.253	3	LNSNFLNWEAR		< 1	1362.67	3
2.1.1.953.5	11.681	1318.7	660.356	2	VLLSFNSISVLK		< 1	1318.79	2
2.1.1.956.5	11.815	2141.97	536.499	4	YHSIFLNVKYFGLNGSLK	Carbamyl(K)@18	< 1	2142.13	4
2.1.1.974.3	12.658	1774.87	592.632	3	IDQSLTVRTESLEER		< 1	1774.91	3
2.1.1.984.4	13.109	1137.56	569.786	2	QLDFKDSFR	Gln->pyro-Glu@N-term	< 1	1137.55	2
2.1.1.987.5	13.244	1366.5	684.258	2	SCSNFFFSEDK	Carbamidomethyl(C)@2	< 1	1366.55	2
2.1.1.988.2	13.277	1487.8	496.94	3	GISNARVIGFALNR	Deamidated(N)@4	< 1	1487.82	3
2.1.1.990.5	13.394	1487.78	744.899	2	GISNARVIGFALNR	Deamidated(N)@4	< 1	1487.82	2
2.1.1.992.3	13.486	2231.16	1116.59	2	NRLDDIWTVLNNASDMILK	Deamidated(N)@1	< 1	2231.13	2
2.1.1.994.7	13.574	1774.87	592.631	3	IDQSLTVRTESLEER		< 1	1774.91	3
2.1.1.1000.3	13.83	1487.8	496.94	3	GISNARVIGFALNR	Deamidated(N)@4	< 1	1487.82	3
2.1.1.1001.4	13.886	1805.84	602.955	3	TVGTKQDVMVSKPECK	Carbamidomethyl(C)@15	< 1	1805.9	3
2.1.1.1001.7	13.904	1487.78	744.899	2	GISNARVIGFALNR	Deamidated(N)@13	< 1	1487.82	2
2.1.1.1002.5	13.927	1652.91	551.977	3	QLDFKDSFRSWPK		< 1	1652.83	3
2.1.1.1005.4	14.066	1137.55	569.784	2	QLDFKDSFR	Gln->pyro-Glu@N-term	< 1	1137.55	2
2.1.1.1009.2	14.248	1487.8	496.94	3	GISNARVIGFALNR	Deamidated(N)@13	< 1	1487.82	3
2.1.1.1009.8	14.277	1581.84	791.926	2	RFVTFLTNKSGGQK		< 1	1581.86	2
2.1.1.1010.5	14.304	2148.11	538.034	4	EKEILETSVSQLPDYVKK	Carbamyl(K)@2	< 1	2148.13	4
2.1.1.1015.2	14.529	814.455	408.235	2	EIIKNR	Carbamyl(K)@4	< 1	814.466	2
2.1.1.1016.9	14.591	1211.58	606.799	2	THALCSVRLR	Carbamidomethyl(C)@5	< 1	1211.66	2
2.1.1.1018.4	14.675	1487.8	496.939	3	GISNARVIGFALNR	Deamidated(N)@4	< 1	1487.82	3
2.1.1.1022.9	14.887	1372.7	687.358	2	IVMDVISAKAQR	Carbamyl(K)@9	< 1	1372.75	2
2.1.1.1036.6	15.54	1216.63	609.322	2	LSLFLLNLER		< 1	1216.72	2
2.1.1.1043.2	15.842	2002.83	501.714	4	LDDIWTVLNNASDMILK	Carbamyl(K)@17	< 1	2003	4
2.1.1.1048.3	16.073	1425.7	476.24	3	FVTFLTNKSGGQK		< 1	1425.76	3
2.1.1.1053.8	16.316	1146.54	574.278	2	SKIDQSLTVR	Deamidated(Q)@5	< 1	1146.62	2
2.1.1.1058.9	16.551	1782.88	595.3	3	AQRSYGLDNGLGIGYSI		< 1	1782.89	3
2.1.1.1062.16	16.752	1500.74	751.376	2	SRMPLNNNISLSR		< 1	1500.78	2
2.1.1.1072.9	17.212	1318.67	660.343	2	IESQSNLDEQR	Deamidated(N)@6	< 1	1318.6	2
2.1.1.1072.11	17.219	1460.65	731.334	2	HPKFEEIYNRK	Deamidated(N)@9	< 1	1460.74	2
2.1.1.1073.5	17.249	1607.84	536.954	3	NLVNAFVTNNFNLK	Deamidated(N)@12	< 1	1607.83	3
2.1.1.1078.6	17.491	1029.53	515.773	2	ELKGISNAR	Carbamyl(K)@3	< 1	1029.56	2
2.1.1.1090.3	18.058	1470.77	491.263	3	SSRYIYSDFYK	Carbamyl(K)@11	< 1	1470.68	3
2.1.1.1090.18	18.086	1621.79	811.903	2	FFFSEDKEYTLK	Delta:H(2)C(2)@N-term, Carbamyl(K)@7	< 1	1621.77	2
2.1.1.1092.5	18.16	999.567	500.791	2	QIGNLLDAR	Deamidated(N)@4	< 1	999.535	2
2.1.1.1092.9	18.171	1821.89	608.305	3	TVGTKQDVMVSKPECK	Oxidation(M)@9, Carbamidomethyl(C)@15	< 1	1821.9	3
2.1.1.1094.15	18.268	1159.55	580.781	2	NGVKFPDKVR	Deamidated(N)@1	< 1	1159.63	2
2.1.1.1095.13	18.315	1166.74	584.376	2	KFNSIQKFR		< 1	1166.66	2
2.1.1.1099.6	18.49	1470.77	491.264	3	TSTIISKFGIYNK		< 1	1470.81	3
2.1.1.1100.12	18.562	1319.73	660.871	2	SKVSQLLEMDK	Carbamyl(K)@2	< 1	1319.68	2
2.1.1.1104.5	18.74	1435.73	479.586	3	MIEVLFELDPSK	Oxidation(M)@1	< 1	1435.73	3
2.1.1.1109.16	18.992	2169.02	724.013	3	HTLDMIKIVMDVISAKAQR	Deamidated(Q)@18	< 1	2169.16	3
2.1.1.1110.25	19.039	1602.76	802.387	2	TNRDRTISQKEKK		< 1	1602.88	2
2.1.1.1111.10	19.078	1272.62	637.316	2	QNKQQQKTNR	Deamidated(N)@2	< 1	1272.65	2
2.1.1.1112.8	19.113	1162.59	582.3	2	YHSIFLNVK	Carbamyl@N-term	< 1	1162.61	2
2.1.1.1113.10	19.163	1470.8	491.275	3	TSTIISKFGIYNK		< 1	1470.81	3
2.1.1.1114.11	19.207	1152.58	577.298	2	RLRHLTDSR		< 1	1152.65	2
2.1.1.1114.14	19.212	1774.9	592.641	3	IDQSLTVRTESLEER		< 1	1774.91	3
2.1.1.1116.4	19.295	1666.96	556.66	3	PLTKEIIKNRLDDI		< 1	1666.96	3
2.1.1.1123.8	19.639	1774.9	592.641	3	IRYLPNWNIQIFR	Carbamyl@N-term	< 1	1774.96	3
2.1.1.1125.4	19.724	1132.61	567.31	2	LTNDEVTSVR		< 1	1132.57	2
2.1.1.1127.9	19.825	1653.86	552.293	3	QLDFKDSFRSWPK	Deamidated(Q)@1	< 1	1653.82	3
2.1.1.1129.3	19.907	1500.78	501.268	3	SRMPLNNNISLSR		< 1	1500.78	3
2.1.1.1136.2	20.232	831.468	416.741	2	STIDLLK	Carbamyl(K)@7	< 1	831.47	2
2.1.1.1139.2	20.376	1211.63	404.885	3	THALCSVRLR	Carbamidomethyl(C)@5	< 1	1211.66	3
2.1.1.1141.12	20.489	1246.63	624.321	2	FRQNKQQQK	Carbamyl(K)@9	< 1	1246.65	2
2.1.1.1142.13	20.537	1152.56	577.287	2	KFFAKLDNK	Carbamyl(K)@1	< 1	1152.63	2
2.1.1.1145.10	20.679	1154.6	578.306	2	QLDFKDSFR		< 1	1154.57	2
2.1.1.1145.13	20.686	1258.57	630.293	2	MPLNNNISLSR	Deamidated(N)@4	< 1	1258.63	2
2.1.1.1148.6	20.815	2132.12	534.038	4	KHNDKIAVGKQIGNLLDAR	Carbamyl(K)@1	< 1	2132.18	4
2.1.1.1149.12	20.876	1857.91	620.31	3	ELKGISNARVIGFALNR	Deamidated(N)@7	< 1	1858.04	3
2.1.1.1153.16	21.071	1360.69	681.353	2	AGTAIGIPQGLLNH		< 1	1360.75	2
2.1.1.1156.3	21.196	1806.95	452.744	4	TVGTKQDVMVSKPECK	Deamidated(Q)@6, Carbamidomethyl(C)@15	< 1	1806.89	4
2.1.1.1160.9	21.398	1243.65	622.832	2	ELTNDEVTSVR	Glu->pyro-Glu@N-term	< 1	1243.6	2
2.1.1.1164.11	21.6	1670.81	557.944	3	HLMFCSLQSTYQR	Carbamidomethyl(C)@5, Deamidated(Q)@12	< 1	1670.75	3
2.1.1.1166.21	21.701	1372.71	687.362	2	IVMDVISAKAQR	Carbamyl(K)@9	< 1	1372.75	2
2.1.1.1166.22	21.703	1388.71	695.361	2	TVGTKQDVMVSKP		< 1	1388.73	2
2.1.1.1167.7	21.728	1946.02	487.511	4	DHSGFTFGEHLLRFKR		< 1	1945.99	4
2.1.1.1169.9	21.833	1282.65	642.331	2	MLVGYGKCAIR	Oxidation(M)@1, Carbamidomethyl(C)@8	< 1	1282.65	2
2.1.1.1170.2	21.867	1186.66	396.56	3	PNWNIQIFR		< 1	1186.62	3
2.1.1.1176.2	22.154	1620.84	406.217	4	EKKIKDRAPPPSKK		< 1	1620.97	4
2.1.1.1178.8	22.26	1273.67	637.842	2	MPLNNNISLSR	Oxidation(M)@1	< 1	1273.64	2
2.1.1.1180.5	22.348	930.524	466.269	2	IDQSLTVR		< 1	930.513	2
2.1.1.1180.16	22.366	1271.67	636.843	2	EYTLKEKHPK		< 1	1271.69	2
2.1.1.1182.11	22.468	1238.62	620.317	2	TSYIHLLHQK		< 1	1238.68	2
2.1.1.1184.4	22.538	1446.77	483.264	3	IQIFRSTIDLLK	Deamidated(Q)@2	< 1	1446.84	3
2.1.1.1185.6	22.588	1968.12	493.036	4	SAEICLKKFNSIQKFR	Carbamidomethyl(C)@5	< 1	1968.06	4
2.1.1.1185.17	22.608	1178.59	590.304	2	CAIRFQIDR	Carbamidomethyl(C)@1, Deamidated(Q)@6	< 1	1178.59	2
2.1.1.1186.16	22.642	1848.96	617.328	3	TVGTKQDVMVSKPECK	Carbamyl(K)@5, Carbamidomethyl(C)@15	< 1	1848.91	3
2.1.1.1189.12	22.785	1261.68	631.85	2	ELTNDEVTSVR		< 1	1261.62	2
2.1.1.1190.2	22.815	1849.01	463.26	4	SDLIKEFDHIDDFKK		< 1	1848.93	4
2.1.1.1191.6	22.883	1258.62	630.319	2	SRMPLNNNISL	Deamidated(N)@8	< 1	1258.63	2
2.1.1.1192.8	22.926	1333.75	667.88	2	CAIRFQIDRR	Carbamidomethyl(C)@1	< 1	1333.7	2
2.1.1.1195.19	23.061	1292.59	647.304	2	SKVSQLLEMDK	Oxidation(M)@9	< 1	1292.66	2
2.1.1.1195.24	23.07	1410.75	706.383	2	GIDTVCWQYLR	Carbamidomethyl(C)@6, Deamidated(Q)@8	< 1	1410.66	2
2.1.1.1199.18	23.257	1254.64	628.327	2	QNKQQQKTNR	Gln->pyro-Glu@N-term	< 1	1254.64	2
2.1.1.1199.20	23.26	1273.68	637.845	2	HMLDYKTVPK	Carbamyl(K)@6	< 1	1273.65	2
2.1.1.1200.5	23.288	1515.88	506.301	3	TISQKEKKIKDR	Carbamyl(K)@5	< 1	1515.87	3
2.1.1.1200.14	23.311	1487.75	744.88	2	GISNARVIGFALNR	Deamidated(N)@4	< 1	1487.82	2
2.1.1.1201.9	23.34	1730.85	577.957	3	FGIYNKTSLLLEYK	Carbamyl(K)@6	< 1	1730.92	3
2.1.1.1201.15	23.353	1252.56	627.288	2	FSRSAEICLK	Carbamyl@N-term, Carbamidomethyl(C)@8	< 1	1252.62	2
2.1.1.1202.7	23.379	1452.81	485.277	3	ISIHTDLPVSCVL	Carbamidomethyl(C)@11	< 1	1452.76	3
2.1.1.1206.6	23.572	986.54	494.277	2	ELKGISNAR		< 1	986.551	2
2.1.1.1206.9	23.577	1782.89	595.304	3	AQRSYGLDNGLGIGYSI		< 1	1782.89	3
2.1.1.1206.16	23.59	2197	733.34	3	IGYVLAVLYSSDMKPLEQR	Oxidation(M)@13	< 1	2197.15	3
2.1.1.1207.23	23.637	1424.7	713.359	2	VKFIKMLVGYGK	Carbamyl@N-term	< 1	1424.82	2
2.1.1.1208.23	23.691	1555.75	778.882	2	QPMNIPLINDWSK	Deamidated(Q)@1	< 1	1555.77	2
2.1.1.1209.15	23.725	1191.65	596.832	2	LIGVDRMFNK		< 1	1191.64	2
2.1.1.1215.13	24.004	1152.56	577.287	2	KFFAKLDNK	Carbamyl(K)@5	< 1	1152.63	2
2.1.1.1215.25	24.024	1468.74	735.377	2	FVTFLTNKSGGQK	Carbamyl(K)@13	< 1	1468.77	2
2.1.1.1217.2	24.092	832.454	417.234	2	TISQKEK		< 1	832.466	2
2.1.1.1217.21	24.109	1878.98	627.333	3	GISNARVIGFALNRNDY		< 1	1878.97	3
2.1.1.1217.28	24.121	1500.74	751.376	2	SRMPLNNNISLSR		< 1	1500.78	2
2.1.1.1218.13	24.152	1170.62	586.317	2	NKFITYKSK	Carbamyl(K)@9	< 1	1170.64	2
2.1.1.1222.28	24.359	2056	686.34	3	KNDLAKLNYEEEFSLSR	Deamidated(N)@2	< 1	2056.01	3
2.1.1.1224.10	24.438	1599.78	534.267	3	STIDLLKNDNSPLK	Carbamyl(K)@7	< 1	1599.85	3
2.1.1.1224.13	24.443	1198.6	600.306	2	FDLIHKLDR	Carbamyl@N-term	< 1	1198.65	2
2.1.1.1227.11	24.588	1188.63	595.322	2	SKIDQSLTVR	Carbamyl(K)@2	< 1	1188.65	2
2.1.1.1228.9	24.631	1051.48	526.748	2	MVERKFSR		< 1	1051.56	2
2.1.1.1229.7	24.676	1031.58	516.795	2	IVMDVISAK	Carbamidomethyl@N-term	< 1	1031.57	2
2.1.1.1229.19	24.696	1324.73	663.373	2	LLASKNTEFFR		< 1	1324.71	2
2.1.1.1232.2	24.812	1332.7	445.239	3	HPKFEEIYNR	Deamidated(N)@9	< 1	1332.65	3
2.1.1.1234.12	24.925	1305.67	653.841	2	LLIGVDRMFNK	Deamidated(N)@10	< 1	1305.71	2
2.1.1.1235.4	24.958	1360.7	454.575	3	LDRYHNVFVR	Carbamyl@N-term	< 1	1360.7	3
2.1.1.1236.4	25.008	1514.74	505.921	3	DHSGFTFGEHLLR		< 1	1514.73	3
2.1.1.1236.9	25.016	1304.66	653.338	2	LLIGVDRMFNK		< 1	1304.73	2
2.1.1.1237.20	25.077	1922.05	641.692	3	FNSIQKFRQNKQQQK	Deamidated(Q)@14	< 1	1922.01	3
2.1.1.1238.10	25.106	1031.58	516.796	2	IVMDVISAK	Carbamidomethyl@N-term	< 1	1031.57	2
2.1.1.1238.23	25.125	1432.77	717.394	2	KLLIGVDRMFNK		< 1	1432.82	2
2.1.1.1239.8	25.152	1452.75	485.257	3	GIDTVCWQYLR	Carbamyl@N-term, Carbamidomethyl(C)@6	< 1	1452.68	3
2.1.1.1241.21	25.267	1319.67	660.842	2	QDVMVSKPECK	Carbamidomethyl(C)@10	< 1	1319.62	2
2.1.1.1244.5	25.387	1371.7	458.24	3	RNVFIGEVPLTK		< 1	1371.79	3
2.1.1.1245.3	25.433	1362.7	455.241	3	QDVMVSKPECK	Carbamyl(K)@7, Carbamidomethyl(C)@10	< 1	1362.63	3
2.1.1.1246.3	25.481	1325.62	442.88	3	LLASKNTEFFR	Deamidated(N)@6	< 1	1325.7	3
2.1.1.1248.3	25.575	1452.83	485.285	3	TNKKHNDKIAVGK	Deamidated(N)@6	< 1	1452.8	3
2.1.1.1248.6	25.582	1015.48	508.749	2	VRSWLSLR		< 1	1015.59	2
2.1.1.1263.7	26.297	1661.77	831.891	2	VIGFALNRNDYHDK	Deamidated(N)@9	< 1	1661.82	2
2.1.1.1265.6	26.372	1068.63	535.321	2	ISKFGIYNK		< 1	1068.6	2
2.1.1.1266.5	26.418	1652.85	551.958	3	QLDFKDSFRSWPK		< 1	1652.83	3
2.1.1.1272.5	26.712	1689.77	845.892	2	YHNVFVRDFIFAY		< 1	1689.83	2
2.1.1.1274.5	26.787	1188.61	595.311	2	NELGLGDIEVM		< 1	1188.57	2
2.1.1.1278.4	26.959	1011.45	506.733	2	FVTFLTNK	Carbamyl@N-term	< 1	1011.54	2
2.1.1.1278.8	26.966	1068.63	535.32	2	ISKFGIYNK		< 1	1068.6	2
2.1.1.1282.2	27.143	1299.7	434.242	3	SSRYIYSDFY		< 1	1299.58	3
2.1.1.1283.4	27.194	1374.75	459.257	3	HPKFEEIYNR	Carbamyl(K)@3	< 1	1374.67	3
2.1.1.1284.9	27.243	2893.38	483.237	6	LDRYHNVFVRDFIFAYIHELNGR		< 1	2893.48	6
2.1.1.1284.14	27.247	2856.48	572.304	5	ELKGISNARVIGFALNRNDYHDKVK		< 1	2856.54	5
2.1.1.1289.13	27.495	2893.37	579.682	5	LDRYHNVFVRDFIFAYIHELNGR		< 1	2893.48	5
2.1.1.1294.3	27.719	1372.73	458.585	3	IVMDVISAKAQR	Carbamyl(K)@9	< 1	1372.75	3
2.1.1.1300.15	28.006	1722.85	575.291	3	SELFDQNWKSDLIK	Deamidated(N)@7	< 1	1722.85	3
2.1.1.1301.31	28.063	1303.64	652.826	2	SVMGDDVLEVIK		< 1	1303.67	2
2.1.1.1302.10	28.093	1721.8	574.942	3	SELFDQNWKSDLIK		< 1	1721.86	3
2.1.1.1302.18	28.1	1362.69	682.353	2	LNSNFLNWEAR		< 1	1362.67	2
2.1.1.1305.16	28.253	1971.03	658.017	3	HMLDYKTVPKDLEVLK	Carbamyl(K)@16	< 1	1971.05	3
2.1.1.1310.4	28.472	1029.53	515.773	2	ELKGISNAR	Carbamyl@N-term	< 1	1029.56	2
2.1.1.1310.14	28.493	1272.66	637.335	2	QNKQQQKTNR	Deamidated(N)@2	< 1	1272.65	2
2.1.1.1311.22	28.538	1467.8	734.906	2	IAVGKQIGNLLDAR	Deamidated(N)@9	< 1	1467.84	2
2.1.1.1311.25	28.543	1554.75	778.381	2	QPMNIPLINDWSK		< 1	1554.79	2
2.1.1.1312.11	28.576	1146.56	574.288	2	DRTISQKEK	Carbamyl@N-term	< 1	1146.6	2
2.1.1.1312.19	28.589	1971.03	658.018	3	HMLDYKTVPKDLEVLK	Carbamyl(K)@10	< 1	1971.05	3
2.1.1.1314.3	28.66	1812.91	454.234	4	HTLDMIKIVMDVISAK		< 1	1812.98	4
2.1.1.1314.19	28.674	1246.62	624.32	2	HMLDYKTVPK	Oxidation(M)@2	< 1	1246.64	2
2.1.1.1316.2	28.755	1197.61	400.21	3	FIKMLVGYGK	Carbamyl(K)@3	< 1	1197.66	3
2.1.1.1317.2	28.803	1190.65	397.892	3	SRSAEICLKK	Carbamidomethyl(C)@7	< 1	1190.64	3
2.1.1.1319.5	28.904	1029.53	515.773	2	ELKGISNAR	Carbamyl@N-term	< 1	1029.56	2
2.1.1.1319.21	28.93	1599.8	800.908	2	STIDLLKNDNSPLK	Carbamyl(K)@14	< 1	1599.85	2
2.1.1.1321.8	29.001	1372.67	458.566	3	IVMDVISAKAQR	Carbamyl(K)@9	< 1	1372.75	3
2.1.1.1324.14	29.153	1067.52	534.767	2	MVERKFSR	Oxidation(M)@1	< 1	1067.55	2
2.1.1.1325.8	29.208	1197.61	599.811	2	FIKMLVGYGK	Carbamyl(K)@3	< 1	1197.66	2
2.1.1.1327.2	29.281	986.507	494.261	2	GDDVLEVIK		< 1	986.528	2
2.1.1.1332.3	29.521	1557.71	520.244	3	DHSGFTFGEHLLR	Carbamyl@N-term	< 1	1557.73	3
2.1.1.1336.9	29.721	1262.66	632.335	2	ELTNDEVTSVR	Deamidated(N)@4	< 1	1262.6	2
2.1.1.1340.8	29.897	1178.6	590.309	2	CAIRFQIDR	Carbamidomethyl(C)@1, Deamidated(Q)@6	< 1	1178.59	2
2.1.1.1341.3	29.931	1712.77	571.93	3	HLMFCSLQSTYQR	Carbamyl@N-term, Carbamidomethyl(C)@5	< 1	1712.78	3
2.1.1.1343.4	30.027	1712.77	571.93	3	DSILDAIIEVAENIR	Carbamyl@N-term	< 1	1712.89	3
2.1.1.1346.5	30.163	2218.2	555.557	4	KFVSSSIAHCTDLGNIVKSR	Carbamidomethyl(C)@10	< 1	2218.15	4
2.1.1.1346.11	30.183	1362.66	682.338	2	LNSNFLNWEAR		< 1	1362.67	2
2.1.1.1347.7	30.228	1239.75	620.883	2	TSYIHLLHQK	Deamidated(Q)@9	< 1	1239.66	2
2.1.1.1350.9	30.367	1324.61	663.314	2	LLASKNTEFFR		< 1	1324.71	2
2.1.1.1352.14	30.449	1197.61	599.814	2	QLDFKDSFR	Carbamyl@N-term	< 1	1197.58	2
2.1.1.1354.12	30.535	1111.58	556.799	2	RKLLIGVDR	Carbamyl(K)@2	< 1	1111.68	2
2.1.1.1360.17	30.827	1254.71	628.363	2	QNKQQQKTNR	Gln->pyro-Glu@N-term	< 1	1254.64	2
2.1.1.1362.19	30.916	1302.63	652.322	2	HFSTFGDYSSR		< 1	1302.56	2
2.1.1.1363.3	30.95	1425.68	476.235	3	FVTFLTNKSGGQK		< 1	1425.76	3
2.1.1.1365.21	31.059	1355.64	678.828	2	YIYSDFYKSK	Carbamyl@N-term	< 1	1355.64	2
2.1.1.1366.17	31.101	1291.69	646.851	2	TVGTKQDVMVSK		< 1	1291.68	2
2.1.1.1371.22	31.351	1376.69	689.353	2	GVVIHAAKCLFY	Carbamidomethyl(C)@9	< 1	1376.73	2
2.1.1.1372.5	31.378	1425.68	476.235	3	FVTFLTNKSGGQK		< 1	1425.76	3
2.1.1.1372.24	31.406	1695.76	848.889	2	QLDFKDSFRSWPK	Carbamyl(K)@13	< 1	1695.84	2
2.1.1.1374.14	31.488	1169.66	585.838	2	NDNSPLKRVK		< 1	1169.65	2
2.1.1.1378.22	31.691	1466.68	734.345	2	VQMCNTGDVSSVK	Carbamidomethyl(C)@4, Carbamyl(K)@13	< 1	1466.65	2
2.1.1.1382.6	31.857	974.564	488.289	2	KFVSSSIAH		< 1	974.519	2
2.1.1.1382.7	31.858	999.533	500.774	2	QIGNLLDAR	Deamidated(N)@4	< 1	999.535	2
2.1.1.1387.9	32.104	1721.9	574.976	3	SELFDQNWKSDLIK		< 1	1721.86	3
2.1.1.1387.18	32.119	1336.67	669.341	2	SEEPTFSKELK	Carbamyl(K)@11	< 1	1336.65	2
2.1.1.1388.27	32.173	1600.8	801.408	2	IGYVLAVLYSSDMK	Carbamyl(K)@14	< 1	1600.82	2
2.1.1.1389.3	32.189	920.458	461.236	2	IDDFKKR		< 1	920.508	2
2.1.1.1389.30	32.214	1376.69	689.35	2	GVVIHAAKCLFY	Carbamidomethyl(C)@9	< 1	1376.73	2
2.1.1.1390.3	32.239	866.558	434.286	2	DRAPPPSK		< 1	866.461	2
2.1.1.1390.17	32.269	1697.92	849.965	2	VLLSFNSISVLKAHK	Carbamyl(K)@15	< 1	1697.98	2
2.1.1.1392.9	32.343	1061.5	531.759	2	VSQLLEMDK		< 1	1061.54	2
2.1.1.1394.7	32.437	1542.9	515.307	3	QNKQQQKTNRDR		< 1	1542.8	3
2.1.1.1396.11	32.53	1789.82	597.613	3	DHSGFTFGEHLLRFK		< 1	1789.89	3
2.1.1.1396.20	32.539	1337.7	669.857	2	KFSRSAEICLK	Carbamidomethyl(C)@9	< 1	1337.71	2
2.1.1.1397.26	32.601	1600.8	801.408	2	IGYVLAVLYSSDMK	Carbamyl(K)@14	< 1	1600.82	2
2.1.1.1399.2	32.666	866.558	434.286	2	DRAPPPSK		< 1	866.461	2
2.1.1.1400.28	32.734	1934.9	645.972	3	KTVGTKQDVMVSKPECK	Deamidated(Q)@7, Carbamidomethyl(C)@16	< 1	1934.98	3
2.1.1.1402.3	32.81	965.504	483.759	2	GVDRMFNK		< 1	965.475	2
2.1.1.1405.2	32.951	784.504	393.259	2	LLIGVDR		< 1	784.481	2
2.1.1.1407.24	33.072	1336.7	669.356	2	SEEPTFSKELK	Carbamyl(K)@8	< 1	1336.65	2
2.1.1.1408.3	33.095	866.558	434.286	2	DRAPPPSK		< 1	866.461	2
2.1.1.1408.22	33.115	1363.69	682.855	2	LNSNFLNWEAR	Deamidated(N)@7	< 1	1363.65	2
2.1.1.1410.14	33.2	1167.66	584.837	2	LRHLTDSRK	Carbamyl@N-term	< 1	1167.65	2
2.1.1.1414.2	33.382	784.504	393.259	2	LLIGVDR		< 1	784.481	2
2.1.1.1414.5	33.384	943.521	472.768	2	QNKQQQK	Carbamyl(K)@7	< 1	943.484	2
2.1.1.1414.16	33.396	1230.64	616.325	2	HMLDYKTVPK		< 1	1230.64	2
2.1.1.1414.25	33.411	2377.2	793.407	3	TVPKDLEVLKTHALCSVRLR	Carbamyl(K)@10, Carbamidomethyl(C)@15	< 1	2377.33	3
2.1.1.1416.4	33.48	931.481	466.748	2	IDQSLTVR	Deamidated(Q)@3	< 1	931.497	2
2.1.1.1416.16	33.49	1231.64	616.827	2	PGYHLNSGYPK		< 1	1231.6	2
2.1.1.1417.15	33.54	2349.25	588.32	4	SGGQKSEEPTFSKELKGISNAR		< 1	2349.19	4
2.1.1.1418.6	33.578	1451.85	484.958	3	FNSIQKFRQNK	Carbamyl(K)@11	< 1	1451.76	3
2.1.1.1419.14	33.632	1167.66	584.837	2	KFNSIQKFR	Deamidated(N)@3	< 1	1167.64	2
2.1.1.1420.17	33.686	1276.68	639.348	2	SKVSQLLEMDK		< 1	1276.67	2
2.1.1.1420.19	33.689	1295.64	648.826	2	KRFVTFLTNK	Carbamyl(K)@10	< 1	1295.73	2
2.1.1.1423.12	33.84	1230.63	616.321	2	HMLDYKTVPK		< 1	1230.64	2
2.1.1.1425.19	33.929	1805.8	602.939	3	TVGTKQDVMVSKPECK	Carbamidomethyl(C)@15	< 1	1805.9	3
2.1.1.1426.16	33.979	1971.01	658.011	3	HMLDYKTVPKDLEVLK	Carbamyl(K)@10	< 1	1971.05	3
2.1.1.1427.6	34.013	1451.85	484.958	3	FNSIQKFRQNK	Carbamyl(K)@6	< 1	1451.76	3
2.1.1.1427.10	34.02	1123.55	562.783	2	HQSKIVELK	Carbamyl(K)@4	< 1	1123.63	2
2.1.1.1427.12	34.023	2349.25	588.32	4	SGGQKSEEPTFSKELKGISNAR		< 1	2349.19	4
2.1.1.1429.9	34.109	1697.93	566.982	3	VLLSFNSISVLKAHK	Carbamyl(K)@12	< 1	1697.98	3
2.1.1.1429.18	34.124	1319.63	660.823	2	SKVSQLLEMDK	Carbamyl(K)@11	< 1	1319.68	2
2.1.1.1432.7	34.251	943.514	472.764	2	NDNSPLKR	Deamidated(N)@1	< 1	943.472	2
2.1.1.1435.13	34.402	1945.01	649.345	3	IVELKLNSNFLNWEAR		< 1	1945.04	3
2.1.1.1435.15	34.405	1971.01	658.011	3	DKVRSWLSLRKNDLAK	Carbamyl(K)@16	< 1	1971.1	3
2.1.1.1435.21	34.415	1466.7	734.358	2	VQMCNTGDVSSVK	Carbamidomethyl(C)@4, Carbamyl(K)@13	< 1	1466.65	2
2.1.1.1436.8	34.448	2349.25	588.32	4	SGGQKSEEPTFSKELKGISNAR		< 1	2349.19	4
2.1.1.1437.22	34.511	1366.71	684.361	2	FEEIYNRKLR		< 1	1366.74	2
2.1.1.1439.22	34.607	1408.8	705.407	2	FNSIQKFRQNK		< 1	1408.76	2
2.1.1.1440.4	34.634	981.584	491.799	2	QIGNLLDAR	Gln->pyro-Glu@N-term	< 1	981.524	2
2.1.1.1441.3	34.679	875.502	438.758	2	TISQKEK	Carbamyl(K)@7	< 1	875.471	2
2.1.1.1441.21	34.706	1408.8	705.407	2	FNSIQKFRQNK		< 1	1408.76	2
2.1.1.1442.7	34.735	1071.54	536.78	2	AYIHELNGR		< 1	1071.55	2
2.1.1.1445.2	34.869	1688.85	423.22	4	KLFLYSTLPTVHDR		< 1	1688.92	4
2.1.1.1445.14	34.885	1279.6	640.809	2	WLTMTSTIISK		< 1	1279.68	2
2.1.1.1446.5	34.919	1809.89	453.48	4	FFFSEDKEYTLKEK		< 1	1809.88	4
2.1.1.1447.5	34.969	1583.87	528.965	3	RSSRYIYSDFYK		< 1	1583.77	3
2.1.1.1449.12	35.083	1408.8	705.408	2	FNSIQKFRQNK		< 1	1408.76	2
2.1.1.1453.5	35.252	999.519	500.767	2	QIGNLLDAR	Deamidated(Q)@1	< 1	999.535	2
2.1.1.1455.5	35.353	1146.6	574.308	2	SKIDQSLTVR	Deamidated(Q)@5	< 1	1146.62	2
2.1.1.1459.2	35.522	981.583	491.799	2	QIGNLLDAR	Gln->pyro-Glu@N-term	< 1	981.524	2
2.1.1.1462.12	35.689	1487.76	744.887	2	GISNARVIGFALNR	Deamidated(N)@4	< 1	1487.82	2
2.1.1.1463.18	35.734	1448.72	725.365	2	EFDHIDDFKKR		< 1	1448.7	2
2.1.1.1465.5	35.808	1139.66	570.837	2	LVRFDLIHK		< 1	1139.68	2
2.1.1.1467.3	35.893	906.498	454.256	2	KFNSIQK	Carbamyl(K)@1	< 1	906.492	2
2.1.1.1467.15	35.903	1154.64	578.327	2	QLDFKDSFR		< 1	1154.57	2
2.1.1.1469.21	36.002	1281.74	641.878	2	IILPFLPGYHL		< 1	1281.75	2
2.1.1.1470.18	36.047	1774.88	592.633	3	IDQSLTVRTESLEER		< 1	1774.91	3
2.1.1.1471.8	36.086	920.503	461.259	2	VERKFSR		< 1	920.519	2
2.1.1.1472.20	36.143	1262.61	632.312	2	ELTNDEVTSVR	Deamidated(N)@4	< 1	1262.6	2
2.1.1.1472.25	36.148	1362.67	682.341	2	QDVMVSKPECK	Carbamyl(K)@7, Carbamidomethyl(C)@10	< 1	1362.63	2
2.1.1.1472.30	36.153	2230.2	744.409	3	NRLDDIWTVLNNASDMILK		< 1	2230.14	3
2.1.1.1473.22	36.199	1367.73	684.871	2	LLASKNTEFFR	Carbamyl@N-term	< 1	1367.72	2
2.1.1.1475.9	36.284	1088.56	545.287	2	ATSAQHTLFL	Deamidated(Q)@5	< 1	1088.55	2
2.1.1.1475.11	36.288	2230.21	558.56	4	NRLDDIWTVLNNASDMILK		< 1	2230.14	4
2.1.1.1476.12	36.331	1704.88	569.301	3	NKMIEVLFELDPSK	Carbamyl(K)@14	< 1	1704.88	3
2.1.1.1477.15	36.389	2029.07	677.364	3	NGVKFPDKVRSWLSLRK		< 1	2029.16	3
2.1.1.1478.7	36.42	981.583	491.799	2	QIGNLLDAR	Gln->pyro-Glu@N-term	< 1	981.524	2
2.1.1.1478.25	36.438	1333.67	667.842	2	CAIRFQIDRR	Carbamidomethyl(C)@1	< 1	1333.7	2
2.1.1.1479.6	36.467	1015.57	508.792	2	LLLGFNVLK		< 1	1015.64	2
2.1.1.1479.15	36.474	2230.21	558.56	4	NRLDDIWTVLNNASDMILK		< 1	2230.14	4
2.1.1.1479.21	36.479	1775.88	592.966	3	IDQSLTVRTESLEER	Deamidated(Q)@3	< 1	1775.89	3
2.1.1.1480.4	36.516	943.532	472.773	2	NDNSPLKR	Deamidated(N)@1	< 1	943.472	2
2.1.1.1485.13	36.771	1266.62	634.315	2	MLVGYGKCAIR	Carbamidomethyl(C)@8	< 1	1266.66	2
2.1.1.1487.11	36.855	981.583	491.799	2	QIGNLLDAR	Gln->pyro-Glu@N-term	< 1	981.524	2
2.1.1.1491.19	37.054	2472.18	619.051	4	EDIPTISTPISIESQSNLDEQR	Deamidated(N)@17	< 1	2472.19	4
2.1.1.1492.20	37.103	1246.69	624.353	2	SKIDQSLTVRT		< 1	1246.69	2
2.1.1.1493.23	37.154	1271.68	636.845	2	EYTLKEKHPK		< 1	1271.69	2
2.1.1.1497.21	37.348	1218.65	610.331	2	TNRDRTISQK	Deamidated(N)@2	< 1	1218.63	2
2.1.1.1498.8	37.382	1158.67	580.343	2	NGVKFPDKVR		< 1	1158.65	2
2.1.1.1499.11	37.432	1186.59	594.302	2	LDNKMISVMH		< 1	1186.58	2
2.1.1.1503.8	37.62	1661.85	554.957	3	NKMIEVLFELDPSK		< 1	1661.87	3
2.1.1.1503.24	37.643	1556.85	779.433	2	STIDLLKNDNSPLK		< 1	1556.84	2
2.1.1.1505.2	37.71	1281.74	428.255	3	TSYIHLLHQK	Carbamyl@N-term	< 1	1281.68	3
2.1.1.1505.24	37.741	1664.8	833.409	2	SAEICLKKFNSIQK	Carbamidomethyl(C)@5	< 1	1664.89	2
2.1.1.1507.19	37.825	1304.64	653.326	2	LLIGVDRMFNK		< 1	1304.73	2
2.1.1.1508.7	37.86	1197.64	599.826	2	QLDFKDSFR	Carbamyl(K)@5	< 1	1197.58	2
2.1.1.1513.24	38.106	1556.85	779.434	2	STIDLLKNDNSPLK		< 1	1556.84	2
2.1.1.1518.13	38.331	1655.91	552.976	3	VLLSFNSISVLKAHK	Deamidated(N)@6	< 1	1655.96	3
2.1.1.1519.23	38.388	1826.93	609.985	3	FGSFESQIFSCFLMK	Carbamidomethyl(C)@11	< 1	1826.84	3
2.1.1.1519.32	38.395	1669.73	835.874	2	DSILDAIIEVAENIR		< 1	1669.89	2
2.1.1.1527.13	38.765	1262.64	632.326	2	ELTNDEVTSVR	Deamidated(N)@4	< 1	1262.6	2
2.1.1.1536.30	39.207	1408.67	705.344	2	FNSIQKFRQNK		< 1	1408.76	2
2.1.1.1541.4	39.426	1425.79	476.27	3	FVTFLTNKSGGQK		< 1	1425.76	3
2.1.1.1541.26	39.445	1333.67	667.842	2	CAIRFQIDRR	Carbamidomethyl(C)@1	< 1	1333.7	2
2.1.1.1542.16	39.484	1167.63	584.824	2	RFVTFLTNK	Carbamyl@N-term	< 1	1167.64	2
2.1.1.1543.8	39.531	1660.69	554.571	3	VIGFALNRNDYHDK		< 1	1660.83	3
2.1.1.1546.11	39.672	1653.82	552.279	3	QLDFKDSFRSWPK	Deamidated(Q)@1	< 1	1653.82	3
2.1.1.1547.19	39.736	1517.81	759.91	2	TNRDRTISQKEK	Carbamyl@N-term	< 1	1517.79	2
2.1.1.1548.18	39.778	1197.66	599.838	2	FIKMLVGYGK	Carbamyl(K)@10	< 1	1197.66	2
2.1.1.1550.16	39.868	1953.06	652.027	3	VDAAGTAIGIPQGLLNHYK	Oxidation(P)@11	< 1	1953.03	3
2.1.1.1552.5	39.955	1502.85	501.956	3	FPDKVRSWLSLR		< 1	1502.84	3
2.1.1.1552.25	39.98	1502.84	752.427	2	FPDKVRSWLSLR		< 1	1502.84	2
2.1.1.1555.13	40.109	1653.82	552.279	3	QLDFKDSFRSWPK	Deamidated(Q)@1	< 1	1653.82	3
2.1.1.1555.15	40.112	1865.04	622.689	3	PKDLEVLKTHALCSVR	Carbamidomethyl(C)@13	< 1	1865.02	3
2.1.1.1556.5	40.147	1901.02	476.261	4	NGVKFPDKVRSWLSLR		< 1	1901.06	4
2.1.1.1561.17	40.403	1926.04	643.02	3	MLVGYGKCAIRFQIDR	Carbamidomethyl(C)@8	< 1	1926	3
2.1.1.1564.9	40.536	1653.82	552.279	3	LNEMSELFDQNWK	Deamidated(N)@11	< 1	1653.73	3
2.1.1.1565.8	40.582	1131.56	566.789	2	STIDLLKNDN		< 1	1131.58	2
2.1.1.1566.18	40.638	1246.61	624.314	2	HMLDYKTVPK	Oxidation(M)@2	< 1	1246.64	2
2.1.1.1568.4	40.723	1037.64	519.827	2	DRAPPPSKK	Carbamyl(K)@8	< 1	1037.56	2
2.1.1.1572.3	40.915	1423.71	475.578	3	FEEIYNRKLRG		< 1	1423.76	3
2.1.1.1574.16	41.028	1423.71	712.861	2	FEEIYNRKLR	Carbamidomethyl(K)@8	< 1	1423.76	2
2.1.1.1575.15	41.07	1881.92	628.316	3	VKFIKMLVGYGKCAIR	Carbamidomethyl(C)@13	< 1	1882.07	3
2.1.1.1576.15	41.123	1258.65	630.333	2	NVFIGEVPLTK	Carbamyl(K)@11	< 1	1258.69	2
2.1.1.1576.16	41.124	1280.6	641.306	2	VIGFALNRNDY		< 1	1280.65	2
2.1.1.1576.21	41.133	1462.7	732.358	2	YLPNWNIQIFR		< 1	1462.77	2
2.1.1.1577.7	41.159	1037.64	519.826	2	DRAPPPSKK	Carbamyl(K)@9	< 1	1037.56	2
2.1.1.1579.5	41.254	1423.71	475.578	3	TGDVSSVKNSGDMK		< 1	1423.66	3
2.1.1.1579.6	41.255	1456.76	486.593	3	LAHDYGLISNNLK		< 1	1456.77	3
2.1.1.1579.32	41.284	1721.81	861.912	2	SELFDQNWKSDLIK		< 1	1721.86	2
2.1.1.1582.2	41.395	1423.71	475.578	3	VQMCNTGDVSSVK	Carbamidomethyl(C)@4	< 1	1423.64	3
2.1.1.1582.8	41.4	1655.82	552.947	3	VLLSFNSISVLKAHK	Deamidated(N)@6	< 1	1655.96	3
2.1.1.1582.14	41.406	1271.68	636.845	2	QNKQQQKTNR		< 1	1271.67	2
2.1.1.1582.18	41.413	1385.72	693.869	2	LNYEEEFSLSR		< 1	1385.65	2
2.1.1.1584.35	41.519	1660.85	831.432	2	VIGFALNRNDYHDK		< 1	1660.83	2
2.1.1.1585.23	41.558	1325.65	663.834	2	LLASKNTEFFR	Deamidated(N)@6	< 1	1325.7	2
2.1.1.1591.22	41.855	1612.8	807.406	2	LAHDYGLISNNLKR		< 1	1612.87	2
2.1.1.1594.17	41.987	1380.75	691.381	2	FSRSAEICLKK	Carbamyl@N-term, Carbamidomethyl(C)@8	< 1	1380.72	2
2.1.1.1594.22	41.995	1660.85	831.431	2	VIGFALNRNDYHDK		< 1	1660.83	2
2.1.1.1595.2	42.017	718.399	360.207	2	FPDKVR	Arg->Orn(R)@6	< 1	718.401	2
2.1.1.1595.13	42.026	1230.68	616.348	2	HMLDYKTVPK		< 1	1230.64	2
2.1.1.1595.23	42.042	2301.12	768.047	3	HLMFCSLQSTYQRQLDFK	Carbamidomethyl(C)@5	< 1	2301.1	3
2.1.1.1597.30	42.141	1779.95	890.981	2	KNELGLGDIEVMVHNL		< 1	1779.92	2
2.1.1.1599.19	42.221	1215.66	608.836	2	NVFIGEVPLTK		< 1	1215.69	2
2.1.1.1603.26	42.427	1631.81	816.911	2	MSLFCDERSDTTK	Carbamyl@N-term, Carbamidomethyl(C)@5	< 1	1631.69	2
2.1.1.1606.20	42.557	1246.61	624.311	2	HMLDYKTVPK	Oxidation(M)@2	< 1	1246.64	2
2.1.1.1608.15	42.648	2569.19	643.303	4	ELTNDEVTSVRLLASKNTEFFR	Deamidated(N)@4	< 1	2569.3	4
2.1.1.1608.21	42.657	1344.69	673.353	2	LPGYHLNSGYPK		< 1	1344.68	2
2.1.1.1610.16	42.758	1677.77	839.893	2	NKMIEVLFELDPSK	Oxidation(M)@3	< 1	1677.86	2
2.1.1.1618.14	43.138	2568.18	643.053	4	VERKFSRSAEICLKKFNSIQK	Carbamidomethyl(C)@12, Deamidated(N)@17	< 1	2568.38	4
2.1.1.1620.9	43.219	2568.19	514.645	5	ELTNDEVTSVRLLASKNTEFFR		< 1	2568.32	5
2.1.1.1622.21	43.331	1372.71	687.364	2	IVMDVISAKAQR	Carbamyl@N-term	< 1	1372.75	2
2.1.1.1624.3	43.407	899.451	450.733	2	HTLDMIK	Carbamyl@N-term	< 1	899.453	2
2.1.1.1624.7	43.41	983.572	492.793	2	VDAAGTAIGIP		< 1	983.529	2
2.1.1.1625.3	43.455	888.47	445.242	2	VIGFALNR		< 1	888.518	2
2.1.1.1627.13	43.559	1712.86	571.96	3	STIDLLKNDNSPLKR		< 1	1712.94	3
2.1.1.1627.25	43.579	1466.72	734.366	2	IAVGKQIGNLLDAR		< 1	1466.86	2
2.1.1.1629.37	43.675	1749.99	876.001	2	DFIFAYIHELNGRR		< 1	1749.9	2
2.1.1.1632.22	43.807	1145.57	573.794	2	SKIDQSLTVR		< 1	1145.64	2
2.1.1.1634.3	43.887	888.47	445.242	2	SWLSLRK		< 1	888.518	2
2.1.1.1635.21	43.95	1319.71	660.861	2	SKVSQLLEMDK	Carbamyl(K)@2	< 1	1319.68	2
2.1.1.1649.8	44.611	1061.56	531.788	2	FQIDRRAR	Deamidated(Q)@2	< 1	1061.57	2
2.1.1.1649.11	44.614	2215.22	554.812	4	FPDKVRSWLSLRKNDLAK	Carbamyl@N-term	< 1	2215.22	4
2.1.1.1650.11	44.661	1120.61	561.312	2	YHSIFLNVK	Deamidated(N)@7	< 1	1120.59	2
2.1.1.1651.2	44.702	792.452	397.233	2	ASDMILK	Oxidation(M)@4	< 1	792.405	2
2.1.1.1654.13	44.855	1201.67	601.841	2	TISQKEKKIK		< 1	1201.74	2
2.1.1.1656.17	44.955	1146.62	574.318	2	SKIDQSLTVR	Deamidated(Q)@5	< 1	1146.62	2
2.1.1.1658.12	45.047	1154.52	578.265	2	FIKMLVGYGK		< 1	1154.65	2
2.1.1.1660.13	45.143	1669.92	557.648	3	DSILDAIIEVAENIR		< 1	1669.89	3
2.1.1.1660.25	45.157	1649.81	825.91	2	NLVNAFVTNNFNLK	Carbamyl@N-term	< 1	1649.85	2
2.1.1.1661.26	45.213	1639.9	820.957	2	DLEVLKTHALCSVR	Carbamidomethyl(C)@11	< 1	1639.87	2
2.1.1.1668.7	45.522	996.588	499.301	2	DLEVLKTH	Carbamyl@N-term	< 1	996.524	2
2.1.1.1668.20	45.533	1155.58	578.796	2	FDLIHKLDR		< 1	1155.64	2
2.1.1.1669.20	45.585	1337.66	669.837	2	FSRSAEICLKK	Carbamidomethyl(C)@8	< 1	1337.71	2
2.1.1.1670.22	45.631	1282.65	642.331	2	MLVGYGKCAIR	Oxidation(M)@1, Carbamidomethyl(C)@8	< 1	1282.65	2
2.1.1.1671.8	45.667	1515.73	506.25	3	TISQKEKKIKDR	Carbamyl(K)@7	< 1	1515.87	3
2.1.1.1673.5	45.76	894.56	448.287	2	ISVLKAHK		< 1	894.565	2
2.1.1.1673.20	45.773	1839.94	614.321	3	RVKLAHDYGLISNNLK		< 1	1840.03	3
2.1.1.1675.17	45.866	1919.13	640.719	3	GFTFGEHLLRFKRLR	Carbamyl(K)@12	< 1	1919.06	3
2.1.1.1675.30	45.884	1685.88	843.945	2	SSRYIYSDFYKSK	Carbamyl@N-term	< 1	1685.8	2
2.1.1.1676.17	45.915	1280.69	641.35	2	RLRHLTDSRK		< 1	1280.74	2
2.1.1.1682.19	46.202	1839.94	614.319	3	RVKLAHDYGLISNNLK		< 1	1840.03	3
2.1.1.1682.36	46.221	1829.96	915.987	2	EILETSVSQLPDYVKK	Glu->pyro-Glu@N-term	< 1	1829.98	2
2.1.1.1683.7	46.24	1367.8	456.939	3	LLASKNTEFFR	Carbamyl@N-term	< 1	1367.72	3
2.1.1.1686.3	46.382	953.473	477.744	2	DLEVLKTH		< 1	953.518	2
2.1.1.1686.10	46.394	1155.58	578.795	2	FDLIHKLDR		< 1	1155.64	2
2.1.1.1692.4	46.67	1367.8	456.939	3	LLASKNTEFFR	Carbamyl@N-term	< 1	1367.72	3
2.1.1.1693.25	46.742	1699.89	850.954	2	NVFIGEVPLTKEIIK	Deamidated(N)@1	< 1	1699.98	2
2.1.1.1694.2	46.764	1419.77	474.263	3	MIEVLFELDPSK		< 1	1419.73	3
2.1.1.1702.19	47.172	1320.64	661.329	2	QDVMVSKPECK	Deamidated(Q)@1, Carbamidomethyl(C)@10	< 1	1320.61	2
2.1.1.1703.4	47.199	1419.77	474.263	3	MIEVLFELDPSK		< 1	1419.73	3
2.1.1.1704.14	47.263	1368.74	685.376	2	IDLLKNDNSPLK		< 1	1368.76	2
2.1.1.1708.2	47.438	889.502	445.758	2	VIGFALNR	Deamidated(N)@7	< 1	889.502	2
2.1.1.1711.6	47.589	1608.82	537.281	3	NLVNAFVTNNFNLK	Deamidated(N)@4, Deamidated(N)@9	< 1	1608.81	3
2.1.1.1712.22	47.646	2000.98	667.999	3	SCSNFFFSEDKEYTLK	Carbamidomethyl(C)@2	< 1	2000.88	3
2.1.1.1712.28	47.652	1435.7	718.857	2	MIEVLFELDPSK	Oxidation(M)@1	< 1	1435.73	2
2.1.1.1713.12	47.686	1204.63	603.32	2	KTVGTKQDVMV		< 1	1204.65	2
2.1.1.1713.13	47.687	1809.99	604.336	3	LLRFKRLRHLTDSR		< 1	1810.08	3
2.1.1.1714.2	47.726	930.444	466.229	2	IDQSLTVR		< 1	930.513	2
2.1.1.1714.13	47.744	1276.64	639.326	2	SKVSQLLEMDK		< 1	1276.67	2
2.1.1.1716.7	47.825	1655.88	552.967	3	VLLSFNSISVLKAHK	Deamidated(N)@6	< 1	1655.96	3
2.1.1.1716.20	47.836	1384.72	693.367	2	GDDVLEVIKNGVK		< 1	1384.76	2
2.1.1.1717.3	47.869	986.532	494.273	2	GDDVLEVIK		< 1	986.528	2
2.1.1.1720.26	48.043	1775.85	888.934	2	AAKCLFYMFSMNMY	Carbamidomethyl(C)@4	< 1	1775.75	2
2.1.1.1721.4	48.062	1419.75	474.257	3	MIEVLFELDPSK		< 1	1419.73	3
2.1.1.1722.20	48.129	1362.68	682.346	2	LNSNFLNWEAR		< 1	1362.67	2
2.1.1.1724.21	48.229	2283.05	762.023	3	YFGLNGSLKHFSTFGDYSSR	Deamidated(N)@5	< 1	2283.06	3
2.1.1.1726.4	48.303	986.532	494.273	2	DVISAKAQR		< 1	986.551	2
2.1.1.1728.9	48.403	1077.56	539.789	2	VSQLLEMDK	Oxidation(M)@7	< 1	1077.54	2
2.1.1.1728.11	48.407	1108.58	555.296	2	KHNDKIAVGK		< 1	1108.64	2
2.1.1.1730.19	48.508	1839.94	614.321	3	RVKLAHDYGLISNNLK		< 1	1840.03	3
2.1.1.1731.21	48.561	1319.74	660.877	2	QDVMVSKPECK	Carbamidomethyl(C)@10	< 1	1319.62	2
2.1.1.1733.7	48.642	966.51	484.262	2	SEEPTFSK	Carbamyl@N-term	< 1	966.429	2
2.1.1.1734.2	48.685	1287.69	430.236	3	VMSRGSIKYFT		< 1	1287.66	3
2.1.1.1734.15	48.696	1216.64	609.328	2	NVFIGEVPLTK	Deamidated(N)@1	< 1	1216.67	2
2.1.1.1737.10	48.838	1109.61	555.814	2	LGVYVGYPSR		< 1	1109.59	2
2.1.1.1737.13	48.843	1815.83	606.284	3	FDLIHKLDRYHNVF		< 1	1815.94	3
2.1.1.1741.16	49.045	2050.11	684.379	3	TISQKEKKIKDRAPPPSK		< 1	2050.19	3
2.1.1.1742.24	49.098	1654.81	828.411	2	FIKMLVGYGKCAIR	Carbamidomethyl(C)@11	< 1	1654.91	2
2.1.1.1745.22	49.234	1360.68	681.346	2	LDRYHNVFVR	Carbamyl@N-term	< 1	1360.7	2
2.1.1.1746.13	49.28	1295.65	648.831	2	WLTMTSTIISK	Oxidation(M)@4	< 1	1295.68	2
2.1.1.1747.12	49.321	2302.2	576.558	4	GISNARVIGFALNRNDYHDK	Carbamyl@N-term	< 1	2302.16	4
2.1.1.1748.17	49.387	1688.9	845.457	2	IVVPYGLMYANHNR	Carbamyl@N-term	< 1	1688.85	2
2.1.1.1749.5	49.409	1882.97	471.751	4	RVKLAHDYGLISNNLK	Carbamyl(K)@3	< 1	1883.04	4
2.1.1.1750.5	49.459	1096.62	549.318	2	VYLDSIFLK		< 1	1096.62	2
2.1.1.1754.8	49.65	1555.89	519.638	3	FKRLRHLTDSRK		< 1	1555.91	3
2.1.1.1756.5	49.744	906.477	454.246	2	KFNSIQK	Carbamyl(K)@7	< 1	906.492	2
2.1.1.1757.21	49.813	1473.75	737.883	2	ELKGISNARVIGFA		< 1	1473.83	2
2.1.1.1757.24	49.818	1627.77	814.893	2	YIYSDFYKSKVSQ	Deamidated(Q)@13	< 1	1627.78	2
2.1.1.1758.8	49.842	1621.84	541.619	3	LTNKSGGQKSEEPTF		< 1	1621.79	3
2.1.1.1759.22	49.904	1356.71	679.364	2	QIGNLLDARVQM		< 1	1356.72	2
2.1.1.1760.9	49.946	1211.69	606.854	2	THALCSVRLR	Carbamidomethyl(C)@5	< 1	1211.66	2
2.1.1.1760.16	49.957	1642.81	822.413	2	SSRYIYSDFYKSK		< 1	1642.8	2
2.1.1.1760.19	49.962	1704.93	853.471	2	VGTKQDVMVSKPECK	Carbamidomethyl(C)@14	< 1	1704.85	2
2.1.1.1762.17	50.042	1295.66	648.837	2	WLTMTSTIISK	Oxidation(M)@4	< 1	1295.68	2
2.1.1.1764.13	50.134	1177.58	589.797	2	CAIRFQIDR	Carbamidomethyl(C)@1	< 1	1177.6	2
2.1.1.1764.21	50.141	1322.65	662.332	2	WLTMTSTIISK	Carbamyl@N-term	< 1	1322.69	2
2.1.1.1767.15	50.28	1227.59	614.802	2	AYIHELNGRR		< 1	1227.65	2
2.1.1.1767.25	50.288	1427.63	714.82	2	SSRYIYSDFYK		< 1	1427.67	2
2.1.1.1769.9	50.371	1064.54	533.276	2	DSFRSWPK	Carbamyl@N-term	< 1	1064.5	2
2.1.1.1769.25	50.392	1587.77	794.89	2	QNKQQQKTNRDR	Deamidated(N)@2, Carbamyl(K)@3, Deamidated(Q)@6	< 1	1587.77	2
2.1.1.1771.14	50.477	1295.66	648.838	2	WLTMTSTIISK	Oxidation(M)@4	< 1	1295.68	2
2.1.1.1775.32	50.678	1486.83	744.423	2	GISNARVIGFALNR		< 1	1486.84	2
2.1.1.1776.6	50.704	1560.86	521.294	3	LFLYSTLPTVHDR		< 1	1560.83	3
2.1.1.1779.15	50.87	1560.86	781.437	2	LFLYSTLPTVHDR		< 1	1560.83	2
2.1.1.1783.10	51.043	1295.66	648.836	2	WLTMTSTIISK	Oxidation(M)@4	< 1	1295.68	2
2.1.1.1784.35	51.115	1842.87	922.444	2	FGSFESQIFSCFLMK	Carbamidomethyl(C)@11, Oxidation(M)@14	< 1	1842.83	2
2.1.1.1785.11	51.14	1227.59	614.802	2	AYIHELNGRR		< 1	1227.65	2
2.1.1.1786.33	51.206	1542.85	772.432	2	HTLDMIKIVMDVI	Oxidation(M)@10	< 1	1542.81	2
2.1.1.1788.8	51.281	1560.86	521.294	3	LFLYSTLPTVHDR		< 1	1560.83	3
2.1.1.1788.18	51.293	2073.99	692.337	3	VSSSIAHCTDLGNIVKSRM	Carbamidomethyl(C)@8	< 1	2074.03	3
2.1.1.1790.18	51.385	1324.59	663.304	2	LLASKNTEFFR		< 1	1324.71	2
2.1.1.1791.20	51.437	1437.77	719.893	2	DFIFAYIHELNG		< 1	1437.69	2
2.1.1.1791.25	51.445	1774.86	888.437	2	IDQSLTVRTESLEER		< 1	1774.91	2
2.1.1.1793.8	51.52	1487.77	496.932	3	GISNARVIGFALNR	Deamidated(N)@4	< 1	1487.82	3
2.1.1.1793.26	51.535	1295.65	648.833	2	WLTMTSTIISK	Oxidation(M)@4	< 1	1295.68	2
2.1.1.1794.2	51.563	1187.61	396.878	3	PNWNIQIFR	Deamidated(N)@2	< 1	1187.61	3
2.1.1.1794.31	51.588	1594.74	798.376	2	DFIFAYIHELNGR	Deamidated(N)@11	< 1	1594.78	2
2.1.1.1796.24	51.682	2073.99	692.337	3	VSSSIAHCTDLGNIVKSRM	Carbamidomethyl(C)@8	< 1	2074.03	3
2.1.1.1798.8	51.766	1197.67	599.84	2	FIKMLVGYGK	Carbamyl(K)@10	< 1	1197.66	2
2.1.1.1799.4	51.806	1404.73	469.252	3	LLASKNTEFFR	Phospho(S)@4	< 1	1404.68	3
2.1.1.1799.21	51.82	2502.34	626.592	4	MPLNNNISLSRELTNDEVTSVR	Deamidated(N)@15	< 1	2502.24	4
2.1.1.1800.3	51.853	899.449	450.732	2	LSIQHRF		< 1	899.498	2
2.1.1.1801.7	51.904	1556.82	519.946	3	STIDLLKNDNSPLK		< 1	1556.84	3
2.1.1.1801.26	51.924	1697.96	849.987	2	VLLSFNSISVLKAHK	Carbamyl@N-term	< 1	1697.98	2
2.1.1.1802.8	51.953	1588.86	530.626	3	EKHPKFEEIYNR		< 1	1588.8	3
2.1.1.1803.13	52.005	1182.67	592.343	2	LVRFDLIHK	Carbamyl@N-term	< 1	1182.69	2
2.1.1.1805.17	52.11	2502.34	626.592	4	MPLNNNISLSRELTNDEVTSVR	Deamidated(N)@5	< 1	2502.24	4
2.1.1.1806.7	52.144	1115.61	558.813	2	FIYPFVTVM		< 1	1115.57	2
2.1.1.1806.23	52.164	1677.81	839.914	2	NKMIEVLFELDPSK	Oxidation(M)@3	< 1	1677.86	2
2.1.1.1807.14	52.198	1848.94	617.32	3	EILETSVSQLPDYVKK	Deamidated(Q)@9	< 1	1848.97	3
2.1.1.1807.17	52.201	1295.61	648.814	2	WLTMTSTIISK	Oxidation(M)@4	< 1	1295.68	2
2.1.1.1807.21	52.204	2025.13	676.052	3	AHKIVVPYGLMYANHNR	Carbamyl@N-term	< 1	2025.04	3
2.1.1.1808.31	52.265	2502.33	835.119	3	MPLNNNISLSRELTNDEVTSVR	Deamidated(N)@6	< 1	2502.24	3
2.1.1.1810.3	52.333	1003.57	502.791	2	DSILDAIIE	Oxidation(D)@1	< 1	1003.51	2
2.1.1.1810.24	52.355	1697.96	849.987	2	VLLSFNSISVLKAHK	Carbamyl@N-term	< 1	1697.98	2
2.1.1.1811.18	52.394	1900.01	634.345	3	VYLDSIFLKHMLDYK	Oxidation(M)@11	< 1	1899.98	3
2.1.1.1813.8	52.481	2106.04	527.517	4	EKEILETSVSQLPDYVKK	Deamidated(Q)@11	< 1	2106.11	4
2.1.1.1813.10	52.483	1712.88	571.967	3	HLMFCSLQSTYQR	Carbamyl@N-term, Carbamidomethyl(C)@5	< 1	1712.78	3
2.1.1.1813.11	52.484	1821.81	608.278	3	TVGTKQDVMVSKPECK	Oxidation(M)@9, Carbamidomethyl(C)@15	< 1	1821.9	3
2.1.1.1814.19	52.545	2141.97	714.996	3	FEEIYNRKLRGVVIHAAK		< 1	2142.21	3
2.1.1.1815.22	52.592	1594.76	798.385	2	DFIFAYIHELNGR	Deamidated(N)@11	< 1	1594.78	2
2.1.1.1817.20	52.692	1500.78	751.396	2	SRMPLNNNISLSR		< 1	1500.78	2
2.1.1.1818.3	52.717	864.449	433.232	2	ERKFSR	Carbamyl(K)@3	< 1	864.457	2
2.1.1.1818.4	52.718	1317.74	440.255	3	LDRYHNVFVR		< 1	1317.69	3
2.1.1.1818.27	52.747	1707.89	854.951	2	SAEICLKKFNSIQK	Carbamidomethyl(C)@5, Carbamyl(K)@14	< 1	1707.9	2
2.1.1.1819.22	52.786	1423.71	712.861	2	SGGQKSEEPTFSK	Carbamyl(K)@5	< 1	1423.66	2
2.1.1.1820.13	52.822	1198.58	600.298	2	FDLIHKLDR	Carbamyl@N-term	< 1	1198.65	2
2.1.1.1820.15	52.826	1230.64	616.325	2	HMLDYKTVPK		< 1	1230.64	2
2.1.1.1820.17	52.829	1320.66	661.337	2	QDVMVSKPECK	Deamidated(Q)@1, Carbamidomethyl(C)@10	< 1	1320.61	2
2.1.1.1820.25	52.842	1697.95	849.982	2	VLLSFNSISVLKAHK	Carbamyl@N-term	< 1	1697.98	2
2.1.1.1822.12	52.918	2502.34	626.592	4	MPLNNNISLSRELTNDEVTSVR	Deamidated(N)@6	< 1	2502.24	4
2.1.1.1825.4	53.051	1419.8	474.272	3	MIEVLFELDPSK		< 1	1419.73	3
2.1.1.1826.11	53.113	1227.6	614.806	2	AYIHELNGRR		< 1	1227.65	2
2.1.1.1827.2	53.146	1317.74	440.255	3	LDRYHNVFVR		< 1	1317.69	3
2.1.1.1827.6	53.153	990.534	496.274	2	LFELDPSK	Carbamyl@N-term	< 1	990.502	2
2.1.1.1827.15	53.168	1920.99	641.336	3	FNSIQKFRQNKQQQK		< 1	1921.03	3
2.1.1.1828.20	53.212	1423.71	712.861	2	SGGQKSEEPTFSK	Carbamyl(K)@5	< 1	1423.66	2
2.1.1.1831.17	53.355	2697.43	675.364	4	FIKMLVGYGKCAIRFQIDRRAR	Carbamidomethyl(C)@11	< 1	2697.48	4
2.1.1.1832.12	53.393	1368.71	685.364	2	SEDKEYTLKEK		< 1	1368.68	2
2.1.1.1833.12	53.448	1927.89	643.638	3	NDLAKLNYEEEFSLSR	Deamidated(N)@7	< 1	1927.92	3
2.1.1.1834.20	53.497	1372.72	687.366	2	IVMDVISAKAQR	Carbamyl(K)@9	< 1	1372.75	2
2.1.1.1835.21	53.551	1500.78	751.398	2	SRMPLNNNISLSR		< 1	1500.78	2
2.1.1.1837.13	53.642	2158.09	720.371	3	QQQKTNRDRTISQKEKK	Carbamyl(K)@4	< 1	2158.16	3
2.1.1.1844.18	53.983	1500.78	751.398	2	SRMPLNNNISLSR		< 1	1500.78	2
2.1.1.1848.14	54.17	1376.72	689.366	2	GVVIHAAKCLFY	Carbamidomethyl(C)@9	< 1	1376.73	2
2.1.1.1849.8	54.205	1604.8	535.94	3	ERKFSRSAEICLK	Glu->pyro-Glu@N-term, Carbamidomethyl(C)@11	< 1	1604.85	3
2.1.1.1851.8	54.298	1186.65	594.333	2	VRSWLSLRK	Carbamyl(K)@9	< 1	1186.69	2
2.1.1.1851.14	54.303	1295.61	648.813	2	WLTMTSTIISK	Oxidation(M)@4	< 1	1295.68	2
2.1.1.1852.9	54.349	1730.85	577.957	3	FGIYNKTSLLLEYK	Carbamyl(K)@6	< 1	1730.92	3
2.1.1.1852.15	54.359	1372.71	687.364	2	IVMDVISAKAQR	Carbamyl(K)@9	< 1	1372.75	2
2.1.1.1853.23	54.409	2256.12	753.048	3	LRGVVIHAAKCLFYMFSMN	Carbamidomethyl(C)@11	< 1	2256.14	3
2.1.1.1855.21	54.513	1500.78	751.397	2	SRMPLNNNISLSR		< 1	1500.78	2
2.1.1.1857.8	54.586	1599.84	534.286	3	STIDLLKNDNSPLK	Carbamyl@N-term	< 1	1599.85	3
2.1.1.1857.14	54.591	1230.65	616.33	2	HMLDYKTVPK		< 1	1230.64	2
2.1.1.1859.4	54.679	1011.6	506.808	2	FVTFLTNK	Carbamyl(K)@8	< 1	1011.54	2
2.1.1.1859.15	54.688	1856.93	619.984	3	ELKGISNARVIGFALNR		< 1	1857.06	3
2.1.1.1860.6	54.733	1186.65	594.333	2	VRSWLSLRK	Carbamyl(K)@9	< 1	1186.69	2
2.1.1.1860.15	54.748	1501.78	751.899	2	SRMPLNNNISLSR	Deamidated(N)@7	< 1	1501.77	2
2.1.1.1862.2	54.821	1593.9	399.481	4	DFIFAYIHELNGR		< 1	1593.79	4
2.1.1.1866.20	55.029	1335.65	668.832	2	QDVMVSKPECK	Oxidation(M)@4, Carbamidomethyl(C)@10	< 1	1335.62	2
2.1.1.1866.24	55.033	2160.08	721.035	3	NNNISLSRELTNDEVTSVR		< 1	2160.08	3
2.1.1.1867.6	55.065	1048.57	525.291	2	NNFNLKYH		< 1	1048.51	2
2.1.1.1867.28	55.09	1608.88	805.445	2	NLVNAFVTNNFNLK	Deamidated(N)@1, Deamidated(N)@12	< 1	1608.81	2
2.1.1.1868.20	55.131	1500.77	751.394	2	SRMPLNNNISLSR		< 1	1500.78	2
2.1.1.1868.25	55.139	1782.92	892.468	2	AQRSYGLDNGLGIGYSI		< 1	1782.89	2
2.1.1.1869.6	55.164	1764.94	589.322	3	VERKFSRSAEICLK	Protein Terminal Carbamyl@N-term, Carbamidomethyl(C)@12	< 1	1764.93	3
2.1.1.1870.4	55.21	1254.69	628.351	2	QNKQQQKTNR	Gln->pyro-Glu@N-term	< 1	1254.64	2
2.1.1.1873.6	55.374	1381.63	691.824	2	YLDGNQVLLSFN		< 1	1381.69	2
2.1.1.1880.7	55.688	1594.76	798.388	2	DFIFAYIHELNGR	Deamidated(N)@11	< 1	1594.78	2
2.1.1.1883.9	55.831	2703.29	902.103	3	GSIKYFTSHLSQLFNPMLTLEFD	Oxidation(M)@17	< 1	2703.33	3
2.1.1.1885.7	55.922	1847.83	924.921	2	FVSSSIAHCTDLGNIVK	Carbamidomethyl(C)@9, Deamidated(N)@14	< 1	1847.91	2
2.1.1.1889.3	56.086	1276.64	639.325	2	SKVSQLLEMDK		< 1	1276.67	2
2.1.1.1890.8	56.147	1594.76	798.388	2	DFIFAYIHELNGR	Deamidated(N)@11	< 1	1594.78	2
2.1.1.1895.6	56.387	2703.31	902.109	3	GSIKYFTSHLSQLFNPMLTLEFD	Oxidation(M)@17	< 1	2703.33	3
2.1.1.1899.5	56.56	1276.64	639.325	2	SKVSQLLEMDK		< 1	1276.67	2
2.1.1.1904.5	56.778	1839.94	614.322	3	RVKLAHDYGLISNNLK		< 1	1840.03	3
2.1.1.1905.3	56.821	1128.52	565.269	2	NKFITYKSK	Deamidated(N)@1	< 1	1128.62	2
2.1.1.1907.19	56.925	1395.63	698.822	2	FEEIYNRKLR	Deamidated(N)@6, Formyl(K)@8	< 1	1395.71	2
2.1.1.1910.21	57.067	1319.67	660.844	2	QDVMVSKPECK	Carbamidomethyl(C)@10	< 1	1319.62	2
2.1.1.1911.3	57.1	942.544	472.279	2	THALCSVR	Carbamidomethyl(C)@5	< 1	942.471	2
2.1.1.1913.14	57.204	1839.94	614.322	3	RVKLAHDYGLISNNLK		< 1	1840.03	3
2.1.1.1915.6	57.293	1132.59	567.304	2	LGFNVLKTNK		< 1	1132.66	2
2.1.1.1916.11	57.345	1183.63	592.824	2	TVPKDLEVLK	Carbamyl@N-term	< 1	1183.68	2
2.1.1.1917.14	57.395	1276.64	639.327	2	SKVSQLLEMDK		< 1	1276.67	2
2.1.1.1920.8	57.534	1655.95	552.99	3	VLLSFNSISVLKAHK	Deamidated(N)@6	< 1	1655.96	3
2.1.1.1920.9	57.536	1670.85	557.957	3	FIKMLVGYGKCAIR	Oxidation(M)@4, Carbamidomethyl(C)@11	< 1	1670.9	3
2.1.1.1920.19	57.552	1652.83	827.421	2	QLDFKDSFRSWPK		< 1	1652.83	2
2.1.1.1921.11	57.585	1319.68	660.846	2	QDVMVSKPECK	Carbamidomethyl(C)@10	< 1	1319.62	2
2.1.1.1922.10	57.63	1218.65	610.332	2	TNRDRTISQK	Deamidated(Q)@9	< 1	1218.63	2
2.1.1.1922.13	57.634	1261.65	631.831	2	ELTNDEVTSVR		< 1	1261.62	2
2.1.1.1926.13	57.823	1276.64	639.327	2	SKVSQLLEMDK		< 1	1276.67	2
2.1.1.1929.9	57.962	1215.66	608.837	2	NVFIGEVPLTK		< 1	1215.69	2
2.1.1.1930.15	58.015	1252.77	627.392	2	KRFVTFLTNK		< 1	1252.73	2
2.1.1.1931.9	58.057	1183.63	592.82	2	TVPKDLEVLK	Carbamyl@N-term	< 1	1183.68	2
2.1.1.1936.11	58.304	1396.8	699.41	2	AVGKQIGNLLDAR	Carbamyl(K)@4	< 1	1396.78	2
2.1.1.1939.21	58.448	1516.75	759.38	2	SRMPLNNNISLSR	Oxidation(M)@3	< 1	1516.78	2
2.1.1.1940.9	58.485	1152.61	577.312	2	KFFAKLDNK	Carbamyl(K)@5	< 1	1152.63	2
2.1.1.1941.20	58.541	1451.69	726.854	2	FNSIQKFRQNK	Carbamyl(K)@6	< 1	1451.76	2
2.1.1.1942.20	58.597	1555.74	778.875	2	QPMNIPLINDWSK	Deamidated(N)@9	< 1	1555.77	2
2.1.1.1944.10	58.678	1182.62	592.318	2	LVRFDLIHK	Carbamyl@N-term	< 1	1182.69	2
2.1.1.1946.21	58.796	2856.36	953.128	3	EFDHIDDFKKRFVTFLTNKSGGQK		< 1	2856.46	3
2.1.1.1949.4	58.913	1152.61	577.314	2	KFFAKLDNK	Carbamyl(K)@1	< 1	1152.63	2
2.1.1.1949.5	58.914	1198.66	600.337	2	DEVNNLAISPK		< 1	1198.62	2
2.1.1.1949.7	58.918	1276.65	639.332	2	SKVSQLLEMDK		< 1	1276.67	2
2.1.1.1949.14	58.936	1740.92	871.465	2	LAHDYGLISNNLKRK		< 1	1740.96	2
2.1.1.1950.20	58.98	1468.72	735.366	2	FVTFLTNKSGGQK	Carbamyl(K)@8	< 1	1468.77	2
2.1.1.1951.8	59.009	1137.6	569.806	2	QLDFKDSFR	Gln->pyro-Glu@N-term	< 1	1137.55	2
2.1.1.1953.11	59.109	1182.62	592.318	2	LVRFDLIHK	Carbamyl@N-term	< 1	1182.69	2
2.1.1.1953.23	59.129	2468.15	823.723	3	HQSKIVELKLNSNFLNWEAR	Carbamyl(K)@9	< 1	2468.29	3
2.1.1.1957.8	59.308	1372.77	687.391	2	IVMDVISAKAQR	Carbamyl@N-term	< 1	1372.75	2
2.1.1.1957.9	59.31	1451.69	726.853	2	FNSIQKFRQNK	Carbamyl(K)@6	< 1	1451.76	2
2.1.1.1957.11	59.315	1764.94	883.48	2	VERKFSRSAEICLK	Protein Terminal Carbamyl@N-term, Carbamidomethyl(C)@12	< 1	1764.93	2
2.1.1.1958.9	59.345	1717.85	573.625	3	FITYKSKAFTSLNR	Carbamyl(K)@7	< 1	1717.92	3
2.1.1.1958.10	59.346	1152.61	577.313	2	KFFAKLDNK	Carbamyl(K)@1	< 1	1152.63	2
2.1.1.1960.14	59.459	1555.73	778.873	2	QPMNIPLINDWSK	Deamidated(N)@9	< 1	1555.77	2
2.1.1.1962.13	59.539	1182.62	592.318	2	LVRFDLIHK	Carbamyl@N-term	< 1	1182.69	2
2.1.1.1963.9	59.59	1396.81	699.41	2	AVGKQIGNLLDAR	Carbamyl(K)@4	< 1	1396.78	2
2.1.1.1965.4	59.675	960.532	481.273	2	SLLLVMSR	Carbamyl(R)@8	< 1	960.543	2
2.1.1.1971.11	59.97	1182.62	592.318	2	LVRFDLIHK	Carbamyl@N-term	< 1	1182.69	2
2.1.1.1971.20	59.985	1529.78	765.895	2	GISNARVIGFALNR	Carbamyl(R)@6	< 1	1529.84	2
2.1.1.1973.19	60.079	2230.08	744.366	3	NRLDDIWTVLNNASDMILK		< 1	2230.14	3
2.1.1.1980.6	60.397	1182.62	592.319	2	LVRFDLIHK	Carbamyl@N-term	< 1	1182.69	2
2.1.1.1981.8	60.443	1890.97	631.33	3	EILETSVSQLPDYVKK	Carbamyl(K)@15	< 1	1890.99	3
2.1.1.1984.4	60.583	1793.8	598.942	3	SGGQKSEEPTFSKELK	Carbamyl(K)@16	< 1	1793.88	3
2.1.1.1988.6	60.781	1806.9	603.308	3	TVGTKQDVMVSKPECK	Deamidated(Q)@6, Carbamidomethyl(C)@15	< 1	1806.89	3
2.1.1.1991.7	60.927	1162.6	582.305	2	YHSIFLNVK	Carbamyl(K)@9	< 1	1162.61	2
2.1.1.1993.4	61.016	1457.78	486.934	3	SLFCDERSDTTK	Carbamidomethyl(C)@4	< 1	1457.65	3
2.1.1.1995.22	61.128	1380.7	691.356	2	SGGQKSEEPTFSK		< 1	1380.65	2
2.1.1.1996.5	61.159	1645.99	549.67	3	IVVPYGLMYANHNR		< 1	1645.84	3
2.1.1.2000.19	61.375	1682.86	842.439	2	DLEVLKTHALCSVR	Carbamyl(K)@6, Carbamidomethyl(C)@11	< 1	1682.88	2
2.1.1.2005.20	61.601	1604.77	803.393	2	MSLFCDERSDTTK	Oxidation(M)@1, Carbamidomethyl(C)@5	< 1	1604.68	2
2.1.1.2011.18	61.888	1661.78	831.895	2	VIGFALNRNDYHDK	Deamidated(N)@9	< 1	1661.82	2
2.1.1.2014.9	62.026	1524.83	763.421	2	FLLNLERKFFAK		< 1	1524.88	2
2.1.1.2019.6	62.24	1197.62	599.816	2	FIKMLVGYGK	Carbamyl(K)@10	< 1	1197.66	2
2.1.1.2023.2	62.421	983.531	492.773	2	TNKKHNDK		< 1	983.515	2
2.1.1.2025.4	62.514	1197.62	599.816	2	FIKMLVGYGK	Carbamyl(K)@10	< 1	1197.66	2
2.1.1.2027.22	62.637	1661.8	831.909	2	NKMIEVLFELDPSK		< 1	1661.87	2
2.1.1.2028.12	62.662	1197.62	599.816	2	FIKMLVGYGK	Carbamyl(K)@10	< 1	1197.66	2
2.1.1.2028.15	62.665	1347.66	674.839	2	LLIGVDRMFNK	Carbamyl@N-term	< 1	1347.73	2
2.1.1.2032.4	62.849	1883.97	628.998	3	VYLDSIFLKHMLDYK		< 1	1883.99	3
2.1.1.2034.8	62.951	1331.69	666.851	2	HPKFEEIYNR		< 1	1331.66	2
2.1.1.2034.18	62.973	1934.95	968.484	2	IEHIDSEFWMDEKEK		< 1	1934.87	2
2.1.1.2036.17	63.067	1648.81	825.41	2	LRIYGDFDYACEK	Carbamidomethyl(C)@11	< 1	1648.76	2
2.1.1.2037.10	63.097	1197.62	599.816	2	FIKMLVGYGK	Carbamyl(K)@10	< 1	1197.66	2
2.1.1.2039.7	63.185	1646.87	549.965	3	IVVPYGLMYANHNR	Deamidated(N)@13	< 1	1646.82	3
2.1.1.2039.20	63.204	1755.91	878.963	2	STIDLLKNDNSPLKR	Carbamyl(K)@7	< 1	1755.95	2
2.1.1.2040.21	63.249	1487.81	744.914	2	GISNARVIGFALNR	Deamidated(N)@4	< 1	1487.82	2
2.1.1.2041.3	63.277	1949.04	488.268	4	IVMDVISAK		< 1	974.547	2
2.1.1.2041.7	63.28	1646.88	549.966	3	IVVPYGLMYANHNR	Deamidated(N)@13	< 1	1646.82	3
2.1.1.2041.21	63.304	1646.81	824.411	2	IVVPYGLMYANHNR	Deamidated(N)@13	< 1	1646.82	2
2.1.1.2042.4	63.328	1793.78	598.935	3	SGGQKSEEPTFSKELK	Carbamyl(K)@16	< 1	1793.88	3
2.1.1.2045.6	63.475	1271.62	636.817	2	QNKQQQKTNR		< 1	1271.67	2
2.1.1.2050.8	63.713	1646.88	549.966	3	IVVPYGLMYANHNR	Deamidated(N)@13	< 1	1646.82	3
2.1.1.2055.3	63.946	963.515	482.765	2	FNPMLTLE		< 1	963.474	2
2.1.1.2057.11	64.054	2073.93	692.317	3	NTEFFRWLTMTSTIISK		< 1	2074.06	3
2.1.1.2059.9	64.139	1646.88	549.966	3	IVVPYGLMYANHNR	Deamidated(N)@13	< 1	1646.82	3
2.1.1.2060.14	64.195	1246.6	624.308	2	FRQNKQQQK	Carbamyl(K)@5	< 1	1246.65	2
2.1.1.2062.15	64.307	1646.87	824.443	2	IVVPYGLMYANHNR	Deamidated(N)@13	< 1	1646.82	2
2.1.1.2064.12	64.395	1488.77	745.391	2	IFAYIHELNGRR	Deamidated(R)@12	< 1	1488.78	2
2.1.1.2067.17	64.546	1852.86	927.436	2	FFFSEDKEYTLKEK	Carbamyl(K)@7	< 1	1852.89	2
2.1.1.2069.13	64.632	1487.75	744.881	2	IFAYIHELNGRR		< 1	1487.8	2
2.1.1.2071.17	64.734	1515.79	758.905	2	TISQKEKKIKDR	Carbamyl(K)@10	< 1	1515.87	2
2.1.1.2078.17	65.066	1487.75	744.881	2	IFAYIHELNGRR		< 1	1487.8	2
2.1.1.2083.23	65.319	1899.98	950.999	2	VYLDSIFLKHMLDYK	Oxidation(M)@11	< 1	1899.98	2
2.1.1.2084.7	65.343	1708	570.341	3	SAEICLKKFNSIQK	Carbamidomethyl(C)@5, Carbamyl(K)@7	< 1	1707.9	3
2.1.1.2086.8	65.441	1882.97	628.662	3	VKLAHDYGLISNNLKR	Carbamyl(K)@15	< 1	1883.04	3
2.1.1.2091.20	65.692	1661.82	831.919	2	NKMIEVLFELDPSK		< 1	1661.87	2
2.1.1.2092.9	65.73	1317.67	659.843	2	LDRYHNVFVR		< 1	1317.69	2
2.1.1.2092.17	65.744	2461.32	821.446	3	TVGTKQDVMVSKPECKITIVTK	Carbamidomethyl(C)@15	< 1	2461.33	3
2.1.1.2095.7	65.865	1146.58	574.299	2	EFDHIDDFK	Glu->pyro-Glu@N-term	< 1	1146.5	2
2.1.1.2095.12	65.87	1946.94	649.986	3	IVELKLNSNFLNWEAR	Deamidated(N)@7, Deamidated(N)@12	< 1	1947.01	3
2.1.1.2095.18	65.88	1543.8	772.907	2	SRMPLNNNISLSR	Carbamyl@N-term	< 1	1543.79	2
2.1.1.2100.6	66.108	1701.86	568.293	3	EILETSVSQLPDYVK	Glu->pyro-Glu@N-term	< 1	1701.88	3
2.1.1.2143.7	67.078	2461.31	821.442	3	TVGTKQDVMVSKPECKITIVTK	Carbamidomethyl(C)@15	< 1	2461.33	3
2.1.1.2150.10	67.393	1317.67	659.844	2	LDRYHNVFVR		< 1	1317.69	2
2.1.1.2150.11	67.395	1357.74	679.879	2	IVMDVISAKAQR	Dimethyl(R)@12	< 1	1357.78	2
2.1.1.2152.11	67.502	2461.31	821.443	3	TVGTKQDVMVSKPECKITIVTK	Carbamidomethyl(C)@15	< 1	2461.33	3
2.1.1.2153.12	67.549	1466.66	734.335	2	VQMCNTGDVSSVK	Carbamidomethyl(C)@4, Carbamyl(K)@13	< 1	1466.65	2
2.1.1.2154.9	67.585	1388.73	695.374	2	VSQLLEMDKTLL		< 1	1388.76	2
2.1.1.2157.5	67.729	1695.77	566.265	3	QLDFKDSFRSWPK	Carbamyl(K)@5	< 1	1695.84	3
2.1.1.2158.20	67.797	1960.96	981.486	2	HNDKIAVGKQIGNLLDAR		< 1	1961.08	2
2.1.1.2160.21	67.884	1462.71	732.363	2	MIEVLFELDPSK	Carbamyl(K)@12	< 1	1462.74	2
2.1.1.2162.12	67.981	1466.66	734.335	2	VQMCNTGDVSSVK	Carbamidomethyl(C)@4, Carbamyl(K)@13	< 1	1466.65	2
2.1.1.2162.14	67.986	2461.31	821.443	3	TVGTKQDVMVSKPECKITIVTK	Carbamidomethyl(C)@15	< 1	2461.33	3
2.1.1.2164.5	68.061	2210.13	553.539	4	KLLIGVDRMFNKLSIQHR	Carbamyl(K)@1	< 1	2210.25	4
2.1.1.2166.10	68.169	1329.69	665.853	2	IVMDVISAKAQR		< 1	1329.74	2
2.1.1.2174.28	68.552	1511.86	756.937	2	IAVGKQIGNLLDAR	Carbamyl(K)@5, Deamidated(Q)@6, Deamidated(N)@9	< 1	1511.83	2
2.1.1.2175.16	68.606	1712.85	857.433	2	DSILDAIIEVAENIR	Carbamyl@N-term	< 1	1712.89	2
2.1.1.2179.5	68.775	1107.58	554.795	2	IKDRAPPPSK		< 1	1107.64	2
2.1.1.2180.9	68.832	1362.69	682.353	2	LNSNFLNWEAR		< 1	1362.67	2
2.1.1.2182.12	68.93	1385.75	693.881	2	LNYEEEFSLSR		< 1	1385.65	2
2.1.1.2189.4	69.247	1038.59	520.301	2	FNSIQKFR		< 1	1038.56	2
2.1.1.2189.7	69.25	1669.89	557.638	3	DSILDAIIEVAENIR		< 1	1669.89	3
2.1.1.2192.6	69.407	1669.89	835.954	2	DSILDAIIEVAENIR		< 1	1669.89	2
2.1.1.2195.6	69.55	1654.75	828.38	2	FIKMLVGYGKCAIR	Carbamidomethyl(C)@11	< 1	1654.91	2
2.1.1.2195.7	69.555	1670.88	836.45	2	DSILDAIIEVAENIR	Deamidated(N)@13	< 1	1670.87	2
2.1.1.2199.3	69.715	1323.61	662.81	2	GDVSSVKNSGDMK	Deamidated(N)@8	< 1	1323.6	2
2.1.1.2201.4	69.812	2056.06	686.359	3	VQMCNTGDVSSVKNSGDMK	Carbamidomethyl(C)@4	< 1	2055.9	3
2.1.1.2209.4	70.182	1323.6	662.809	2	GDVSSVKNSGDMK	Deamidated(N)@8	< 1	1323.6	2
2.1.1.2216.4	70.501	1740.87	581.296	3	LAHDYGLISNNLKRK		< 1	1740.96	3
2.1.1.2219.2	70.632	1262.64	632.326	2	ELTNDEVTSVR	Deamidated(N)@4	< 1	1262.6	2
2.1.1.2219.5	70.649	1334.62	668.319	2	CAIRFQIDRR	Carbamidomethyl(C)@1, Deamidated(Q)@6	< 1	1334.69	2
2.1.1.2220.8	70.698	1635.81	818.912	2	QLDFKDSFRSWPK	Gln->pyro-Glu@N-term	< 1	1635.8	2
2.1.1.2225.8	70.93	1389.67	695.841	2	AHKIVVPYGLMY		< 1	1389.75	2
2.1.1.2227.15	71.029	1750.85	876.433	2	SGGQKSEEPTFSKELK		< 1	1750.87	2
2.1.1.2228.3	71.048	943.513	472.764	2	QNKQQQK	Carbamyl(K)@3	< 1	943.484	2
2.1.1.2228.11	71.065	1325.64	663.827	2	LLASKNTEFFR	Deamidated(N)@6	< 1	1325.7	2
2.1.1.2232.11	71.257	1670.86	836.439	2	DSILDAIIEVAENIR	Deamidated(N)@13	< 1	1670.87	2
2.1.1.2233.10	71.29	1188.61	595.311	2	SKIDQSLTVR	Carbamyl(K)@2	< 1	1188.65	2
2.1.1.2234.4	71.333	1107.6	554.805	2	MIEVLFELD		< 1	1107.55	2
2.1.1.2239.7	71.575	2032.91	678.644	3	SKIDQSLTVRTESLEER	Carbamyl(K)@2	< 1	2033.04	3
2.1.1.2243.13	71.782	1642.81	822.411	2	SSRYIYSDFYKSK		< 1	1642.8	2
2.1.1.2248.5	71.991	1274.67	638.342	2	DRTISQKEKK	Carbamyl(K)@10	< 1	1274.69	2
2.1.1.2253.3	72.236	1557.85	520.292	3	STIDLLKNDNSPLK	Deamidated(N)@10	< 1	1557.83	3
2.1.1.2258.12	72.494	1876.99	939.501	2	IVVPYGLMYANHNRSK	Oxidation(M)@8	< 1	1876.96	2
2.1.1.2263.10	72.721	1516.76	759.385	2	SRMPLNNNISLSR	Oxidation(M)@3	< 1	1516.78	2
2.1.1.2264.12	72.765	1876.99	626.67	3	IVVPYGLMYANHNRSK	Oxidation(M)@8	< 1	1876.96	3
2.1.1.2268.2	72.944	1218.64	610.328	2	TNRDRTISQK	Deamidated(N)@2	< 1	1218.63	2
2.1.1.2269.3	72.996	1060.6	531.306	2	FQIDRRAR		< 1	1060.59	2
2.1.1.2270.6	73.047	1154.66	578.336	2	QLDFKDSFR		< 1	1154.57	2
2.1.1.2272.4	73.139	1523.88	508.968	3	LVRFDLIHKLDR		< 1	1523.89	3
2.1.1.2275.2	73.277	1258.65	420.556	3	MPLNNNISLSR	Deamidated(N)@4	< 1	1258.63	3
2.1.1.2277.9	73.398	1426.69	714.354	2	FVTFLTNKSGGQK	Deamidated(N)@7	< 1	1426.75	2
2.1.1.2278.12	73.446	1622.87	812.443	2	RGIDTVCWQYLR	Carbamidomethyl@N-term, Carbamidomethyl(C)@7	< 1	1622.8	2
2.1.1.2281.16	73.585	2133.07	712.029	3	FVSSSIAHCTDLGNIVKSR	Carbamidomethyl(C)@9, Carbamyl(K)@17	< 1	2133.06	3
2.1.1.2281.17	73.587	1523.86	762.937	2	LVRFDLIHKLDR		< 1	1523.89	2
2.1.1.2283.5	73.664	1154.65	578.332	2	QLDFKDSFR		< 1	1154.57	2
2.1.1.2283.14	73.683	1468.68	735.347	2	FVTFLTNKSGGQK	Carbamyl(K)@13	< 1	1468.77	2
2.1.1.2285.7	73.769	1424.67	713.342	2	VQMCNTGDVSSVK	Carbamidomethyl(C)@4, Deamidated(N)@5	< 1	1424.63	2
2.1.1.2286.4	73.804	1698	567.008	3	GMDAHTIPNLTLFLR		< 1	1697.89	3
2.1.1.2289.3	73.954	1362.7	682.36	2	LNSNFLNWEAR		< 1	1362.67	2
2.1.1.2290.14	74.008	2002.03	668.352	3	WLTMTSTIISKFGIYNK		< 1	2002.06	3
2.1.1.2292.7	74.098	1981	661.34	3	MVERKFSRSAEICLKK	Carbamidomethyl(C)@13	< 1	1981.06	3
2.1.1.2293.3	74.133	1291.75	646.882	2	TVGTKQDVMVSK		< 1	1291.68	2
2.1.1.2294.4	74.182	1246.62	624.319	2	FRQNKQQQK	Carbamyl(K)@5	< 1	1246.65	2
2.1.1.2296.10	74.295	1622.87	812.443	2	ERKFSRSAEICLK	Carbamidomethyl(C)@11	< 1	1622.86	2
2.1.1.2297.14	74.343	1655.89	828.955	2	LAHDYGLISNNLKR	Carbamyl@N-term	< 1	1655.87	2
2.1.1.2299.3	74.412	845.489	423.752	2	NKMIEVL		< 1	845.468	2
2.1.1.2303.6	74.603	1961.06	654.694	3	HNDKIAVGKQIGNLLDAR		< 1	1961.08	3
2.1.1.2304.3	74.649	1698.01	567.009	3	VLLSFNSISVLKAHK	Carbamyl@N-term	< 1	1697.98	3
2.1.1.2304.5	74.654	1252.74	627.379	2	KRFVTFLTNK		< 1	1252.73	2
2.1.1.2311.8	74.998	1409.65	705.834	2	GIDTVCWQYLR	Carbamidomethyl(C)@6	< 1	1409.68	2
2.1.1.2313.10	75.092	1360.66	681.338	2	LDRYHNVFVR	Carbamyl@N-term	< 1	1360.7	2
2.1.1.2316.8	75.243	1409.65	705.834	2	GIDTVCWQYLR	Carbamidomethyl(C)@6	< 1	1409.68	2
2.1.1.2322.12	75.535	1653.78	827.899	2	QLDFKDSFRSWPK	Deamidated(Q)@1	< 1	1653.82	2
2.1.1.2324.3	75.617	1546.86	516.626	3	DYKTVPKDLEVLK		< 1	1546.86	3
2.1.1.2338.5	76.283	1020.52	511.267	2	TNDEVTSVR	Deamidated(N)@2	< 1	1020.47	2
2.1.1.2339.3	76.322	1020.52	511.267	2	TNDEVTSVR	Deamidated(N)@2	< 1	1020.47	2
2.1.1.2342.4	76.471	1104.62	553.317	2	VSQLLEMDK	Carbamyl@N-term	< 1	1104.55	2
2.1.1.2347.2	76.711	1231.64	616.829	2	IKIVMDVISAK	Oxidation(M)@5	< 1	1231.72	2
2.1.1.2348.5	76.758	1020.52	511.267	2	TNDEVTSVR	Deamidated(N)@2	< 1	1020.47	2
2.1.1.2348.12	76.775	1607.78	804.899	2	NLVNAFVTNNFNLK	Deamidated(N)@1	< 1	1607.83	2
2.1.1.2349.6	76.816	1427.74	714.878	2	SYGLDNGLGIGYSI		< 1	1427.69	2
2.1.1.2353.5	76.999	2292.19	574.055	4	FNSIQKFRQNKQQQKTNR		< 1	2292.22	4
2.1.1.2359.3	77.282	1740.96	581.327	3	GMDAHTIPNLTLFLR	Carbamyl@N-term	< 1	1740.9	3
2.1.1.2375.4	78.041	1020.52	511.266	2	TNDEVTSVR	Deamidated(N)@2	< 1	1020.47	2
2.1.1.2376.3	78.103	1188.64	595.329	2	SKIDQSLTVR	Carbamyl(K)@2	< 1	1188.65	2
2.1.1.2386.3	78.576	1362.7	682.356	2	LNSNFLNWEAR		< 1	1362.67	2
2.1.1.2386.5	78.593	1789.91	895.962	2	DHSGFTFGEHLLRFK		< 1	1789.89	2
2.1.1.2407.5	79.598	1673.86	837.935	2	FPDKVRSWLSLRK	Carbamyl(K)@13	< 1	1673.94	2
2.1.1.2411.7	79.777	1155.61	578.813	2	FDLIHKLDR		< 1	1155.64	2
2.1.1.2413.5	79.87	1266.71	634.363	2	MLVGYGKCAIR	Carbamidomethyl(C)@8	< 1	1266.66	2
2.1.1.2415.3	79.981	1293.64	647.827	2	SEEPTFSKELK		< 1	1293.65	2
2.1.1.2417.7	80.077	1793.91	897.963	2	ERKFSRSAEICLKK	Carbamyl(K)@3, Carbamidomethyl(C)@11	< 1	1793.96	2
2.1.1.2438.6	81.081	1703.87	852.941	2	VIGFALNRNDYHDK	Carbamyl(K)@14	< 1	1703.84	2
2.1.1.2439.3	81.115	1279.65	640.834	2	WLTMTSTIISK		< 1	1279.68	2
2.1.1.2444.4	81.351	986.57	494.292	2	ELKGISNAR		< 1	986.551	2
2.1.1.2448.3	81.546	1279.65	640.833	2	WLTMTSTIISK		< 1	1279.68	2
2.1.1.2449.3	81.594	1020.52	511.267	2	TNDEVTSVR	Deamidated(N)@2	< 1	1020.47	2
2.1.1.2457.6	81.981	1279.65	640.833	2	WLTMTSTIISK		< 1	1279.68	2
2.1.1.2457.8	81.989	1581.76	791.889	2	KFNSIQKFRQNK	Deamidated(N)@3, Deamidated(Q)@6, Carbamyl(K)@7	< 1	1581.83	2
2.1.1.2458.6	82.029	1020.52	511.266	2	TNDEVTSVR	Deamidated(N)@2	< 1	1020.47	2
2.1.1.2462.7	82.196	1430.74	716.38	2	SWLSLRKNDLAK	Deamidated(N)@8	< 1	1430.79	2
2.1.1.2467.8	82.428	1279.65	640.833	2	WLTMTSTIISK		< 1	1279.68	2
2.1.1.2469.3	82.5	1020.52	511.267	2	TNDEVTSVR	Deamidated(N)@2	< 1	1020.47	2
2.1.1.2479.3	82.962	1020.52	511.266	2	TNDEVTSVR	Deamidated(N)@2	< 1	1020.47	2
2.1.1.2480.3	83.033	1487.82	744.919	2	LLLGFNVLKTNKK	Deamidated(N)@11	< 1	1487.91	2
2.1.1.2483.4	83.171	1320.7	661.358	2	QDVMVSKPECK	Deamidated(Q)@1, Carbamidomethyl(C)@10	< 1	1320.61	2
2.1.1.2488.4	83.379	1003.51	502.763	2	TISQKEKK	Carbamyl(K)@7	< 1	1003.57	2
2.1.1.2488.11	83.402	1556.85	779.432	2	STIDLLKNDNSPLK		< 1	1556.84	2
2.1.1.2490.2	83.467	1020.52	511.266	2	TNDEVTSVR	Deamidated(N)@2	< 1	1020.47	2
2.1.1.2492.3	83.568	1320.7	661.358	2	QDVMVSKPECK	Deamidated(Q)@1, Carbamidomethyl(C)@10	< 1	1320.61	2
2.1.1.2495.3	83.706	1293.64	647.829	2	SEEPTFSKELK		< 1	1293.65	2
2.1.1.2497.2	83.801	1003.54	502.776	2	TISQKEKK	Carbamyl(K)@7	< 1	1003.57	2
2.1.1.2508.3	84.323	1020.52	511.266	2	TNDEVTSVR	Deamidated(N)@2	< 1	1020.47	2
2.1.1.2509.2	84.373	1695.89	566.303	3	QLDFKDSFRSWPK	Carbamyl(K)@13	< 1	1695.84	3
2.1.1.2523.2	85.039	963.572	482.793	2	FNPMLTLE		< 1	963.474	2
2.1.1.2526.3	85.185	1502.72	501.914	3	FPDKVRSWLSLR		< 1	1502.84	3
2.1.1.2531.3	85.432	1499.83	750.923	2	LAHDYGLISNNLK	Carbamyl@N-term	< 1	1499.77	2
2.1.1.2534.3	85.566	1325.72	663.869	2	LLASKNTEFFR	Deamidated(N)@6	< 1	1325.7	2
2.1.1.2535.3	85.629	1364.67	683.341	2	LNSNFLNWEAR	Deamidated(N)@2, Deamidated(N)@7	< 1	1364.64	2
2.1.1.2584.5	87.888	1448.74	725.379	2	NDYHDKVKFIK	Carbamyl(K)@11	< 1	1448.74	2
2.1.1.2587.2	88.014	1139.65	570.832	2	LVRFDLIHK		< 1	1139.68	2
2.1.1.2592.3	88.266	1519.78	760.897	2	QPMNIPLINDWSK	Gln->pyro-Glu@N-term, Dehydrated(S)@12	< 1	1519.75	2
2.1.1.2602.6	88.712	1451.83	726.922	2	TNKKHNDKIAVGK		< 1	1451.82	2
2.1.1.2635.3	89.728	1151.7	576.857	2	KHNDKIAVGK	Carbamyl(K)@1	< 1	1151.64	2
2.1.1.2636.4	89.78	1631.89	544.97	3	EKHPKFEEIYNR	Carbamyl(K)@2	< 1	1631.81	3
2.1.1.2644.2	90.148	1151.7	576.857	2	KHNDKIAVGK	Carbamyl(K)@1	< 1	1151.64	2
2.1.1.2647.3	90.314	1631.89	816.95	2	EKHPKFEEIYNR	Carbamyl(K)@2	< 1	1631.81	2
2.1.1.2660.2	90.692	1257.67	629.844	2	MPLNNNISLSR		< 1	1257.65	2
2.1.1.2671.3	91.049	1278.66	640.336	2	VTFLTNKSGGQK		< 1	1278.69	2
2.1.1.2721.3	92.384	1238.73	620.37	2	TSYIHLLHQK		< 1	1238.68	2
2.1.1.2725.2	92.533	1023.49	512.752	2	HNDKIAVGK	Carbamyl(K)@9	< 1	1023.55	2
2.1.1.2759.3	93.007	1281.6	641.806	2	TSYIHLLHQK	Carbamyl(K)@10	< 1	1281.68	2
2.1.1.2941.2	94.589	1456.83	729.421	2	LAHDYGLISNNLK		< 1	1456.77	2
3.1.1.781.3	5.629	2599.29	650.831	4	KEDIPTISTPISIESQSNLDEQR		< 1	2599.3	4
3.1.1.856.3	7.466	1345.68	673.849	2	IVMDVISAKAQR	Oxidation(M)@3	< 1	1345.74	2
3.1.1.869.3	7.757	1060.63	531.322	2	FQIDRRAR		< 1	1060.59	2
3.1.1.903.4	9.25	1424.64	713.327	2	VQMCNTGDVSSVK	Deamidated(Q)@2, Carbamidomethyl(C)@4	< 1	1424.63	2
3.1.1.912.3	9.639	1466.61	734.314	2	VQMCNTGDVSSVK	Carbamidomethyl(C)@4, Carbamyl(K)@13	< 1	1466.65	2
3.1.1.928.3	10.405	1857.07	620.032	3	ELKGISNARVIGFALNR		< 1	1857.06	3
3.1.1.944.2	10.988	1501.85	376.469	4	SRMPLNNNISLSR	Deamidated(N)@6	< 1	1501.77	4
3.1.1.953.6	11.399	1318.7	660.356	2	VLLSFNSISVLK		< 1	1318.79	2
3.1.1.954.2	11.428	1501.85	376.469	4	SRMPLNNNISLSR	Deamidated(N)@6	< 1	1501.77	4
3.1.1.962.5	11.821	1728.94	577.322	3	HPKFEEIYNRKLR		< 1	1728.94	3
3.1.1.964.5	11.918	2114.19	529.554	4	FDLIHKLDRYHNVFVR	Carbamyl@N-term	< 1	2114.12	4
3.1.1.964.7	11.925	2141.97	536.5	4	YHSIFLNVKYFGLNGSLK	Carbamyl(K)@18	< 1	2142.13	4
3.1.1.966.4	12.005	2115.18	529.803	4	QQQKTNRDRTISQKEKK		< 1	2115.15	4
3.1.1.967.6	12.06	1137.56	569.788	2	QLDFKDSFR	Gln->pyro-Glu@N-term	< 1	1137.55	2
3.1.1.981.2	12.643	1774.87	592.632	3	IDQSLTVRTESLEER		< 1	1774.91	3
3.1.1.986.4	12.833	1137.55	569.783	2	QLDFKDSFR	Gln->pyro-Glu@N-term	< 1	1137.55	2
3.1.1.989.3	12.913	2115.2	529.806	4	TNRDRTISQKEKKIKDR		< 1	2115.19	4
3.1.1.992.4	13.068	1774.87	592.632	3	IDQSLTVRTESLEER		< 1	1774.91	3
3.1.1.995.3	13.206	1366.5	684.26	2	SCSNFFFSEDK	Carbamidomethyl(C)@2	< 1	1366.55	2
3.1.1.998.3	13.328	1487.79	744.902	2	GISNARVIGFALNR	Deamidated(N)@4	< 1	1487.82	2
3.1.1.1001.3	13.483	1137.55	569.785	2	QLDFKDSFR	Gln->pyro-Glu@N-term	< 1	1137.55	2
3.1.1.1004.4	13.608	1204.6	603.309	2	FRQNKQQQK	Deamidated(Q)@8	< 1	1204.63	2
3.1.1.1005.5	13.656	1716.81	573.276	3	EKHPKFEEIYNRK		< 1	1716.89	3
3.1.1.1008.2	13.777	1487.8	496.94	3	GISNARVIGFALNR	Deamidated(N)@4	< 1	1487.82	3
3.1.1.1011.5	13.935	1451.71	726.863	2	FNSIQKFRQNK	Carbamyl(K)@11	< 1	1451.76	2
3.1.1.1012.3	13.981	1209.56	605.788	2	KFNSIQKFR	Carbamyl(K)@1	< 1	1209.66	2
3.1.1.1017.12	14.226	1487.79	744.9	2	GISNARVIGFALNR	Deamidated(N)@13	< 1	1487.82	2
3.1.1.1023.8	14.507	2357.29	786.772	3	MYGVFLQQPALLGVYVGYPSR		< 1	2357.22	3
3.1.1.1028.3	14.717	1201.73	401.585	3	NGVKFPDKVR	Carbamyl@N-term	< 1	1201.66	3
3.1.1.1029.8	14.77	2065.01	517.259	4	TVPKDLEVLKTHALCSVR	Carbamidomethyl(C)@15	< 1	2065.14	4
3.1.1.1046.4	15.567	1662.9	555.308	3	NKMIEVLFELDPSK	Deamidated(N)@1	< 1	1662.85	3
3.1.1.1052.4	15.848	1177.6	589.806	2	CAIRFQIDR	Carbamidomethyl(C)@1	< 1	1177.6	2
3.1.1.1054.11	15.947	1502.71	752.364	2	FPDKVRSWLSLR		< 1	1502.84	2
3.1.1.1055.2	15.971	2002.84	501.716	4	LDDIWTVLNNASDMILK	Carbamyl(K)@17	< 1	2003	4
3.1.1.1060.3	16.208	1472.79	491.936	3	DRTISQKEKKIK		< 1	1472.87	3
3.1.1.1067.8	16.56	1502.74	752.379	2	FPDKVRSWLSLR		< 1	1502.84	2
3.1.1.1072.10	16.776	1120.6	561.308	2	YHSIFLNVK	Deamidated(N)@7	< 1	1120.59	2
3.1.1.1074.9	16.868	2207.18	552.802	4	LTNKSGGQKSEEPTFSKELK		< 1	2207.14	4
3.1.1.1079.7	17.112	1318.67	660.343	2	IESQSNLDEQR	Deamidated(N)@6	< 1	1318.6	2
3.1.1.1086.3	17.431	1471.83	491.617	3	ALNRNDYHDKVK		< 1	1471.75	3
3.1.1.1095.8	17.888	1960.91	654.643	3	HNDKIAVGKQIGNLLDAR		< 1	1961.08	3
3.1.1.1096.5	17.917	1552.8	518.609	3	FFFSEDKEYTLK		< 1	1552.74	3
3.1.1.1099.7	18.065	1821.9	608.308	3	TVGTKQDVMVSKPECK	Oxidation(M)@9, Carbamidomethyl(C)@15	< 1	1821.9	3
3.1.1.1101.3	18.149	999.57	500.792	2	QIGNLLDAR	Deamidated(N)@4	< 1	999.535	2
3.1.1.1102.3	18.202	1456.79	486.603	3	LAHDYGLISNNLK		< 1	1456.77	3
3.1.1.1102.7	18.219	1104.52	553.268	2	VSQLLEMDK	Carbamyl(K)@9	< 1	1104.55	2
3.1.1.1114.6	18.781	1120.57	561.294	2	YHSIFLNVK	Deamidated(N)@7	< 1	1120.59	2
3.1.1.1116.3	18.868	1892.91	474.234	4	SEEPTFSKELKGISNAR	Deamidated(N)@15	< 1	1892.95	4
3.1.1.1120.9	19.077	2169.03	724.016	3	HTLDMIKIVMDVISAKAQR	Deamidated(Q)@18	< 1	2169.16	3
3.1.1.1125.12	19.292	1058.55	530.284	2	VRSWLSLR	Carbamyl@N-term	< 1	1058.6	2
3.1.1.1126.8	19.344	1162.58	582.297	2	YHSIFLNVK	Carbamyl@N-term	< 1	1162.61	2
3.1.1.1126.14	19.358	1410.74	706.379	2	GIDTVCWQYLR	Carbamidomethyl(C)@6, Deamidated(Q)@8	< 1	1410.66	2
3.1.1.1132.3	19.621	1389.71	464.244	3	AHKIVVPYGLMY		< 1	1389.75	3
3.1.1.1134.8	19.72	1653.86	552.295	3	QLDFKDSFRSWPK	Deamidated(Q)@1	< 1	1653.82	3
3.1.1.1134.21	19.742	1466.61	734.314	2	VQMCNTGDVSSVK	Carbamidomethyl(C)@4, Carbamyl(K)@13	< 1	1466.65	2
3.1.1.1135.3	19.762	1470.77	491.264	3	TSTIISKFGIYNK		< 1	1470.81	3
3.1.1.1135.10	19.784	1386.71	694.363	2	LNYEEEFSLSR	Deamidated(N)@2	< 1	1386.63	2
3.1.1.1138.7	19.925	1459.74	730.879	2	HPKFEEIYNRK		< 1	1459.76	2
3.1.1.1143.3	20.132	1500.8	501.273	3	SRMPLNNNISLSR		< 1	1500.78	3
3.1.1.1147.2	20.318	831.468	416.741	2	STIDLLK	Carbamyl(K)@7	< 1	831.47	2
3.1.1.1148.8	20.377	1103.54	552.779	2	FQIDRRAR	Carbamyl@N-term	< 1	1103.59	2
3.1.1.1148.14	20.392	1791.87	598.297	3	TLLFNFIVSHDETEK		< 1	1791.9	3
3.1.1.1151.15	20.541	1585.76	793.887	2	QNKQQQKTNRDR	Carbamyl(K)@3	< 1	1585.8	2
3.1.1.1152.10	20.569	1156.59	579.304	2	LSLRKNDLAK		< 1	1156.69	2
3.1.1.1152.12	20.573	1847.91	616.976	3	FVSSSIAHCTDLGNIVK	Carbamidomethyl(C)@9, Deamidated(N)@14	< 1	1847.91	3
3.1.1.1156.9	20.762	2108.13	528.039	4	TVPKDLEVLKTHALCSVR	Carbamyl@N-term, Carbamidomethyl(C)@15	< 1	2108.14	4
3.1.1.1160.8	20.953	1764.91	589.31	3	SAEICLKKFNSIQK	Carbamidomethyl@N-term, Carbamidomethyl(C)@5, Carbamyl(K)@8	< 1	1764.92	3
3.1.1.1161.5	20.996	1425.79	476.269	3	FVTFLTNKSGGQK		< 1	1425.76	3
3.1.1.1167.5	21.284	1330.74	444.587	3	IVMDVISAKAQR	Deamidated(Q)@11	< 1	1330.73	3
3.1.1.1167.21	21.311	1648.82	825.417	2	LRIYGDFDYACEK	Carbamidomethyl(C)@11	< 1	1648.76	2
3.1.1.1169.6	21.386	1611.79	538.269	3	KNDLAKLNYEEEF		< 1	1611.78	3
3.1.1.1170.6	21.435	1552.76	518.593	3	FFFSEDKEYTLK		< 1	1552.74	3
3.1.1.1171.13	21.489	1186.66	594.336	2	LDNKMISVMH		< 1	1186.58	2
3.1.1.1171.15	21.493	1243.65	622.835	2	ELTNDEVTSVR	Glu->pyro-Glu@N-term	< 1	1243.6	2
3.1.1.1172.4	21.52	1936.99	485.254	4	NELGLGDIEVMVHNLNK	Carbamyl(K)@17	< 1	1936.97	4
3.1.1.1174.5	21.62	1946.02	487.513	4	DHSGFTFGEHLLRFKR		< 1	1945.99	4
3.1.1.1175.13	21.682	1857.96	620.326	3	ELKGISNARVIGFALNR	Deamidated(N)@7	< 1	1858.04	3
3.1.1.1175.16	21.69	1273.67	637.844	2	MPLNNNISLSR	Oxidation(M)@1	< 1	1273.64	2
3.1.1.1176.22	21.729	1372.71	687.364	2	IVMDVISAKAQR	Carbamyl(K)@9	< 1	1372.75	2
3.1.1.1177.8	21.771	1462.86	488.628	3	MIEVLFELDPSK	Carbamyl(K)@12	< 1	1462.74	3
3.1.1.1179.19	21.882	1388.71	695.36	2	TVGTKQDVMVSKP		< 1	1388.73	2
3.1.1.1180.9	21.922	1793.81	598.945	3	SGGQKSEEPTFSKELK	Carbamyl(K)@13	< 1	1793.88	3
3.1.1.1181.20	21.967	1669.81	557.612	3	HLMFCSLQSTYQR	Carbamidomethyl(C)@5	< 1	1669.77	3
3.1.1.1182.3	22	833.428	417.721	2	NDYHDK	Carbamyl@N-term	< 1	833.33	2
3.1.1.1184.15	22.115	1273.67	637.842	2	MPLNNNISLSR	Oxidation(M)@1	< 1	1273.64	2
3.1.1.1185.25	22.17	1372.71	687.364	2	IVMDVISAKAQR	Carbamyl(K)@9	< 1	1372.75	2
3.1.1.1186.9	22.21	1631.81	544.944	3	FRQNKQQQKTNR	Carbamyl(K)@5, Methyl(N)@11	< 1	1631.86	3
3.1.1.1186.10	22.212	1665.83	556.285	3	SAEICLKKFNSIQK	Carbamidomethyl(C)@5, Deamidated(Q)@13	< 1	1665.88	3
3.1.1.1189.10	22.347	1793.81	598.945	3	SGGQKSEEPTFSKELK	Carbamyl(K)@16	< 1	1793.88	3
3.1.1.1191.6	22.436	1968.12	493.036	4	VKFIKMLVGYGKCAIR	Carbamyl(K)@2, Carbamyl(K)@5, Carbamidomethyl(C)@13	< 1	1968.08	4
3.1.1.1201.13	22.926	1452.76	727.386	2	GIDTVCWQYLR	Carbamyl@N-term, Carbamidomethyl(C)@6	< 1	1452.68	2
3.1.1.1202.11	22.958	1730.86	577.96	3	FGIYNKTSLLLEYK	Carbamyl(K)@6	< 1	1730.92	3
3.1.1.1203.9	23.003	1246.63	624.322	2	SKIDQSLTVRT		< 1	1246.69	2
3.1.1.1204.15	23.048	1587.88	530.3	3	SDTTKRHTLDMIK	Carbamyl@N-term	< 1	1587.8	3
3.1.1.1210.10	23.329	1554.84	519.287	3	QPMNIPLINDWSK		< 1	1554.79	3
3.1.1.1212.11	23.433	1989.98	664.334	3	SKIDQSLTVRTESLEER		< 1	1990.03	3
3.1.1.1221.6	23.853	1424.71	475.911	3	VKFIKMLVGYGK	Carbamyl(K)@12	< 1	1424.82	3
3.1.1.1224.2	23.995	1514.75	379.695	4	DHSGFTFGEHLLR		< 1	1514.73	4
3.1.1.1227.8	24.148	1515.75	506.257	3	TISQKEKKIKDR	Carbamyl(K)@10	< 1	1515.87	3
3.1.1.1228.5	24.191	1514.75	505.923	3	DHSGFTFGEHLLR		< 1	1514.73	3
3.1.1.1229.8	24.244	1974.91	494.735	4	KFVSSSIAHCTDLGNIVK	Carbamidomethyl(C)@10	< 1	1975.02	4
3.1.1.1232.28	24.403	1388.67	695.344	2	IVMDVISAKAQR	Oxidation(M)@3, Carbamyl(K)@9	< 1	1388.74	2
3.1.1.1233.10	24.441	2381.12	596.287	4	SAEICLKKFNSIQKFRQNK	Carbamidomethyl(C)@5, Carbamyl(K)@19	< 1	2381.26	4
3.1.1.1234.4	24.476	1332.7	445.239	3	HPKFEEIYNR	Deamidated(N)@9	< 1	1332.65	3
3.1.1.1235.21	24.542	1276.65	639.334	2	LTNKSGGQKSEE		< 1	1276.63	2
3.1.1.1237.10	24.625	1514.75	505.923	3	DHSGFTFGEHLLR		< 1	1514.73	3
3.1.1.1239.19	24.728	1707.9	570.308	3	RKFSRSAEICLKK	Carbamyl(K)@2, Carbamidomethyl(C)@10, Carbamyl(K)@13	< 1	1707.92	3
3.1.1.1241.19	24.823	1697.92	566.979	3	VLLSFNSISVLKAHK	Carbamyl(K)@15	< 1	1697.98	3
3.1.1.1246.14	25.06	1150.55	576.283	2	IKDRAPPPSK	Carbamyl(K)@2	< 1	1150.65	2
3.1.1.1248.7	25.159	1695.9	566.308	3	QLDFKDSFRSWPK	Carbamyl(K)@13	< 1	1695.84	3
3.1.1.1249.3	25.19	1325.62	442.88	3	LLASKNTEFFR	Deamidated(N)@6	< 1	1325.7	3
3.1.1.1250.3	25.237	1452.83	485.284	3	TNKKHNDKIAVGK	Deamidated(N)@6	< 1	1452.8	3
3.1.1.1250.12	25.259	1325.62	663.815	2	LLASKNTEFFR	Deamidated(N)@6	< 1	1325.7	2
3.1.1.1251.5	25.291	1031.58	516.796	2	IVMDVISAK	Carbamidomethyl@N-term	< 1	1031.57	2
3.1.1.1251.7	25.299	1307.71	654.862	2	HQSKIVELKLN		< 1	1307.76	2
3.1.1.1260.5	25.712	1233.78	617.898	2	KLRGVVIHAAK	Carbamyl(K)@11	< 1	1233.77	2
3.1.1.1262.2	25.79	943.557	472.786	2	NDNSPLKR	Deamidated(N)@3	< 1	943.472	2
3.1.1.1265.6	25.94	1068.63	535.323	2	ISKFGIYNK		< 1	1068.6	2
3.1.1.1271.4	26.214	1661.77	554.932	3	VIGFALNRNDYHDK	Deamidated(N)@9	< 1	1661.82	3
3.1.1.1271.8	26.234	1661.77	831.891	2	VIGFALNRNDYHDK	Deamidated(N)@9	< 1	1661.82	2
3.1.1.1278.5	26.535	1031.57	516.795	2	IVMDVISAK	Carbamidomethyl@N-term	< 1	1031.57	2
3.1.1.1281.17	26.683	1303.64	652.827	2	SVMGDDVLEVIK		< 1	1303.67	2
3.1.1.1283.6	26.771	1677.84	560.287	3	NKMIEVLFELDPSK	Oxidation(M)@3	< 1	1677.86	3
3.1.1.1283.11	26.784	2856.48	715.128	4	ELKGISNARVIGFALNRNDYHDKVK		< 1	2856.54	4
3.1.1.1285.6	26.862	1675.83	559.617	3	FITYKSKAFTSLNR	Deamidated(N)@13	< 1	1675.89	3
3.1.1.1291.4	27.146	1410.65	471.223	3	GIDTVCWQYLR	Carbamidomethyl(C)@6, Deamidated(Q)@8	< 1	1410.66	3
3.1.1.1291.11	27.158	2893.39	579.685	5	LDRYHNVFVRDFIFAYIHELNGR		< 1	2893.48	5
3.1.1.1296.5	27.393	1126.66	564.335	2	PLNNNISLSR		< 1	1126.61	2
3.1.1.1296.7	27.399	1266.65	634.333	2	MLVGYGKCAIR	Carbamidomethyl(C)@8	< 1	1266.66	2
3.1.1.1298.11	27.49	1303.64	652.827	2	SVMGDDVLEVIK		< 1	1303.67	2
3.1.1.1299.15	27.543	1146.56	574.285	2	DRTISQKEK	Carbamyl(K)@9	< 1	1146.6	2
3.1.1.1299.21	27.553	1372.73	687.37	2	EVIKNGVKFPDK		< 1	1372.77	2
3.1.1.1300.12	27.594	1971.03	658.019	3	HMLDYKTVPKDLEVLK	Carbamyl(K)@16	< 1	1971.05	3
3.1.1.1301.2	27.615	896.53	449.272	2	LAISPKIR		< 1	896.581	2
3.1.1.1301.19	27.643	2893.39	724.355	4	LDRYHNVFVRDFIFAYIHELNGR		< 1	2893.48	4
3.1.1.1304.4	27.758	1029.53	515.774	2	ELKGISNAR	Carbamyl@N-term	< 1	1029.56	2
3.1.1.1309.2	27.99	866.49	434.252	2	SKAFTSLN		< 1	866.45	2
3.1.1.1310.9	28.057	2344.07	587.025	4	HLMFCSLQSTYQRQLDFK	Carbamyl@N-term, Carbamidomethyl(C)@5	< 1	2344.11	4
3.1.1.1311.4	28.092	1812.91	454.235	4	HTLDMIKIVMDVISAK		< 1	1812.98	4
3.1.1.1313.3	28.184	1436.7	479.907	3	RKFSRSAEICLK	No Carbamidomethyl(C)@10	< 1	1436.79	3
3.1.1.1314.9	28.251	1467.8	734.908	2	IAVGKQIGNLLDAR	Deamidated(N)@9	< 1	1467.84	2
3.1.1.1316.24	28.343	1246.63	624.323	2	HMLDYKTVPK	Oxidation(M)@2	< 1	1246.64	2
3.1.1.1318.16	28.438	1775.96	592.995	3	IDQSLTVRTESLEER	Deamidated(Q)@3	< 1	1775.89	3
3.1.1.1318.17	28.44	1197.7	599.858	2	FIKMLVGYGK	Carbamyl(K)@10	< 1	1197.66	2
3.1.1.1320.7	28.526	1029.53	515.774	2	ELKGISNAR	Carbamyl@N-term	< 1	1029.56	2
3.1.1.1323.5	28.665	1040.48	521.248	2	YFGLNGSLK	Carbamyl(K)@9	< 1	1040.53	2
3.1.1.1323.12	28.677	1154.57	578.29	2	QLDFKDSFR		< 1	1154.57	2
3.1.1.1325.25	28.776	1246.63	624.323	2	HMLDYKTVPK	Oxidation(M)@2	< 1	1246.64	2
3.1.1.1326.5	28.811	1385.62	462.879	3	LNYEEEFSLSR		< 1	1385.65	3
3.1.1.1327.4	28.854	1197.61	400.211	3	FIKMLVGYGK	Carbamyl(K)@3	< 1	1197.66	3
3.1.1.1329.7	28.962	1140.64	571.33	2	TVPKDLEVLK		< 1	1140.68	2
3.1.1.1331.4	29.059	1197.61	599.812	2	FIKMLVGYGK	Carbamyl(K)@3	< 1	1197.66	2
3.1.1.1336.3	29.278	1557.72	520.249	3	DHSGFTFGEHLLR	Carbamyl@N-term	< 1	1557.73	3
3.1.1.1336.9	29.303	1566.79	784.402	2	LVRFDLIHKLDR	Carbamyl(K)@9	< 1	1566.9	2
3.1.1.1338.2	29.367	1012.48	507.249	2	RHTLDMIK		< 1	1012.55	2
3.1.1.1340.6	29.478	1262.66	632.337	2	ELTNDEVTSVR	Deamidated(N)@4	< 1	1262.6	2
3.1.1.1341.2	29.507	1239.76	414.259	3	TSYIHLLHQK	Deamidated(Q)@9	< 1	1239.66	3
3.1.1.1341.4	29.52	1197.61	599.815	2	FIKMLVGYGK	Carbamyl(K)@3	< 1	1197.66	2
3.1.1.1348.2	29.831	1712.77	571.93	3	HLMFCSLQSTYQR	Carbamyl@N-term, Carbamidomethyl(C)@5	< 1	1712.78	3
3.1.1.1350.7	29.931	1262.66	632.335	2	ELTNDEVTSVR	Deamidated(N)@4	< 1	1262.6	2
3.1.1.1350.10	29.941	1363.65	682.83	2	LNSNFLNWEAR	Deamidated(N)@7	< 1	1363.65	2
3.1.1.1353.6	30.07	1239.76	620.885	2	TSYIHLLHQK	Deamidated(Q)@9	< 1	1239.66	2
3.1.1.1354.10	30.12	1123.56	562.788	2	HQSKIVELK	Carbamyl(K)@4	< 1	1123.63	2
3.1.1.1359.2	30.335	2218.2	555.557	4	KFVSSSIAHCTDLGNIVKSR	Carbamidomethyl(C)@10	< 1	2218.15	4
3.1.1.1359.8	30.36	1376.68	689.348	2	GVVIHAAKCLFY	Carbamidomethyl(C)@9	< 1	1376.73	2
3.1.1.1361.6	30.432	1560.76	521.26	3	LFLYSTLPTVHDR		< 1	1560.83	3
3.1.1.1361.9	30.437	2218.2	555.557	4	KFVSSSIAHCTDLGNIVKSR	Carbamidomethyl(C)@10	< 1	2218.15	4
3.1.1.1362.4	30.475	1342.85	448.623	3	LPNWNIQIFR	Carbamyl@N-term	< 1	1342.71	3
3.1.1.1363.9	30.524	1549.78	517.599	3	PYGLMYANHNRSK		< 1	1549.75	3
3.1.1.1363.22	30.544	2218.2	740.408	3	KFVSSSIAHCTDLGNIVKSR	Carbamidomethyl(C)@10	< 1	2218.15	3
3.1.1.1364.17	30.577	1254.71	628.361	2	QNKQQQKTNR	Gln->pyro-Glu@N-term	< 1	1254.64	2
3.1.1.1366.6	30.666	1187.64	594.826	2	PECKITIVTK	Carbamidomethyl(C)@3	< 1	1187.66	2
3.1.1.1368.6	30.757	1104.57	553.292	2	DRTISQKEK	Deamidated(Q)@6	< 1	1104.58	2
3.1.1.1368.8	30.76	1146.56	574.286	2	SKIDQSLTVR	Deamidated(Q)@5	< 1	1146.62	2
3.1.1.1370.15	30.874	1312.66	657.339	2	YIYSDFYKSK		< 1	1312.63	2
3.1.1.1371.13	30.903	1136.58	569.297	2	TSLLLEYKK	Carbamyl(K)@9	< 1	1136.64	2
3.1.1.1371.14	30.904	1712.97	571.999	3	STIDLLKNDNSPLKR		< 1	1712.94	3
3.1.1.1372.22	30.958	1167.58	584.796	2	RFVTFLTNK	Carbamyl@N-term	< 1	1167.64	2
3.1.1.1376.16	31.145	1273.65	637.833	2	MPLNNNISLSR	Oxidation(M)@1	< 1	1273.64	2
3.1.1.1377.18	31.202	1376.69	689.352	2	GVVIHAAKCLFY	Carbamidomethyl(C)@9	< 1	1376.73	2
3.1.1.1379.17	31.297	1295.62	648.815	2	VQMCNTGDVSSV	Carbamidomethyl(C)@4	< 1	1295.55	2
3.1.1.1381.4	31.372	866.555	434.285	2	DRAPPPSK		< 1	866.461	2
3.1.1.1381.9	31.376	1425.68	476.235	3	FVTFLTNKSGGQK		< 1	1425.76	3
3.1.1.1381.35	31.398	1606.78	804.395	2	NLVNAFVTNNFNLK		< 1	1606.85	2
3.1.1.1382.10	31.425	1015.57	508.795	2	VRSWLSLR		< 1	1015.59	2
3.1.1.1384.9	31.523	1726.91	576.643	3	VKLAHDYGLISNNLK	Carbamyl(K)@15	< 1	1726.94	3
3.1.1.1385.14	31.587	1274.63	638.324	2	DRTISQKEKK	Carbamyl(K)@9	< 1	1274.69	2
3.1.1.1389.14	31.77	1169.66	585.838	2	NDNSPLKRVK		< 1	1169.65	2
3.1.1.1390.13	31.811	1009.48	505.745	2	SEEPTFSK	Carbamyl@N-term, Carbamyl(K)@8	< 1	1009.44	2
3.1.1.1391.6	31.855	866.558	434.286	2	DRAPPPSK		< 1	866.461	2
3.1.1.1394.18	32.007	1209.58	605.795	2	FSRSAEICLK	Carbamidomethyl(C)@8	< 1	1209.62	2
3.1.1.1399.3	32.233	866.558	434.286	2	DRAPPPSK		< 1	866.461	2
3.1.1.1399.33	32.258	1372.67	687.345	2	IVMDVISAKAQR	Carbamyl@N-term	< 1	1372.75	2
3.1.1.1401.11	32.336	1755.89	586.304	3	STIDLLKNDNSPLKR	Carbamyl(K)@7	< 1	1755.95	3
3.1.1.1402.9	32.38	1061.5	531.759	2	VSQLLEMDK		< 1	1061.54	2
3.1.1.1403.4	32.423	965.5	483.757	2	GVDRMFNK		< 1	965.475	2
3.1.1.1403.17	32.445	1336.66	669.34	2	SEEPTFSKELK	Carbamyl(K)@11	< 1	1336.65	2
3.1.1.1404.21	32.495	2149.04	717.354	3	TLLFNFIVSHDETEKSIR	Deamidated(N)@5	< 1	2149.11	3
3.1.1.1404.22	32.497	1612.78	807.399	2	LAHDYGLISNNLKR		< 1	1612.87	2
3.1.1.1405.8	32.523	1078.52	540.269	2	VSQLLEMDK	Deamidated(Q)@3, Oxidation(M)@7	< 1	1078.52	2
3.1.1.1409.13	32.714	1167.66	584.837	2	LRHLTDSRK	Carbamyl@N-term	< 1	1167.65	2
3.1.1.1411.9	32.813	1158.6	580.308	2	NGVKFPDKVR		< 1	1158.65	2
3.1.1.1412.19	32.864	1274.64	638.325	2	DRTISQKEKK	Carbamyl(K)@10	< 1	1274.69	2
3.1.1.1413.2	32.896	784.504	393.259	2	LLIGVDR		< 1	784.481	2
3.1.1.1416.11	33.047	1688.89	563.97	3	FGIYNKTSLLLEYK	Deamidated(N)@5	< 1	1688.9	3
3.1.1.1416.27	33.072	1600.8	801.408	2	IGYVLAVLYSSDMK	Carbamyl(K)@14	< 1	1600.82	2
3.1.1.1417.3	33.089	866.558	434.286	2	DRAPPPSK		< 1	866.461	2
3.1.1.1417.7	33.092	966.505	484.26	2	SEEPTFSK	Carbamyl@N-term	< 1	966.429	2
3.1.1.1418.18	33.15	1230.64	616.326	2	HMLDYKTVPK		< 1	1230.64	2
3.1.1.1418.19	33.152	1262.62	632.315	2	ELTNDEVTSVR	Deamidated(N)@4	< 1	1262.6	2
3.1.1.1419.29	33.211	1558.83	780.42	2	STIDLLKNDNSPLK	Deamidated(N)@8, Deamidated(N)@10	< 1	1558.81	2
3.1.1.1420.4	33.236	1041.6	521.805	2	QIGNLLDAR	Carbamyl@N-term	< 1	1041.56	2
3.1.1.1422.2	33.328	784.504	393.259	2	LLIGVDR		< 1	784.481	2
3.1.1.1423.31	33.405	1670.83	836.424	2	DSILDAIIEVAENIR	Deamidated(N)@13	< 1	1670.87	2
3.1.1.1424.4	33.426	930.475	466.245	2	IDQSLTVR		< 1	930.513	2
3.1.1.1424.16	33.443	1333.64	667.827	2	CAIRFQIDRR	Carbamidomethyl(C)@1	< 1	1333.7	2
3.1.1.1425.7	33.48	2185.11	547.284	4	SKFQKRGIDTVCWQYLR	Deamidated(Q)@4, Carbamidomethyl(C)@12	< 1	2185.11	4
3.1.1.1428.7	33.621	994.502	498.258	2	DRAPPPSKK		< 1	994.556	2
3.1.1.1428.21	33.634	1230.63	616.322	2	HMLDYKTVPK		< 1	1230.64	2
3.1.1.1431.9	33.767	1062.51	532.264	2	VSQLLEMDK	Deamidated(Q)@3	< 1	1062.53	2
3.1.1.1431.14	33.772	1177.58	589.797	2	CAIRFQIDR	Carbamidomethyl(C)@1	< 1	1177.6	2
3.1.1.1432.5	33.811	1451.85	484.959	3	FNSIQKFRQNK	Carbamyl(K)@6	< 1	1451.76	3
3.1.1.1434.34	33.938	1701.88	851.945	2	SVMGDDVLEVIKNGVK		< 1	1701.9	2
3.1.1.1435.21	33.969	1925	642.674	3	VKFIKMLVGYGKCAIR	Carbamyl(K)@12, Carbamidomethyl(C)@13	< 1	1925.07	3
3.1.1.1436.18	34.014	2349.26	588.323	4	SGGQKSEEPTFSKELKGISNAR		< 1	2349.19	4
3.1.1.1438.16	34.119	1971.01	658.012	3	HMLDYKTVPKDLEVLK	Carbamyl(K)@10	< 1	1971.05	3
3.1.1.1439.23	34.162	1408.8	705.409	2	FNSIQKFRQNK		< 1	1408.76	2
3.1.1.1439.27	34.169	1529.79	765.902	2	GISNARVIGFALNR	Carbamyl@N-term	< 1	1529.84	2
3.1.1.1440.7	34.202	986.519	494.267	2	NVFIGEVPL		< 1	986.544	2
3.1.1.1444.5	34.387	1425.81	476.278	3	FVTFLTNKSGGQK		< 1	1425.76	3
3.1.1.1445.6	34.438	1487.76	496.929	3	GISNARVIGFALNR	Deamidated(N)@13	< 1	1487.82	3
3.1.1.1449.12	34.642	1713.95	572.324	3	HFSTFGDYSSRLVR	Carbamyl@N-term	< 1	1713.82	3
3.1.1.1450.4	34.674	834.458	418.236	2	FAKLDNK		< 1	834.46	2
3.1.1.1451.11	34.727	986.519	494.267	2	ELKGISNAR		< 1	986.551	2
3.1.1.1451.13	34.728	1098.45	550.233	2	FEEIYNRK	Deamidated(N)@6	< 1	1098.53	2
3.1.1.1454.4	34.868	1487.76	496.929	3	GISNARVIGFALNR	Deamidated(N)@13	< 1	1487.82	3
3.1.1.1455.2	34.907	1003.58	502.795	2	TISQKEKK	Carbamyl(K)@7	< 1	1003.57	2
3.1.1.1455.4	34.912	1146.6	574.308	2	SKIDQSLTVR	Deamidated(Q)@5	< 1	1146.62	2
3.1.1.1456.6	34.96	1170.6	586.309	2	NKFITYKSK	Carbamyl(K)@9	< 1	1170.64	2
3.1.1.1456.12	34.975	1279.6	640.809	2	WLTMTSTIISK		< 1	1279.68	2
3.1.1.1458.5	35.054	1570.87	524.63	3	IKIVMDVISAKAQR		< 1	1570.92	3
3.1.1.1464.2	35.324	920.509	461.262	2	VERKFSR		< 1	920.519	2
3.1.1.1464.7	35.336	1146.6	574.308	2	SKIDQSLTVR	Deamidated(Q)@5	< 1	1146.62	2
3.1.1.1465.7	35.379	1158.64	580.328	2	NGVKFPDKVR		< 1	1158.65	2
3.1.1.1466.6	35.42	981.583	491.799	2	QIGNLLDAR	Gln->pyro-Glu@N-term	< 1	981.524	2
3.1.1.1468.14	35.52	1146.6	574.308	2	SKIDQSLTVR	Deamidated(Q)@5	< 1	1146.62	2
3.1.1.1470.14	35.613	1281.74	641.88	2	YFGLNGSLKHF		< 1	1281.65	2
3.1.1.1471.6	35.654	1457.75	486.925	3	LAHDYGLISNNLK	Deamidated(N)@10	< 1	1457.75	3
3.1.1.1471.12	35.659	1154.64	578.327	2	QLDFKDSFR		< 1	1154.57	2
3.1.1.1472.12	35.715	1139.67	570.841	2	LVRFDLIHK		< 1	1139.68	2
3.1.1.1475.7	35.845	981.582	491.798	2	QIGNLLDAR	Gln->pyro-Glu@N-term	< 1	981.524	2
3.1.1.1475.9	35.847	1004.55	503.283	2	NNASDMILK		< 1	1004.5	2
3.1.1.1478.21	36.012	1491.67	746.843	2	EFDHIDDFKKR	Carbamyl(K)@10	< 1	1491.71	2
3.1.1.1480.10	36.087	1154.64	578.327	2	QLDFKDSFR		< 1	1154.57	2
3.1.1.1482.8	36.181	1015.57	508.792	2	LLLGFNVLK		< 1	1015.64	2
3.1.1.1482.16	36.192	1740.92	581.315	3	LAHDYGLISNNLKRK		< 1	1740.96	3
3.1.1.1484.7	36.276	981.582	491.798	2	QIGNLLDAR	Gln->pyro-Glu@N-term	< 1	981.524	2
3.1.1.1484.18	36.286	1201.69	601.854	2	NGVKFPDKVR	Carbamyl@N-term	< 1	1201.66	2
3.1.1.1485.24	36.341	1670.76	836.389	2	HFSTFGDYSSRLVR		< 1	1670.82	2
3.1.1.1489.14	36.523	1128.54	565.277	2	NKFITYKSK	Deamidated(N)@1	< 1	1128.62	2
3.1.1.1489.15	36.524	1146.6	574.306	2	SKIDQSLTVR	Deamidated(Q)@5	< 1	1146.62	2
3.1.1.1489.27	36.534	1404.68	703.346	2	LSQLFNPMLTLE		< 1	1404.73	2
3.1.1.1496.17	36.861	1201.69	601.854	2	NGVKFPDKVR	Carbamyl@N-term	< 1	1201.66	2
3.1.1.1498.14	36.955	1128.55	565.28	2	NKFITYKSK	Deamidated(N)@1	< 1	1128.62	2
3.1.1.1498.25	36.964	1380.69	691.353	2	SGGQKSEEPTFSK		< 1	1380.65	2
3.1.1.1499.5	36.995	900.528	451.271	2	LSIQHRF	Deamidated(Q)@4	< 1	900.482	2
3.1.1.1499.14	37.005	1662.86	555.294	3	NKMIEVLFELDPSK	Deamidated(N)@1	< 1	1662.85	3
3.1.1.1500.8	37.051	1094.58	548.297	2	MVERKFSR	Carbamyl(K)@5	< 1	1094.57	2
3.1.1.1501.21	37.118	1556.85	779.435	2	STIDLLKNDNSPLK		< 1	1556.84	2
3.1.1.1502.5	37.139	999.538	500.776	2	QIGNLLDAR	Deamidated(Q)@1	< 1	999.535	2
3.1.1.1502.15	37.147	1104.58	553.299	2	DRTISQKEK	Deamidated(Q)@6	< 1	1104.58	2
3.1.1.1504.6	37.239	1197.64	599.826	2	QLDFKDSFR	Carbamyl(K)@5	< 1	1197.58	2
3.1.1.1504.15	37.254	1439.69	720.851	2	VQMCNTGDVSSVK	Oxidation(M)@3, Carbamidomethyl(C)@4	< 1	1439.64	2
3.1.1.1506.2	37.326	761.425	381.72	2	LTLFLR		< 1	761.48	2
3.1.1.1509.2	37.467	1329.79	444.27	3	IVMDVISAKAQR		< 1	1329.74	3
3.1.1.1511.4	37.562	999.538	500.776	2	QIGNLLDAR	Deamidated(Q)@1	< 1	999.535	2
3.1.1.1512.14	37.624	1826.93	609.985	3	FGSFESQIFSCFLMK	Carbamidomethyl(C)@11	< 1	1826.84	3
3.1.1.1513.5	37.666	1197.64	599.826	2	QLDFKDSFR	Carbamyl(K)@5	< 1	1197.58	2
3.1.1.1516.15	37.805	1198.64	600.327	2	ELKGISNARVI		< 1	1198.7	2
3.1.1.1516.18	37.807	1244.66	623.339	2	SARFGVLHSTK	Carbamyl(K)@11	< 1	1244.66	2
3.1.1.1517.27	37.861	1466.75	734.384	2	VQMCNTGDVSSVK	Carbamidomethyl(C)@4, Carbamyl(K)@13	< 1	1466.65	2
3.1.1.1520.12	37.991	1655.91	552.977	3	LAHDYGLISNNLKR	Carbamyl(K)@13	< 1	1655.87	3
3.1.1.1521.12	38.044	1826.93	609.985	3	FGSFESQIFSCFLMK	Carbamidomethyl(C)@11	< 1	1826.84	3
3.1.1.1527.13	38.326	1652.85	551.956	3	QLDFKDSFRSWPK		< 1	1652.83	3
3.1.1.1528.20	38.38	1254.55	628.28	2	QNKQQQKTNR	Gln->pyro-Glu@N-term	< 1	1254.64	2
3.1.1.1528.21	38.38	1258.64	630.329	2	MPLNNNISLSR	Deamidated(N)@6	< 1	1258.63	2
3.1.1.1533.9	38.619	1362.64	682.329	2	LNSNFLNWEAR		< 1	1362.67	2
3.1.1.1540.3	38.941	1333.69	445.57	3	CAIRFQIDRR	Carbamidomethyl(C)@1	< 1	1333.7	3
3.1.1.1540.5	38.945	1009.48	505.747	2	SEEPTFSK	Carbamyl@N-term, Carbamyl(K)@8	< 1	1009.44	2
3.1.1.1540.14	38.96	1408.68	705.349	2	FNSIQKFRQNK		< 1	1408.76	2
3.1.1.1540.15	38.961	1502.72	752.366	2	HPKFEEIYNRK	Carbamyl(K)@3	< 1	1502.76	2
3.1.1.1546.3	39.227	944.536	473.275	2	QQQKTNR	Carbamyl@N-term	< 1	944.479	2
3.1.1.1546.8	39.231	1502.85	501.956	3	QKFRQNKQQQK	Carbamyl(K)@2	< 1	1502.81	3
3.1.1.1548.13	39.345	1607.77	804.891	2	NLVNAFVTNNFNLK	Deamidated(N)@1	< 1	1607.83	2
3.1.1.1551.2	39.467	1420.77	474.597	3	QFNIILPFLPGY		< 1	1420.78	3
3.1.1.1553.18	39.592	1792.97	897.492	2	TLLFNFIVSHDETEK	Deamidated(N)@5	< 1	1792.89	2
3.1.1.1558.7	39.81	1502.85	501.956	3	FPDKVRSWLSLR		< 1	1502.84	3
3.1.1.1558.11	39.817	1653.82	552.279	3	QLDFKDSFRSWPK	Deamidated(Q)@1	< 1	1653.82	3
3.1.1.1559.4	39.853	1502.85	501.956	3	FPDKVRSWLSLR		< 1	1502.84	3
3.1.1.1563.3	40.044	1661.91	416.486	4	IVVPYGLMYANHNR	Oxidation(M)@8	< 1	1661.83	4
3.1.1.1564.8	40.095	963.49	482.752	2	IDDFKKR	Carbamyl(K)@6	< 1	963.514	2
3.1.1.1566.7	40.195	1037.51	519.762	2	DRAPPPSKK	Carbamyl(K)@9	< 1	1037.56	2
3.1.1.1566.11	40.202	1926.04	643.02	3	MLVGYGKCAIRFQIDR	Carbamidomethyl(C)@8	< 1	1926	3
3.1.1.1567.8	40.245	1653.82	552.279	3	QLDFKDSFRSWPK	Deamidated(Q)@1	< 1	1653.82	3
[truncated: 1,932 more rows]

## Sheet: P2
Spectrum	Time	Prec MW	Prec m/z	Prec z	Best Sequence	Modifications	Conf	Theor MW	z
2.1.1.2054.3	59.532	998.571	500.293	2	ADLLNGIQK	Formyl(K)@9	89.6	998.54	2
3.1.1.1776.20	45.446	1447.76	724.888	2	SLSINNNLAMRSK	Deamidated(N)@7	52.5	1447.75	2
1.1.1.1530.4	34.745	1261.67	421.564	3	VSTVEDNTLER		47	1261.62	3
3.1.1.2072.3	59.538	998.58	500.297	2	ADLLNGIQK	Formyl(K)@9	40.2	998.54	2
5.1.1.4456.6	73.166	1184.71	593.362	2	SLSINNNLAMR	Deamidated(N)@7, Dethiomethyl(M)@10	37.3	1184.62	2
6.1.1.2377.3	38.314	1261.55	421.525	3	VSTVEDNTLER		33	1261.62	3
6.1.1.2267.8	33.083	1347.71	674.863	2	LVSISNFSLLVR	Deamidated(N)@6	32.9	1347.78	2
6.1.1.2258.6	32.653	1347.71	674.863	2	LVSISNFSLLVR	Deamidated(N)@6	32.3	1347.78	2
6.1.1.2384.9	38.661	1781.95	594.99	3	LNNSILGYDHALKVPK	Deamidated(N)@3	31	1781.97	3
1.1.1.1523.4	34.41	1245.72	416.248	3	SLSINNNLAMR	Methyl(N)@6	30.1	1245.65	3
4.1.1.3169.2	38.992	1347.72	450.246	3	LVSISNFSLLVR	Deamidated(N)@6	26	1347.78	3
5.1.1.3807.2	44.653	1261.66	421.561	3	VSTVEDNTLER		21	1261.62	3
6.1.1.3022.2	67.672	986.494	494.254	2	IIADLISDK		21	986.565	2
5.1.1.3747.6	41.856	1781.99	595.005	3	LNNSILGYDHALKVPK	Deamidated(N)@3	20.5	1781.97	3
5.1.1.3681.2	38.723	1347.71	450.244	3	LVSISNFSLLVR	Deamidated(N)@6	19.2	1347.78	3
5.1.1.3673.7	38.407	1261.63	631.823	2	VSTVEDNTLER		19.1	1261.62	2
5.1.1.3690.2	39.148	1347.71	450.244	3	LVSISNFSLLVR	Deamidated(N)@6	18.1	1347.78	3
1.1.1.2096.15	61.751	1366.67	684.341	2	SLSLEEEYNLK	Carbamyl(K)@11	17.5	1366.66	2
5.1.1.4376.3	69.321	980.569	491.292	2	GVAIKDNHK		17.1	980.54	2
5.1.1.3695.3	39.41	1261.63	631.823	2	VSTVEDNTLER		16.9	1261.62	2
5.1.1.3813.8	44.961	1781.99	595.003	3	LNNSILGYDHALKVPK	Deamidated(N)@3	16.9	1781.97	3
1.1.1.2087.10	61.317	1366.67	684.341	2	SLSLEEEYNLK	Carbamyl(K)@11	16.3	1366.66	2
5.1.1.3916.2	49.839	1635.86	546.295	3	LLHEGFTFGWHHR		16.3	1635.81	3
2.1.1.1757.25	45.379	1446.76	724.389	2	SLSINNNLAMRSK		16.2	1446.76	2
5.1.1.3783.6	43.521	1143.62	572.816	2	RLSLWSRVK		15.8	1143.69	2
5.1.1.3688.2	39.052	1304.64	435.889	3	SGTIEGLTGSIDR		15.4	1304.66	3
5.1.1.3934.4	50.711	1635.86	546.294	3	LLHEGFTFGWHHR		15.1	1635.81	3
5.1.1.3396.2	26.516	1115.57	558.794	2	SILGYDHALK		14.8	1115.6	2
5.1.1.3767.5	42.81	1689.81	564.278	3	VYDPLQSVSAELIEK		14.8	1689.88	3
5.1.1.4022.5	54.953	1314.69	658.354	2	NTKQQQKNQR	Carbamyl(K)@3	14.8	1314.68	2
5.1.1.3832.2	45.857	1100.61	551.312	2	LLDITSRIK	Carbamyl(K)@9	14.7	1100.66	2
2.1.1.1507.7	33.434	1023.6	512.809	2	GVAIKDNHK	Carbamyl(K)@5	13.4	1023.55	2
1.1.1.2468.5	78.032	1307.66	654.836	2	EFDDIHEFEK		12.9	1307.57	2
2.1.1.2027.4	58.245	998.572	500.293	2	ADLLNGIQK	Formyl(K)@9	12.1	998.54	2
3.1.1.1471.15	30.888	1347.71	674.861	2	LVSISNFSLLVR	Deamidated(N)@6	11.9	1347.78	2
3.1.1.1313.2	23.473	1100.59	367.872	3	LLDITSRIK	Carbamyl(K)@9	11.2	1100.66	3
3.1.1.1322.2	23.905	1100.59	367.872	3	LLDITSRIK	Carbamyl(K)@9	11.2	1100.66	3
2.1.1.2370.13	72.931	1462.71	732.362	2	SPDLEFLVEIMK	Carbamyl@N-term	11.1	1462.74	2
3.1.1.1462.17	30.476	1261.63	631.82	2	VSTVEDNTLER		9.9	1261.62	2
3.1.1.1462.3	30.453	1347.71	450.244	3	LVSISNFSLLVR	Deamidated(N)@6	9.8	1347.78	3
3.1.1.1077.2	12.343	1146.57	574.292	2	VTLSQDIKSR	Deamidated(Q)@5	9.7	1146.62	2
2.1.1.2120.6	62.677	1231.65	616.833	2	SLSINNNLAMR		9.4	1231.63	2
1.1.1.1149.7	16.692	1226.69	614.351	2	LRVSCLAHTK	Carbamyl@N-term, Carbamidomethyl(C)@5	9.1	1226.66	2
1.1.1.1159.13	17.176	1226.69	614.351	2	LRVSCLAHTK	Carbamyl@N-term, Carbamidomethyl(C)@5	9	1226.66	2
1.1.1.1290.2	23.384	1100.6	367.873	3	LLDITSRIK	Carbamyl(K)@9	9	1100.66	3
9.1.1.869.2	9.871	758.43	380.222	2	ALDNKR	Carbamyl(K)@5	8.7	758.404	2
1.1.1.2121.8	62.924	1231.66	616.835	2	SLSINNNLAMR		8.4	1231.63	2
1.1.1.1251.2	21.54	1166.62	389.881	3	RSETLHRLR		8.3	1166.66	3
1.1.1.1443.2	30.591	1347.72	450.246	3	LVSISNFSLLVR	Deamidated(N)@6	8.3	1347.78	3
3.1.1.1176.7	16.975	1226.68	614.348	2	LRVSCLAHTK	Carbamyl@N-term, Carbamidomethyl(C)@5	7.9	1226.66	2
3.1.1.2072.17	59.562	1334.67	668.345	2	AEWNLFNSNLK		7.3	1334.66	2
9.1.1.1545.4	36.727	1261.64	631.825	2	VSTVEDNTLER		7.3	1261.62	2
2.1.1.1444.27	30.455	1261.63	631.822	2	VSTVEDNTLER		6.8	1261.62	2
3.1.1.1185.5	17.411	1226.68	614.348	2	LRVSCLAHTK	Carbamyl@N-term, Carbamidomethyl(C)@5	6.8	1226.66	2
3.1.1.1781.29	45.683	1446.75	724.383	2	SLSINNNLAMRSK		6.6	1446.76	2
2.1.1.2304.3	69.83	1908.97	637.33	3	KLNNSILGYDHALKVPK		6.5	1909.08	3
2.1.1.2111.12	62.25	1231.65	616.834	2	SLSINNNLAMR		6.1	1231.63	2
3.1.1.1822.11	47.64	1910.96	637.992	3	KLNNSILGYDHALKVPK	Deamidated(N)@3, Deamidated(N)@4	6.1	1911.05	3
9.1.1.1138.2	21.766	1226.69	614.353	2	LRVSCLAHTK	Carbamyl@N-term, Carbamidomethyl(C)@5	6.1	1226.66	2
3.1.1.1190.7	17.638	1226.68	614.348	2	LRVSCLAHTK	Carbamyl@N-term, Carbamidomethyl(C)@5	6	1226.66	2
3.1.1.2026.15	57.359	1272.72	637.367	2	NTKQQQKNQR	Deamidated(Q)@6	6	1272.65	2
5.1.1.4226.3	64.78	1442.74	722.376	2	SLSINNNLAMRSK	Deamidated(N)@7, Dethiomethyl(M)@10, Carbamyl(K)@13	6	1442.75	2
2.1.1.935.2	7.684	1345.68	673.848	2	QAKASIVDMVIK	Deamidated(Q)@1, Carbamyl(K)@3	5.9	1345.73	2
1.1.1.1337.7	25.648	1344.69	673.353	2	QAKASIVDMVIK	Carbamyl(K)@3	5.5	1344.74	2
4.1.1.2678.2	20.526	1587.84	530.288	3	DRNTKQQQKNQR	Deamidated(N)@3, Deamidated(Q)@8, Carbamyl(K)@9	5.2	1587.77	3
1.1.1.1254.2	21.683	1166.62	389.881	3	RSETLHRLR		4.9	1166.66	3
2.1.1.1267.3	22.093	1166.62	389.882	3	RSETLHRLR		4.4	1166.66	3
3.1.1.2120.5	61.833	1231.67	616.842	2	SLSINNNLAMR		4.3	1231.63	2
3.1.1.2129.12	62.262	1231.65	616.833	2	SLSINNNLAMR		4.2	1231.63	2
1.1.1.1460.23	31.418	1291.68	646.848	2	LFETNKSALLR	Deamidated(N)@5	3.5	1291.71	2
1.1.1.1763.4	45.853	898.442	450.228	2	SMVLLLSH		3.5	898.495	2
3.1.1.1452.6	30.006	1261.63	631.82	2	VSTVEDNTLER		3.4	1261.62	2
9.1.1.1716.2	42.334	1781.99	595.005	3	LNNSILGYDHALKVPK	Deamidated(N)@3	3.4	1781.97	3
1.1.1.1455.19	31.177	1266.64	634.325	2	DYCLKPWSR	Carbamyl@N-term, Carbamidomethyl(C)@3	3.1	1266.58	2
2.1.1.1166.9	17.295	1226.68	614.349	2	LRVSCLAHTK	Carbamyl@N-term, Carbamidomethyl(C)@5	3.1	1226.66	2
2.1.1.1330.7	25.095	1706.88	569.968	3	MYFLCKAAHIVVGR	Carbamyl@N-term, Carbamidomethyl(C)@5	3.1	1706.87	3
1.1.1.1424.5	29.733	1261.63	631.823	2	VSTVEDNTLER		2.9	1261.62	2
2.1.1.1447.14	30.588	1258.64	630.326	2	RLSLWSRVKD		2.9	1258.71	2
8.1.1.980.7	14.186	1062.57	532.293	2	AAHIVVGRLK		2.9	1062.67	2
6.1.1.2378.3	38.361	1245.6	416.208	3	SLSINNNLAMR	Methyl(N)@6	2.5	1245.65	3
8.1.1.1561.4	37.305	1261.63	631.823	2	VSTVEDNTLER		2.5	1261.62	2
9.1.1.1530.3	36.275	1261.63	631.824	2	VSTVEDNTLER		2.5	1261.62	2
2.1.1.1269.8	22.191	1462.85	488.625	3	QGGSKNTLFTVFR	Gln->pyro-Glu@N-term, Delta:H(2)C(2)(K)@5	2.4	1462.76	3
6.1.1.2259.3	32.678	988.509	495.262	2	KEKQSITR		2.4	988.567	2
2.1.1.1333.18	25.255	1362.66	682.339	2	SLTPEESKQGGSK	Oxidation(P)@4	2.3	1362.66	2
2.1.1.1769.23	45.952	1446.76	724.39	2	SLSINNNLAMRSK		2.3	1446.76	2
8.1.1.1573.4	37.771	1261.64	631.825	2	VSTVEDNTLER		2.3	1261.62	2
8.1.1.1013.3	15.742	1145.59	573.804	2	VTLSQDIKSR		2.2	1145.64	2
1.1.1.1434.10	30.182	1261.63	631.823	2	VSTVEDNTLER		2	1261.62	2
2.1.1.1157.6	16.861	1226.68	614.349	2	LRVSCLAHTK	Carbamyl@N-term, Carbamidomethyl(C)@5	1.8	1226.66	2
1.1.1.2103.8	62.08	1231.67	616.844	2	SLSINNNLAMR		1.3	1231.63	2
3.1.1.2108.6	61.275	1462.74	732.378	2	SLSINNNLAMRSK	Oxidation(M)@10	1.1	1462.76	2
8.1.1.806.2	6.284	1119.59	560.804	2	VNLFISHYK		0.5	1119.61	2
1.1.1.1191.10	18.71	1489.7	745.856	2	SLSINNNLAMRSK	Carbamyl(K)@13	0.4	1489.77	2
8.1.1.1182.2	22.825	731.425	366.72	2	LVEIMK		0.4	731.425	2
1.1.1.668.2	3.733	779.419	390.717	2	NLSTFAK		< 1	779.418	2
1.1.1.987.3	9.459	2000.01	667.678	3	NHNAYMLGYPVEIKHAK	Oxidation(M)@6	< 1	1999.99	3
1.1.1.999.2	9.93	916.57	459.292	2	RLSLWSR		< 1	916.524	2
1.1.1.1053.10	12.265	1146.58	574.295	2	VTLSQDIKSR	Deamidated(Q)@5	< 1	1146.62	2
1.1.1.1054.3	12.295	2915.52	486.927	6	VSSVDGTNCMQVRADLLNGIQKGVAIK	Carbamidomethyl(C)@9, Carbamyl(K)@22	< 1	2915.5	6
1.1.1.1055.5	12.35	1715.96	572.994	3	IACKGYAMLMKIFK	Carbamidomethyl(C)@3, Carbamyl(K)@4	< 1	1715.89	3
1.1.1.1056.7	12.411	1137.56	569.788	2	NDLKAFFKR		< 1	1137.63	2
1.1.1.1059.5	12.55	1690.82	846.42	2	SPDLEFLVEIMKNR	Deamidated(N)@13	< 1	1690.86	2
1.1.1.1062.3	12.676	2115.18	529.803	4	KEKQSITRDRNTKQQQK		< 1	2115.15	4
1.1.1.1069.2	12.944	2115.2	529.806	4	KEKQSITRDRNTKQQQK		< 1	2115.15	4
1.1.1.1079.5	13.415	1716.8	573.274	3	LEKSLTPEESKQGGSK		< 1	1716.89	3
1.1.1.1080.4	13.463	2269.18	568.302	4	AIVRANSIGKLEKSLTPEESK		< 1	2269.26	4
1.1.1.1087.5	13.778	1725.9	576.309	3	HAKLVSISNFSLLVR	Carbamyl(K)@3	< 1	1725.99	3
1.1.1.1088.6	13.833	1716.8	573.274	3	LEKSLTPEESKQGGSK		< 1	1716.89	3
1.1.1.1102.6	14.498	1587.84	530.286	3	DRNTKQQQKNQR	Deamidated(N)@3, Carbamyl(K)@9, Deamidated(Q)@11	< 1	1587.77	3
1.1.1.1103.10	14.565	1639.79	820.901	2	QYTSQQSCFMLHK	Gln->pyro-Glu@N-term, Carbamidomethyl(C)@8	< 1	1639.71	2
1.1.1.1107.9	14.737	1580.84	527.954	3	LYQWCVTDIGRK	Carbamyl@N-term, Carbamidomethyl(C)@5	< 1	1580.78	3
1.1.1.1113.9	15.027	1682.86	561.962	3	HAKLVSISNFSLLVR		< 1	1682.98	3
1.1.1.1116.5	15.172	1120.58	561.299	2	VNLFISHYK	Deamidated(N)@2	< 1	1120.59	2
1.1.1.1118.4	15.256	1408.68	705.346	2	NQRFKQISNFK		< 1	1408.76	2
1.1.1.1121.6	15.408	1304.66	653.338	2	NFMRDVGILLK		< 1	1304.73	2
1.1.1.1129.3	15.76	1146.54	574.278	2	VTLSQDIKSR	Deamidated(Q)@5	< 1	1146.62	2
1.1.1.1130.6	15.817	1377.71	689.864	2	AEWNLFNSNLK	Carbamyl@N-term	< 1	1377.67	2
1.1.1.1134.12	15.999	1216.63	609.323	2	TVISIKCEPK	Carbamidomethyl(C)@7, Carbamyl(K)@10	< 1	1216.65	2
1.1.1.1145.11	16.519	1438.8	720.408	2	ADLLNGIQKGVAIK		< 1	1438.85	2
1.1.1.1147.10	16.611	1820.9	607.976	3	SLEEEYNLKALDNKR		< 1	1820.93	3
1.1.1.1155.19	16.996	1262.56	632.287	2	VSTVEDNTLER	Deamidated(N)@7	< 1	1262.6	2
1.1.1.1158.6	17.12	1200.65	601.332	2	QSITRDRNTK	Gln->pyro-Glu@N-term	< 1	1200.62	2
1.1.1.1158.8	17.125	1226.69	614.351	2	LRVSCLAHTK	Carbamyl@N-term, Carbamidomethyl(C)@5	< 1	1226.66	2
1.1.1.1163.12	17.365	1151.61	576.812	2	GVAIKDNHKK	Carbamyl(K)@5	< 1	1151.64	2
1.1.1.1166.4	17.501	2303.24	576.816	4	LFLTLNPITHADMGKMDGSNK	Deamidated(N)@20	< 1	2303.13	4
1.1.1.1173.13	17.851	1369.67	685.844	2	DIQFRIACKGY	Carbamidomethyl(C)@8	< 1	1369.68	2
1.1.1.1176.6	17.986	1108.57	555.295	2	GVAIKDNHKK		< 1	1108.64	2
1.1.1.1177.6	18.03	1115.58	558.795	2	SILGYDHALK		< 1	1115.6	2
1.1.1.1178.14	18.094	1291.66	646.835	2	LFETNKSALLR	Deamidated(N)@5	< 1	1291.71	2
1.1.1.1182.2	18.256	1503.79	502.271	3	NFMRDVGILLKR	Carbamyl(K)@11	< 1	1503.83	3
1.1.1.1187.6	18.503	1061.53	531.771	2	DMELLQSVK		< 1	1061.54	2
1.1.1.1188.3	18.541	1262.69	421.904	3	VSTVEDNTLER	Deamidated(N)@7	< 1	1262.6	3
1.1.1.1192.12	18.758	1283.68	642.849	2	IEEFKPHKEK		< 1	1283.69	2
1.1.1.1196.13	18.937	1369.67	685.843	2	DIQFRIACKGY	Carbamidomethyl(C)@8	< 1	1369.68	2
1.1.1.1205.2	19.339	1228.68	410.567	3	VEIDGLGLENK	Carbamyl(K)@11	< 1	1228.63	3
1.1.1.1205.9	19.354	1216.65	609.331	2	TVISIKCEPK	Carbamyl(K)@6, Carbamidomethyl(C)@7	< 1	1216.65	2
1.1.1.1205.14	19.366	1462.75	732.382	2	SPDLEFLVEIMK	Carbamyl@N-term	< 1	1462.74	2
1.1.1.1206.19	19.419	2157.11	720.043	3	ISKETEDHSVIFNFDFTK	Deamidated(N)@13	< 1	2157.03	3
1.1.1.1211.3	19.627	1817.95	455.496	4	KVYDPLQSVSAELIEK		< 1	1817.98	4
1.1.1.1212.4	19.677	1415.74	472.921	3	VMVEIDGLGLENK		< 1	1415.73	3
1.1.1.1213.13	19.748	1450.61	726.315	2	DFDSYIYRSSR	Carbamyl@N-term	< 1	1450.65	2
1.1.1.1217.4	19.913	1053.49	527.75	2	FKQISNFK	Carbamyl(K)@2	< 1	1053.56	2
1.1.1.1219.20	20.035	1639.76	820.888	2	QYTSQQSCFMLHK	Gln->pyro-Glu@N-term, Carbamidomethyl(C)@8	< 1	1639.71	2
1.1.1.1221.14	20.122	2156.11	719.71	3	ISKETEDHSVIFNFDFTK		< 1	2156.04	3
1.1.1.1223.10	20.206	1216.64	609.328	2	TVISIKCEPK	Carbamidomethyl(C)@7, Carbamyl(K)@10	< 1	1216.65	2
1.1.1.1226.10	20.351	1716.81	573.278	3	LEKSLTPEESKQGGSK		< 1	1716.89	3
1.1.1.1229.7	20.489	1419.78	474.267	3	SPDLEFLVEIMK		< 1	1419.73	3
1.1.1.1229.21	20.512	2447.23	816.75	3	VSSVDGTNCMQVRADLLNGIQK	Carbamidomethyl(C)@9, Carbamyl(K)@22	< 1	2447.19	3
1.1.1.1230.16	20.553	2005.92	669.649	3	EKEDMWFESDIHEIR	Carbamyl(K)@2	< 1	2005.88	3
1.1.1.1230.20	20.56	2157.11	720.043	3	ISKETEDHSVIFNFDFTK	Deamidated(N)@13	< 1	2157.03	3
1.1.1.1232.15	20.645	1216.64	609.328	2	TVISIKCEPK	Carbamyl@N-term, Carbamidomethyl(C)@7	< 1	1216.65	2
1.1.1.1236.13	20.84	1216.64	609.328	2	TVISIKCEPK	Carbamidomethyl(C)@7, Carbamyl(K)@10	< 1	1216.65	2
1.1.1.1237.3	20.869	1231.64	411.555	3	VTLSQDIKSR	Carbamyl@N-term, Carbamyl(K)@8	< 1	1231.65	3
1.1.1.1237.7	20.875	1589.81	530.943	3	NTKQQQKNQRFK	Carbamyl(K)@12	< 1	1589.84	3
1.1.1.1240.3	21.011	929.503	465.759	2	QQQKNQR	Deamidated(Q)@1	< 1	929.468	2
1.1.1.1241.12	21.076	1216.64	609.328	2	SVIFNFDFTK		< 1	1216.61	2
1.1.1.1246.8	21.309	1936.99	485.254	4	NLNHVMVEIDGLGLENK	Carbamyl(K)@17	< 1	1936.97	4
1.1.1.1250.14	21.512	1794.81	599.278	3	GIATGAADVLSPNINFVH		< 1	1794.93	3
1.1.1.1251.9	21.551	1410.73	471.25	3	LYQWCVTDIGR	Deamidated(Q)@3, Carbamidomethyl(C)@5	< 1	1410.66	3
1.1.1.1251.12	21.556	1115.6	558.807	2	SILGYDHALK		< 1	1115.6	2
1.1.1.1252.16	21.608	1216.62	609.319	2	TVISIKCEPK	Carbamidomethyl(C)@7, Carbamyl(K)@10	< 1	1216.65	2
1.1.1.1254.4	21.685	1615.89	404.979	4	IMDLTHRKTTDSR	Carbamyl@N-term	< 1	1615.81	4
1.1.1.1260.20	21.99	1319.63	660.823	2	DMELLQSVKSK	Carbamyl@N-term	< 1	1319.68	2
1.1.1.1261.7	22.026	1460.85	487.957	3	RNYIEEFKPHK	Deamidated(N)@2	< 1	1460.74	3
1.1.1.1264.9	22.174	1685.91	562.977	3	VLRSSYDGFTSFHK	Carbamyl(K)@14	< 1	1685.82	3
1.1.1.1271.14	22.509	1186.63	594.321	2	RLSLWSRVK	Carbamyl@N-term	< 1	1186.69	2
1.1.1.1272.11	22.556	1216.6	609.307	2	TVISIKCEPK	Carbamyl(K)@6, Carbamidomethyl(C)@7	< 1	1216.65	2
1.1.1.1273.10	22.602	1700.87	567.966	3	LKRNYIEEFKPHK		< 1	1700.94	3
1.1.1.1276.11	22.739	1146.6	574.305	2	MGQETVISIK	Acetyl@N-term	< 1	1146.6	2
1.1.1.1280.5	22.923	1481.88	494.968	3	ADLLNGIQKGVAIK	Carbamyl(K)@9	< 1	1481.86	3
1.1.1.1281.13	22.983	2059.13	687.384	3	NYIGFNSIITSTMTLWR	Carbamyl@N-term	< 1	2059.02	3
1.1.1.1283.4	23.055	1024.58	513.3	2	NDLKAFFK	Carbamyl(K)@8	< 1	1024.53	2
1.1.1.1283.18	23.078	1346.66	674.34	2	LVSISNFSLLVR		< 1	1346.79	2
1.1.1.1283.22	23.084	1450.61	726.313	2	DFDSYIYRSSR	Carbamyl@N-term	< 1	1450.65	2
1.1.1.1286.19	23.208	1730.85	577.958	3	QSITRDRNTKQQQK	Deamidated(N)@8	< 1	1730.9	3
1.1.1.1287.24	23.26	1209.58	605.796	2	LCIEASRSFK	Carbamidomethyl(C)@2	< 1	1209.62	2
1.1.1.1288.24	23.308	2368.15	593.045	4	SLTPEESKQGGSKNTLFTVFR	Carbamyl@N-term	< 1	2368.2	4
1.1.1.1289.9	23.345	1481.88	494.968	3	ADLLNGIQKGVAIK	Carbamyl@N-term	< 1	1481.86	3
1.1.1.1289.17	23.359	1873.94	625.655	3	LSLWSRVKDPFKVGNK	Deamidated(N)@15	< 1	1874.04	3
1.1.1.1291.10	23.445	1212.61	607.31	2	IPTSITPIDEK		< 1	1212.66	2
1.1.1.1293.9	23.537	1104.56	553.289	2	DMELLQSVK	Carbamyl@N-term	< 1	1104.55	2
1.1.1.1296.12	23.678	1500.75	501.257	3	ALDNKRLSLWSR	Carbamyl(K)@5	< 1	1500.82	3
1.1.1.1296.15	23.681	1079.52	540.768	2	AGDGNLSTFAK		< 1	1079.52	2
1.1.1.1296.20	23.689	1203.67	602.843	2	QQQKNQRFK		< 1	1203.65	2
1.1.1.1297.21	23.747	1346.67	674.341	2	SLTPEESKQGGSK		< 1	1346.67	2
1.1.1.1298.12	23.78	1120.58	561.297	2	VNLFISHYK	Deamidated(N)@2	< 1	1120.59	2
1.1.1.1298.17	23.789	1243.64	622.828	2	TLPVEGIFVNR		< 1	1243.69	2
1.1.1.1301.15	23.927	1232.62	617.315	2	SLSINNNLAMR	Deamidated(N)@6	< 1	1232.62	2
1.1.1.1304.15	24.085	1342.74	672.376	2	VEIDGLGLENKR	Deamidated(N)@10	< 1	1342.71	2
1.1.1.1305.28	24.125	1286.64	644.327	2	TLPVEGIFVNR	Carbamyl@N-term	< 1	1286.7	2
1.1.1.1307.15	24.21	1120.61	561.311	2	VNLFISHYK	Deamidated(N)@2	< 1	1120.59	2
1.1.1.1308.9	24.257	1500.75	501.257	3	LNNSILGYDHALK	Deamidated(N)@3, Carbamyl(K)@13	< 1	1500.76	3
1.1.1.1309.28	24.328	1658.78	830.396	2	INEADEIIADLISDK	Deamidated(N)@2	< 1	1658.83	2
1.1.1.1311.8	24.399	1007.61	504.812	2	SDKFDLQR		< 1	1007.5	2
1.1.1.1314.13	24.545	977.495	489.755	2	AKLVSISNF		< 1	977.555	2
1.1.1.1317.20	24.693	1226.68	614.348	2	LVELDKPVTK	Carbamyl(K)@6, Carbamyl(K)@10	< 1	1226.69	2
1.1.1.1318.16	24.739	1317.68	659.846	2	QAKASIVDMVIK	Oxidation(M)@9	< 1	1317.73	2
1.1.1.1318.26	24.755	1503.74	752.875	2	FPFGNYHLIIQR		< 1	1503.8	2
1.1.1.1321.9	24.881	1740.93	581.319	3	LCIEASRSFKREVM	Carbamidomethyl(C)@2, Oxidation(M)@14	< 1	1740.87	3
1.1.1.1323.6	24.967	1458.8	487.272	3	ALDNKRLSLWSR	Deamidated(N)@4	< 1	1458.79	3
1.1.1.1325.22	25.087	1346.69	674.353	2	SLTPEESKQGGSK		< 1	1346.67	2
1.1.1.1326.19	25.128	1226.69	614.351	2	LVELDKPVTK	Carbamyl(K)@6, Carbamyl(K)@10	< 1	1226.69	2
1.1.1.1329.7	25.253	1409.69	470.903	3	MDGSNKVSSVDGTN		< 1	1409.61	3
1.1.1.1330.11	25.316	1232.59	617.302	2	SLSINNNLAMR	Deamidated(N)@6	< 1	1232.62	2
1.1.1.1332.11	25.405	1209.57	605.79	2	LCIEASRSFK	Carbamidomethyl(C)@2	< 1	1209.62	2
1.1.1.1333.6	25.447	1100.6	551.309	2	LLDITSRIK	Carbamyl(K)@9	< 1	1100.66	2
1.1.1.1336.5	25.607	1658.79	830.4	2	INEADEIIADLISDK	Deamidated(N)@2	< 1	1658.83	2
1.1.1.1340.2	25.763	1055.57	528.791	2	IMDLTHRK	Carbamyl@N-term	< 1	1055.55	2
1.1.1.1346.2	26.041	1689.81	564.278	3	SPDLEFLVEIMKNR		< 1	1689.88	3
1.1.1.1346.3	26.048	1145.58	573.798	2	NLVTSIDDLR	Deamidated(N)@1	< 1	1145.59	2
1.1.1.1347.9	26.114	1658.79	830.404	2	INEADEIIADLISDK	Deamidated(N)@2	< 1	1658.83	2
1.1.1.1349.9	26.197	1231.62	616.818	2	SLSINNNLAMR		< 1	1231.63	2
1.1.1.1354.8	26.434	2896.4	725.107	4	LFISDLYVREELSETRVTLSQDIK	Carbamyl(K)@24	< 1	2896.52	4
1.1.1.1354.9	26.438	1738.8	870.409	2	LVCNPLNVYCQEET	Carbamidomethyl(C)@3, Carbamidomethyl(C)@10, Deamidated(Q)@11	< 1	1738.75	2
1.1.1.1356.4	26.505	1646.96	549.993	3	NLSTFAKSKYTIFK		< 1	1646.9	3
1.1.1.1360.18	26.698	1138.6	570.305	2	NDLKAFFKR	Deamidated(N)@1	< 1	1138.61	2
1.1.1.1361.7	26.736	1500.86	501.295	3	ALDNKRLSLWSR	Carbamyl@N-term	< 1	1500.82	3
1.1.1.1366.15	26.981	1776.98	593.333	3	SPDLEFLVEIMKNR	Carbamyl@N-term, Carbamyl(K)@12, Deamidated(N)@13	< 1	1776.87	3
1.1.1.1366.25	26.996	1451.7	726.857	2	GVAIKDNHKKNTK		< 1	1451.82	2
1.1.1.1367.29	27.048	1658.78	830.399	2	INEADEIIADLISDK	Deamidated(N)@2	< 1	1658.83	2
1.1.1.1373.8	27.316	1606.87	536.629	3	SVKSKDFDSYIYR		< 1	1606.8	3
1.1.1.1376.3	27.449	1307.73	436.916	3	SIITSTMTLWR		< 1	1307.69	3
1.1.1.1380.11	27.66	1203.58	602.798	2	QINWNPLYR	Deamidated(N)@5	< 1	1203.6	2
1.1.1.1382.7	27.738	1137.63	569.822	2	NDLKAFFKR		< 1	1137.63	2
1.1.1.1383.12	27.796	1260.62	631.318	2	QSITRDRNTK	Carbamyl@N-term	< 1	1260.65	2
1.1.1.1384.2	27.824	2344.07	469.822	5	EDMWFESDIHEIRQELPK	Carbamyl@N-term	< 1	2344.08	5
1.1.1.1385.28	27.9	1658.79	830.404	2	INEADEIIADLISDK	Deamidated(N)@2	< 1	1658.83	2
1.1.1.1388.2	28.01	1347.7	450.241	3	NFMRDVGILLK	Carbamyl(K)@11	< 1	1347.73	3
1.1.1.1388.13	28.02	1180.61	591.314	2	NDLKAFFKR	Carbamyl(K)@8	< 1	1180.64	2
1.1.1.1391.13	28.169	1258.66	630.336	2	LILDSANNLVTS		< 1	1258.68	2
1.1.1.1393.3	28.251	1344.72	449.248	3	QAKASIVDMVIK	Carbamyl(K)@3	< 1	1344.74	3
1.1.1.1393.8	28.26	2211.11	553.784	4	QAKASIVDMVIKIMDLTHR	Carbamyl(K)@3	< 1	2211.19	4
1.1.1.1394.14	28.307	1517.78	506.933	3	LSLWSRVKDPFK	Carbamyl@N-term	< 1	1517.84	3
1.1.1.1394.22	28.313	1188.6	595.307	2	VTLSQDIKSR	Carbamyl(K)@8	< 1	1188.65	2
1.1.1.1400.6	28.592	1040.48	521.247	2	LSGNLGFYK	Carbamyl(K)@9	< 1	1040.53	2
1.1.1.1403.7	28.733	1489.83	497.619	3	SLSINNNLAMRSK	Carbamyl(K)@13	< 1	1489.77	3
1.1.1.1403.8	28.734	1517.78	506.933	3	LSLWSRVKDPFK	Carbamyl@N-term	< 1	1517.84	3
1.1.1.1405.5	28.827	1341.69	448.236	3	VEIDGLGLENKR		< 1	1341.73	3
1.1.1.1408.25	28.994	1320.64	661.329	2	SVMVDQKTGVSK	Carbamyl(K)@7	< 1	1320.67	2
1.1.1.1410.5	29.078	1266.64	634.328	2	QHLLHIYSTR		< 1	1266.68	2
1.1.1.1413.3	29.215	1259.64	630.826	2	LEKSLTPEESK		< 1	1259.66	2
1.1.1.1420.2	29.524	965.524	483.769	2	YELLLSTK		< 1	965.543	2
1.1.1.1420.5	29.531	1266.65	634.33	2	QHLLHIYSTR		< 1	1266.68	2
1.1.1.1425.5	29.785	1712.77	571.931	3	LFLTLNPITHADMGK	Carbamyl(K)@15	< 1	1712.89	3
1.1.1.1430.7	30.004	1291.66	646.838	2	LFETNKSALLR	Deamidated(N)@5	< 1	1291.71	2
1.1.1.1431.7	30.039	1266.64	634.329	2	DYCLKPWSR	Carbamidomethyl(C)@3, Carbamyl(K)@5	< 1	1266.58	2
1.1.1.1432.11	30.102	1304.64	653.327	2	SGTIEGLTGSIDR		< 1	1304.66	2
1.1.1.1433.6	30.131	2142.24	536.567	4	LSGNLGFYKVNLFISHYK	Carbamyl(K)@9	< 1	2142.13	4
1.1.1.1434.2	30.169	1347.72	450.246	3	LVSISNFSLLVR	Deamidated(N)@6	< 1	1347.78	3
1.1.1.1434.22	30.202	1644.85	823.432	2	SIGKLEKSLTPEESK		< 1	1644.89	2
1.1.1.1437.6	30.313	1087.58	544.798	2	ISGRSMVLLL		< 1	1087.64	2
1.1.1.1438.24	30.375	1255.7	628.856	2	LGYDHALKVPK	Oxidation(H)@5	< 1	1255.69	2
1.1.1.1439.2	30.403	1304.66	435.895	3	SGTIEGLTGSIDR		< 1	1304.66	3
1.1.1.1440.12	30.461	1639.78	547.602	3	QYTSQQSCFMLHK	Gln->pyro-Glu@N-term, Carbamidomethyl(C)@8	< 1	1639.71	3
1.1.1.1441.3	30.5	1304.67	435.898	3	NFMRDVGILLK		< 1	1304.73	3
1.1.1.1442.8	30.549	1011.48	506.748	2	FKQISNFK	Deamidated(N)@6	< 1	1011.54	2
1.1.1.1443.10	30.598	1725.89	576.305	3	LTSYLFLKGYASNLH		< 1	1725.91	3
1.1.1.1446.4	30.734	1317.73	440.252	3	QAKASIVDMVIK	Oxidation(M)@9	< 1	1317.73	3
1.1.1.1446.20	30.759	1266.64	634.326	2	DYCLKPWSR	Carbamidomethyl(C)@3, Carbamyl(K)@5	< 1	1266.58	2
1.1.1.1447.9	30.786	1030.57	516.291	2	LSLWSRVK	Carbamyl(K)@8	< 1	1030.59	2
1.1.1.1447.21	30.801	1304.67	653.342	2	NFMRDVGILLK		< 1	1304.73	2
1.1.1.1447.22	30.802	1307.66	654.84	2	SIITSTMTLWR		< 1	1307.69	2
1.1.1.1447.23	30.804	1439.74	720.875	2	ADLLNGIQKGVAIK	Deamidated(N)@5	< 1	1439.83	2
1.1.1.1449.15	30.897	1216.63	609.321	2	TVISIKCEPK	Carbamyl(K)@6, Carbamidomethyl(C)@7	< 1	1216.65	2
1.1.1.1453.18	31.077	1715.84	572.955	3	IACKGYAMLMKIFK	Carbamidomethyl(C)@3, Carbamyl(K)@4	< 1	1715.89	3
1.1.1.1455.14	31.17	1147.5	574.759	2	QYTSQQSCF	Carbamidomethyl(C)@8	< 1	1147.46	2
1.1.1.1455.24	31.185	1347.68	674.846	2	LVSISNFSLLVR	Deamidated(N)@6	< 1	1347.78	2
1.1.1.1455.28	31.192	1584.79	793.402	2	LPSNDNKLLDITSR		< 1	1584.85	2
1.1.1.1456.4	31.209	1347.72	450.246	3	LVSISNFSLLVR	Deamidated(N)@6	< 1	1347.78	3
1.1.1.1459.4	31.354	1304.68	435.9	3	NFMRDVGILLK		< 1	1304.73	3
1.1.1.1460.10	31.406	1868.91	468.235	4	MLFCSFIQSEFTGFR	Carbamidomethyl(C)@4	< 1	1868.86	4
1.1.1.1460.31	31.431	3223.61	1075.55	3	QQQKNQRFKQISNFKKLCIEASRSFK	Gln->pyro-Glu@N-term, Carbamidomethyl(C)@18	< 1	3223.7	3
1.1.1.1461.8	31.458	1110.58	556.297	2	VPKLPSNDNK		< 1	1110.6	2
1.1.1.1461.20	31.478	1721.9	861.958	2	VNLFISHYKLNFNN		< 1	1721.89	2
1.1.1.1462.8	31.5	1010.48	506.246	2	FKQISNFK		< 1	1010.55	2
1.1.1.1463.22	31.568	1456.63	729.324	2	LNNSILGYDHALK		< 1	1456.77	2
1.1.1.1466.5	31.692	988.518	495.266	2	KEKQSITR		< 1	988.567	2
1.1.1.1467.2	31.734	1409.8	470.941	3	NQRFKQISNFK	Deamidated(N)@1	< 1	1409.74	3
1.1.1.1468.13	31.809	2071.11	691.377	3	VFVNHYRDLKHILDFR		< 1	2071.11	3
1.1.1.1469.7	31.838	1868.91	468.235	4	MLFCSFIQSEFTGFR	Carbamidomethyl(C)@4	< 1	1868.86	4
1.1.1.1470.27	31.91	1721.9	861.958	2	VNLFISHYKLNFNN		< 1	1721.89	2
1.1.1.1471.12	31.933	1151.61	576.81	2	GVAIKDNHKK	Carbamyl(K)@10	< 1	1151.64	2
1.1.1.1472.17	31.987	1187.66	594.836	2	DRNTKQQQK	Carbamyl(K)@9	< 1	1187.6	2
1.1.1.1472.21	31.994	1261.62	631.817	2	VSTVEDNTLER		< 1	1261.62	2
1.1.1.1473.3	32.021	982.567	492.291	2	NDLKAFFK	Deamidated(N)@1	< 1	982.512	2
1.1.1.1473.25	32.047	1462.72	732.369	2	SPDLEFLVEIMK	Carbamyl@N-term	< 1	1462.74	2
1.1.1.1474.32	32.099	1721.9	861.958	2	VNLFISHYKLNFNN		< 1	1721.89	2
1.1.1.1475.20	32.149	1439.74	720.877	2	ADLLNGIQKGVAIK	Deamidated(N)@5	< 1	1439.83	2
1.1.1.1476.19	32.191	2338.1	780.374	3	ASHTHHYFPFGNYHLIIQR	Deamidated(Q)@18	< 1	2338.14	3
1.1.1.1477.12	32.241	2071.11	691.377	3	VFVNHYRDLKHILDFR		< 1	2071.11	3
1.1.1.1478.3	32.26	1277.69	426.904	3	SVMVDQKTGVSK		< 1	1277.66	3
1.1.1.1480.3	32.356	932.543	467.279	2	SLTPEESK	Carbamyl(K)@8	< 1	932.445	2
1.1.1.1480.16	32.379	1316.68	659.346	2	AEWNLFNSNLK	Dehydrated(S)@8	< 1	1316.65	2
1.1.1.1482.4	32.45	982.567	492.291	2	NDLKAFFK	Deamidated(N)@1	< 1	982.512	2
1.1.1.1483.29	32.518	1375.74	688.875	2	SETRVTLSQDIK		< 1	1375.73	2
1.1.1.1486.19	32.662	1470.77	736.39	2	TLPVEGIFVNRIN		< 1	1470.82	2
1.1.1.1487.21	32.704	1332.64	667.326	2	VFVNHYRDLK	Carbamyl@N-term	< 1	1332.69	2
1.1.1.1489.5	32.783	982.567	492.291	2	NDLKAFFK	Deamidated(N)@1	< 1	982.512	2
1.1.1.1489.17	32.803	1334.62	668.318	2	AEWNLFNSNLK		< 1	1334.66	2
1.1.1.1490.17	32.842	1409.62	705.817	2	MDGSNKVSSVDGTN		< 1	1409.61	2
1.1.1.1491.7	32.876	982.567	492.291	2	NDLKAFFK	Deamidated(N)@1	< 1	982.512	2
1.1.1.1492.27	32.944	1451.7	726.86	2	VSSVDGTNCMQVR	Carbamidomethyl(C)@9	< 1	1451.65	2
1.1.1.1496.2	33.111	1764.87	442.225	4	SPYPVYVGLLAAQQLF		< 1	1764.95	4
1.1.1.1498.17	33.233	1294.63	648.32	2	AGDGNLSTFAKSK		< 1	1294.65	2
1.1.1.1500.15	33.314	1180.69	591.351	2	NDLKAFFKR	Carbamyl(K)@8	< 1	1180.64	2
1.1.1.1502.12	33.407	1781.99	595.005	3	LNNSILGYDHALKVPK	Deamidated(N)@3	< 1	1781.97	3
1.1.1.1505.12	33.557	1657.82	553.615	3	QYTSQQSCFMLHK	Deamidated(Q)@5, Carbamidomethyl(C)@8	< 1	1657.72	3
1.1.1.1506.5	33.597	1494.85	499.291	3	GVAIKDNHKKNTK	Carbamyl(K)@5	< 1	1494.83	3
1.1.1.1506.11	33.607	1782.01	595.01	3	LNNSILGYDHALKVPK	Deamidated(N)@3	< 1	1781.97	3
1.1.1.1509.11	33.743	1023.6	512.809	2	GVAIKDNHK	Carbamyl(K)@5	< 1	1023.55	2
1.1.1.1510.13	33.793	1689.84	564.286	3	VYDPLQSVSAELIEK		< 1	1689.88	3
1.1.1.1510.14	33.794	1717.84	573.622	3	RNYIEEFKPHKEK	Deamidated(N)@2	< 1	1717.88	3
1.1.1.1512.7	33.886	970.527	486.271	2	ADLLNGIQK		< 1	970.545	2
1.1.1.1514.2	33.976	1245.72	416.248	3	SLSINNNLAMR	Methyl(N)@6	< 1	1245.65	3
1.1.1.1515.8	34.03	997.513	499.764	2	LSGNLGFYK		< 1	997.523	2
1.1.1.1516.2	34.074	1250.77	417.931	3	SPPPARDNVKK	Carbamyl@N-term	< 1	1250.67	3
1.1.1.1517.4	34.122	902.499	452.257	2	VTLSQDIK		< 1	902.507	2
1.1.1.1518.4	34.17	1447.84	483.619	3	SLSINNNLAMRSK	Deamidated(N)@7	< 1	1447.75	3
1.1.1.1518.16	34.18	1261.64	631.827	2	VSTVEDNTLER		< 1	1261.62	2
1.1.1.1518.27	34.193	1474.74	738.377	2	GLSGTIEGLTGSIDR		< 1	1474.76	2
1.1.1.1519.7	34.221	1333.77	445.598	3	LFETNKSALLR	Carbamyl(K)@6	< 1	1333.74	3
1.1.1.1522.15	34.381	1936.92	646.647	3	NLNHVMVEIDGLGLENK	Carbamyl@N-term	< 1	1936.97	3
1.1.1.1522.17	34.384	1307.67	654.843	2	SIITSTMTLWR		< 1	1307.69	2
1.1.1.1523.6	34.411	1408.8	470.609	3	LCIEASRSFKR	Carbamyl@N-term, Carbamidomethyl(C)@2	< 1	1408.72	3
1.1.1.1524.12	34.464	1166.67	584.34	2	RSETLHRLR		< 1	1166.66	2
1.1.1.1525.2	34.504	1250.77	417.931	3	SPPPARDNVKK	Carbamyl@N-term	< 1	1250.67	3
1.1.1.1526.6	34.555	1451.85	484.958	3	NQRFKQISNFK	Carbamyl@N-term	< 1	1451.76	3
1.1.1.1528.8	34.653	911.473	456.744	2	QQQKNQR	Gln->pyro-Glu@N-term	< 1	911.457	2
1.1.1.1533.6	34.89	981.587	491.801	2	GVAIKDNHK	Deamidated(N)@7	< 1	981.524	2
1.1.1.1533.7	34.892	1010.48	506.248	2	FKQISNFK		< 1	1010.55	2
1.1.1.1533.15	34.905	1306.67	654.345	2	RDIQFRIACK	Deamidated(Q)@4, Carbamidomethyl(C)@9	< 1	1306.68	2
1.1.1.1534.9	34.948	1250.63	626.323	2	KSPPPARDNVK	Carbamyl(K)@11	< 1	1250.67	2
1.1.1.1535.4	34.985	1053.5	527.758	2	FKQISNFK	Carbamyl(K)@2	< 1	1053.56	2
1.1.1.1537.9	35.084	1192.58	597.295	2	DIQFRIACK	Carbamidomethyl(C)@8, Carbamyl(K)@9	< 1	1192.6	2
1.1.1.1541.8	35.27	1658.88	553.967	3	INEADEIIADLISDK	Deamidated(N)@2	< 1	1658.83	3
1.1.1.1545.4	35.448	997.499	499.757	2	LSGNLGFYK		< 1	997.523	2
1.1.1.1546.14	35.503	1781.99	595.005	3	LNNSILGYDHALKVPK	Deamidated(N)@3	< 1	1781.97	3
1.1.1.1546.17	35.508	1259.69	630.853	2	LEKSLTPEESK		< 1	1259.66	2
1.1.1.1546.18	35.509	1278.65	640.333	2	SVMVDQKTGVSK	Deamidated(Q)@6	< 1	1278.65	2
1.1.1.1547.10	35.561	1408.8	705.409	2	LCIEASRSFKR	Carbamidomethyl(C)@2, Carbamyl(K)@10	< 1	1408.72	2
1.1.1.1548.7	35.592	1181.66	591.839	2	FKQISNFKK	Carbamyl(K)@8	< 1	1181.66	2
1.1.1.1553.4	35.812	1457.75	486.925	3	ALDNKRLSLWSR		< 1	1457.81	3
1.1.1.1555.22	35.921	1782	595.006	3	LNNSILGYDHALKVPK	Deamidated(N)@3	< 1	1781.97	3
1.1.1.1555.28	35.926	1259.63	630.821	2	LEKSLTPEESK		< 1	1259.66	2
1.1.1.1556.10	35.958	998.519	500.267	2	LSGNLGFYK	Deamidated(N)@4	< 1	998.507	2
1.1.1.1556.21	35.967	1261.66	631.836	2	VSTVEDNTLER		< 1	1261.62	2
1.1.1.1558.6	36.054	1451.75	484.925	3	GVAIKDNHKKNTK		< 1	1451.82	3
1.1.1.1558.7	36.056	1461.76	488.26	3	NFMRDVGILLKR	Deamidated(N)@1	< 1	1461.81	3
1.1.1.1561.10	36.204	1819.01	607.344	3	KVYDPLQSVSAELIEK	Deamidated(Q)@7	< 1	1818.96	3
1.1.1.1562.25	36.257	2055.03	686.018	3	LTLMPNFLQSLHSTFYK	Oxidation(M)@4	< 1	2055.05	3
1.1.1.1562.35	36.269	1781.99	892.002	2	LNNSILGYDHALKVPK	Deamidated(N)@3	< 1	1781.97	2
1.1.1.1564.16	36.346	1782	595.006	3	LNNSILGYDHALKVPK	Deamidated(N)@3	< 1	1781.97	3
1.1.1.1565.7	36.386	1456.74	486.589	3	LNNSILGYDHALK		< 1	1456.77	3
1.1.1.1566.24	36.448	1320.65	661.333	2	NFMRDVGILLK	Oxidation(M)@3	< 1	1320.72	2
1.1.1.1568.29	36.552	1408.8	705.407	2	NQRFKQISNFK		< 1	1408.76	2
1.1.1.1573.17	36.787	1781.99	595.004	3	LNNSILGYDHALKVPK	Deamidated(N)@2	< 1	1781.97	3
1.1.1.1574.10	36.821	1023.47	512.742	2	GVAIKDNHK	Carbamyl(K)@5	< 1	1023.55	2
1.1.1.1577.9	36.964	1008.52	505.265	2	YELLLSTK	Carbamyl@N-term	< 1	1008.55	2
1.1.1.1578.4	37.008	880.438	441.226	2	AGDGNLSTF		< 1	880.393	2
1.1.1.1578.15	37.017	1208.57	605.293	2	KSPPPARDNVK	Deamidated(N)@9	< 1	1208.65	2
1.1.1.1578.33	37.039	2167.98	1085	2	ELTLMPNFLQSLHSTFYK		< 1	2168.1	2
1.1.1.1581.11	37.166	1209.57	605.794	2	LCIEASRSFK	Carbamidomethyl(C)@2	< 1	1209.62	2
1.1.1.1581.19	37.183	2257.99	753.672	3	EKLTYEKDESFFFNSCSK	Carbamidomethyl(C)@16	< 1	2258.02	3
1.1.1.1590.11	37.603	2257.99	753.672	3	EKLTYEKDESFFFNSCSK	Carbamidomethyl(C)@16	< 1	2258.02	3
1.1.1.1594.11	37.784	1362.65	682.331	2	SLTPEESKQGGSK	Oxidation(P)@4	< 1	1362.66	2
1.1.1.1595.10	37.825	1231.56	616.789	2	SLSINNNLAMR		< 1	1231.63	2
1.1.1.1596.10	37.871	1283.68	642.848	2	AAQQLFVGYMR	Deamidated(Q)@3	< 1	1283.63	2
1.1.1.1597.22	37.929	1547.86	774.939	2	GIGLGNDIGYSRQAK		< 1	1547.81	2
1.1.1.1599.5	38.003	981.595	491.805	2	GVAIKDNHK	Deamidated(N)@7	< 1	981.524	2
1.1.1.1601.29	38.121	1702.82	852.418	2	DHYDNRNLAFAIVR		< 1	1702.85	2
1.1.1.1602.2	38.137	772.43	387.222	2	NNIIEK	Carbamyl(K)@6	< 1	772.408	2
1.1.1.1604.9	38.238	984.55	493.282	2	DNHKKNTK	Deamidated(N)@6	< 1	984.499	2
1.1.1.1604.21	38.248	1231.56	616.79	2	SLSINNNLAMR		< 1	1231.63	2
1.1.1.1604.39	38.263	1632.79	817.403	2	SAGLSGTIEGLTGSIDR		< 1	1632.83	2
1.1.1.1605.19	38.295	1943.95	648.99	3	DIQFRIACKGYAMLMK	Carbamidomethyl(C)@8	< 1	1943.98	3
1.1.1.1607.15	38.397	1250.66	626.336	2	SPPPARDNVKK	Carbamyl(K)@11	< 1	1250.67	2
1.1.1.1608.17	38.448	1294.66	648.339	2	AGDGNLSTFAKSK		< 1	1294.65	2
1.1.1.1613.14	38.671	1555.89	519.636	3	LNNSILGYDHALKV		< 1	1555.84	3
1.1.1.1613.24	38.679	1231.56	616.79	2	SLSINNNLAMR		< 1	1231.63	2
1.1.1.1614.2	38.709	1200.63	401.217	3	NRLFLTLNPI	Deamidated(N)@1	< 1	1200.69	3
1.1.1.1614.15	38.72	1708.79	570.604	3	ISDLYVREELSETR		< 1	1708.86	3
1.1.1.1614.27	38.73	2021	674.674	3	SLSLEEEYNLKALDNKR		< 1	2021.04	3
1.1.1.1615.22	38.789	1572.83	787.423	2	IMDLTHRKTTDSR		< 1	1572.8	2
1.1.1.1616.17	38.824	1250.66	626.336	2	SPPPARDNVKK	Carbamyl(K)@11	< 1	1250.67	2
1.1.1.1618.4	38.904	1022.65	512.33	2	GVAIKDNHK	Acetyl@N-term	< 1	1022.55	2
1.1.1.1619.29	38.974	1647.86	824.937	2	NLSTFAKSKYTIFK	Deamidated(N)@1	< 1	1647.89	2
1.1.1.1622.20	39.116	1585.79	793.904	2	LPSNDNKLLDITSR	Deamidated(N)@4	< 1	1585.83	2
1.1.1.1623.12	39.148	1130.58	566.296	2	VKDPFKVGNK		< 1	1130.64	2
1.1.1.1623.17	39.154	1283.64	642.828	2	IEEFKPHKEK		< 1	1283.69	2
1.1.1.1623.20	39.159	2021	674.674	3	SLSLEEEYNLKALDNKR		< 1	2021.04	3
1.1.1.1625.19	39.254	1145.62	573.816	2	VTLSQDIKSR		< 1	1145.64	2
1.1.1.1627.26	39.362	1708.79	855.402	2	ISDLYVREELSETR		< 1	1708.86	2
1.1.1.1628.14	39.389	1185.61	593.814	2	VEIDGLGLENK		< 1	1185.62	2
1.1.1.1630.9	39.487	1635.86	546.294	3	LLHEGFTFGWHHR		< 1	1635.81	3
1.1.1.1630.16	39.505	2156.06	719.693	3	LYQWCVTDIGRKQFKSK	Carbamidomethyl(C)@5	< 1	2156.12	3
1.1.1.1632.13	39.58	1180.62	591.319	2	NDLKAFFKR	Carbamyl@N-term	< 1	1180.64	2
1.1.1.1633.3	39.62	1199.74	400.921	3	MRDVGILLKR		< 1	1199.72	3
1.1.1.1633.21	39.64	1462.69	732.351	2	SPDLEFLVEIMK	Carbamyl@N-term	< 1	1462.74	2
1.1.1.1639.7	39.916	1635.86	546.294	3	LLHEGFTFGWHHR		< 1	1635.81	3
1.1.1.1646.3	40.244	989.533	495.774	2	KEKQSITR	Deamidated(Q)@4	< 1	989.551	2
1.1.1.1646.16	40.275	1708.78	855.398	2	ISDLYVREELSETR		< 1	1708.86	2
1.1.1.1650.18	40.451	1943.97	648.998	3	LVELDKPVTKYDLMHK	Oxidation(M)@14	< 1	1944.04	3
1.1.1.1651.4	40.484	903.499	452.757	2	VTLSQDIK	Deamidated(Q)@5	< 1	903.491	2
1.1.1.1653.2	40.578	1262.64	421.889	3	VSTVEDNTLER	Deamidated(N)@7	< 1	1262.6	3
1.1.1.1657.13	40.78	1635.86	546.294	3	LLHEGFTFGWHHR		< 1	1635.81	3
1.1.1.1659.7	40.875	1680.9	561.309	3	PWSRFSDKFDLQR		< 1	1680.84	3
1.1.1.1660.9	40.922	1080.56	541.287	2	SPPPARDNVK	Deamidated(N)@8	< 1	1080.56	2
1.1.1.1661.16	40.977	1989.95	664.325	3	EELSETRVTLSQDIKSR		< 1	1990.03	3
1.1.1.1663.11	41.068	1042.6	522.307	2	SNLKLEVIK		< 1	1042.64	2
1.1.1.1664.3	41.109	960.526	481.27	2	VTLSQDIK	Deamidated(Q)@5, Carbamidomethyl(K)@8	< 1	960.513	2
1.1.1.1664.9	41.114	1097.61	549.811	2	IIEKTLPVEG		< 1	1097.63	2
1.1.1.1666.4	41.206	1446.78	483.266	3	SLSINNNLAMRSK		< 1	1446.76	3
1.1.1.1666.11	41.212	1635.86	546.294	3	LLHEGFTFGWHHR		< 1	1635.81	3
1.1.1.1667.19	41.267	1307.69	654.85	2	SIITSTMTLWR		< 1	1307.69	2
1.1.1.1668.10	41.308	1294.76	648.388	2	RSETLHRLRK		< 1	1294.76	2
1.1.1.1673.5	41.542	960.526	481.27	2	VTLSQDIK	Deamidated(Q)@5, Carbamidomethyl(K)@8	< 1	960.513	2
1.1.1.1674.27	41.61	1434.75	718.381	2	SLSINNNLAMR	HexNAc(S)@3	< 1	1434.71	2
1.1.1.1675.14	41.656	1689.86	564.293	3	NLSTFAKSKYTIFK	Carbamyl@N-term	< 1	1689.91	3
1.1.1.1676.10	41.696	1587.8	530.274	3	FRIACKGYAMLMK	Carbamidomethyl(C)@5	< 1	1587.81	3
1.1.1.1678.3	41.779	1460.76	487.928	3	NFMRDVGILLKR		< 1	1460.83	3
1.1.1.1678.19	41.793	1294.76	648.386	2	RSETLHRLRK		< 1	1294.76	2
1.1.1.1679.20	41.841	1307.69	654.854	2	SIITSTMTLWR		< 1	1307.69	2
1.1.1.1680.16	41.889	2116.06	706.361	3	RDIQFRIACKGYAMLMK	Carbamidomethyl(C)@9, Oxidation(M)@16	< 1	2116.07	3
1.1.1.1682.30	41.997	1610.71	806.363	2	MRSLSLEEEYNLK		< 1	1610.8	2
1.1.1.1683.15	42.033	1454.75	728.382	2	QGGSKNTLFTVFR	Deamidated(N)@6	< 1	1454.75	2
1.1.1.1685.14	42.121	1240.67	621.344	2	LPSNDNKLLDI		< 1	1240.67	2
1.1.1.1688.6	42.256	1080.56	541.287	2	LEVIKSQHK		< 1	1080.63	2
1.1.1.1690.14	42.359	1146.64	574.327	2	VTLSQDIKSR	Deamidated(Q)@5	< 1	1146.62	2
1.1.1.1690.17	42.361	1230.68	616.346	2	DRNTKQQQK	Carbamyl@N-term, Carbamyl(K)@9	< 1	1230.61	2
1.1.1.1690.22	42.365	1302.69	652.35	2	QAKASIVDMVIK	Deamidated(Q)@1	< 1	1302.72	2
1.1.1.1693.4	42.494	970.511	486.263	2	ADLLNGIQK		< 1	970.545	2
1.1.1.1693.9	42.498	1094.55	548.284	2	EYELLLSTK		< 1	1094.59	2
1.1.1.1694.12	42.551	1246.64	624.327	2	SINNNLAMRSK		< 1	1246.65	2
1.1.1.1696.12	42.644	1131.56	566.786	2	EKQSITRDR		< 1	1131.6	2
1.1.1.1700.5	42.833	1056.56	529.289	2	KLNNSILGYDHALK		< 1	1584.86	3
1.1.1.1702.21	42.941	1472.76	737.389	2	NLAFAIVRANSIGK		< 1	1472.85	2
1.1.1.1703.15	42.984	1290.65	646.334	2	LFETNKSALLR		< 1	1290.73	2
1.1.1.1709.8	43.265	1584.89	529.303	3	KLNNSILGYDHALK		< 1	1584.86	3
1.1.1.1712.8	43.41	1593.75	532.258	3	LCIEASRSFKREV	Carbamidomethyl(C)@2	< 1	1593.83	3
1.1.1.1713.11	43.465	1847.06	616.693	3	VINGLDTCHAISSSVFK	Carbamidomethyl(C)@8	< 1	1846.92	3
1.1.1.1713.14	43.47	1360.7	681.357	2	QAKASIVDMVIK	Carbamyl@N-term, Oxidation(M)@9	< 1	1360.74	2
1.1.1.1713.21	43.482	2416.18	806.401	3	HAKLVSISNFSLLVRNGDLYK	Carbamyl(K)@21	< 1	2416.32	3
1.1.1.1715.29	43.581	1702.93	852.472	2	DHYDNRNLAFAIVR		< 1	1702.85	2
1.1.1.1717.2	43.646	897.47	449.742	2	RSETLHR		< 1	897.478	2
1.1.1.1722.20	43.9	1847.06	616.693	3	VINGLDTCHAISSSVFK	Carbamidomethyl(C)@8	< 1	1846.92	3
1.1.1.1723.15	43.948	1319.7	660.859	2	DMELLQSVKSK	Carbamyl(K)@9	< 1	1319.68	2
1.1.1.1723.26	43.966	1824.99	913.502	2	VNHYRDLKHILDFR		< 1	1824.97	2
1.1.1.1724.15	43.997	1267.62	634.815	2	QHLLHIYSTR	Deamidated(Q)@1	< 1	1267.67	2
1.1.1.1724.17	44.001	1320.71	661.36	2	LGNDIGYSRQAK		< 1	1320.68	2
1.1.1.1727.8	44.13	1689.89	564.305	3	VYDPLQSVSAELIEK		< 1	1689.88	3
1.1.1.1727.15	44.136	1304.64	653.329	2	SVMVDQKTGVSK	Deamidated(Q)@6, Delta:H(2)C(2)(K)@7	< 1	1304.66	2
1.1.1.1728.24	44.203	1689.83	845.925	2	SPDLEFLVEIMKNR		< 1	1689.88	2
1.1.1.1729.26	44.244	1454.72	728.366	2	QGGSKNTLFTVFR	Deamidated(N)@6	< 1	1454.75	2
1.1.1.1730.7	44.274	1666.92	556.646	3	NHVMVEIDGLGLENK		< 1	1666.83	3
1.1.1.1731.12	44.326	1167.53	584.771	2	HILDFRVLR		< 1	1167.69	2
1.1.1.1734.11	44.469	1113.64	557.827	2	EKQSITRDR	Glu->pyro-Glu@N-term	< 1	1113.59	2
1.1.1.1735.9	44.515	1080.56	541.288	2	LEVIKSQHK		< 1	1080.63	2
1.1.1.1735.24	44.528	1517.72	759.866	2	EKQSITRDRNTK	Carbamyl(K)@12	< 1	1517.79	2
1.1.1.1735.27	44.534	1636.79	819.402	2	GNLEHIYAFIFDR	Carbamyl@N-term	< 1	1636.8	2
1.1.1.1736.13	44.567	1740.96	581.327	3	RKLNNSILGYDHALK		< 1	1740.96	3
1.1.1.1736.20	44.572	1261.7	631.858	2	VSTVEDNTLER		< 1	1261.62	2
1.1.1.1738.15	44.671	1312.65	657.333	2	IVELVDDGMVSH		< 1	1312.63	2
1.1.1.1738.18	44.676	1408.74	705.375	2	LCIEASRSFKR	Carbamidomethyl(C)@2, Carbamyl(K)@10	< 1	1408.72	2
1.1.1.1742.8	44.85	902.472	452.243	2	NLAFAIVR		< 1	902.534	2
1.1.1.1742.22	44.862	1267.62	634.815	2	QHLLHIYSTR	Deamidated(Q)@1	< 1	1267.67	2
1.1.1.1742.33	44.871	1566.83	784.42	2	DLKHILDFRVLR	Carbamyl@N-term	< 1	1566.9	2
1.1.1.1745.20	45.008	1304.64	653.326	2	NYIEEFKPHK	Deamidated(N)@1	< 1	1304.64	2
1.1.1.1747.19	45.108	1446.77	724.394	2	SLSINNNLAMRSK		< 1	1446.76	2
1.1.1.1748.15	45.144	1938.96	647.326	3	TVFRKEFDDIHEFEK		< 1	1938.95	3
1.1.1.1750.18	45.243	1844.95	615.99	3	SALLRVSTVEDNTLER	Carbamyl@N-term	< 1	1844.96	3
1.1.1.1750.19	45.243	1261.61	631.811	2	VSTVEDNTLER		< 1	1261.62	2
1.1.1.1751.10	45.284	1672.77	558.598	3	QYTSQQSCFMLHK	Carbamidomethyl(C)@8, Oxidation(M)@10	< 1	1672.73	3
1.1.1.1752.19	45.34	1250.66	626.339	2	SPPPARDNVKK	Carbamyl(K)@11	< 1	1250.67	2
1.1.1.1754.4	45.423	902.468	452.241	2	NLAFAIVR		< 1	902.534	2
1.1.1.1754.31	45.445	1649.81	825.911	2	LNFNNTVFANVLNK	Carbamyl@N-term	< 1	1649.85	2
1.1.1.1755.19	45.484	1232.63	617.324	2	SLSINNNLAMR	Deamidated(N)@7	< 1	1232.62	2
1.1.1.1760.12	45.717	1267.62	634.815	2	QHLLHIYSTR	Deamidated(Q)@1	< 1	1267.67	2
1.1.1.1760.24	45.732	1627.79	814.903	2	KLNNSILGYDHALK	Carbamyl(K)@1	< 1	1627.87	2
1.1.1.1762.15	45.818	1300.64	651.327	2	IACKGYAMLMK	Carbamidomethyl(C)@3, Oxidation(M)@8	< 1	1300.63	2
1.1.1.1765.27	45.978	1584.78	793.398	2	KLNNSILGYDHALK		< 1	1584.86	2
1.1.1.1766.28	46.024	1648.78	825.399	2	NHNAYMLGYPVEIK	Deamidated(N)@3	< 1	1648.79	2
1.1.1.1767.21	46.063	1947.08	650.035	3	VYDPLQSVSAELIEKEK		< 1	1947.02	3
1.1.1.1770.6	46.189	965.533	483.774	2	YELLLSTK		< 1	965.543	2
1.1.1.1771.30	46.26	1627.84	814.925	2	LPSNDNKLLDITSR	Carbamyl(K)@7	< 1	1627.85	2
1.1.1.1774.3	46.379	1347.75	450.258	3	NFMRDVGILLK	Carbamyl(K)@11	< 1	1347.73	3
1.1.1.1774.7	46.382	958.549	480.282	2	ANSIGKLEK		< 1	958.545	2
1.1.1.1774.18	46.391	1860.94	621.32	3	KVYDPLQSVSAELIEK	Carbamyl(K)@1	< 1	1860.98	3
1.1.1.1775.35	46.456	1860.93	931.473	2	KVYDPLQSVSAELIEK	Carbamyl(K)@16	< 1	1860.98	2
1.1.1.1778.12	46.585	1261.64	631.829	2	VSTVEDNTLER		< 1	1261.62	2
1.1.1.1779.15	46.643	1426.74	714.376	2	VFVNHYRDLKH		< 1	1426.75	2
1.1.1.1780.35	46.698	2799.47	934.163	3	ELTLMPNFLQSLHSTFYKISGRSM		< 1	2799.41	3
1.1.1.1781.15	46.724	1261.64	631.826	2	VSTVEDNTLER		< 1	1261.62	2
1.1.1.1782.3	46.763	1350.73	451.25	3	SIITSTMTLWR	Carbamyl@N-term	< 1	1350.7	3
1.1.1.1783.18	46.831	1496.76	749.385	2	QGGSKNTLFTVFR	Carbamyl(K)@5	< 1	1496.77	2
1.1.1.1784.23	46.88	1584.78	793.396	2	KLNNSILGYDHALK		< 1	1584.86	2
1.1.1.1785.7	46.91	1023.6	512.809	2	GVAIKDNHK	Carbamyl(K)@5	< 1	1023.55	2
1.1.1.1790.8	47.151	1146.6	574.305	2	VTLSQDIKSR	Deamidated(Q)@5	< 1	1146.62	2
1.1.1.1790.21	47.165	1462.77	732.391	2	SPDLEFLVEIMK	Carbamyl@N-term	< 1	1462.74	2
1.1.1.1792.2	47.242	938.434	470.224	2	SFKREVM	Carbamyl(K)@3	< 1	938.464	2
1.1.1.1793.8	47.295	1607.85	536.959	3	LNFNNTVFANVLNK	Deamidated(N)@2	< 1	1607.83	3
1.1.1.1794.26	47.366	1680.82	841.417	2	PWSRFSDKFDLQR		< 1	1680.84	2
1.1.1.1795.12	47.395	1173.63	587.823	2	VKDPFKVGNK	Carbamyl(K)@6	< 1	1173.65	2
1.1.1.1796.7	47.44	1023.6	512.808	2	GVAIKDNHK	Carbamyl@N-term	< 1	1023.55	2
1.1.1.1798.18	47.548	2799.47	700.875	4	YDLMHKLFISDLYVREELSETR	Carbamyl@N-term	< 1	2799.39	4
1.1.1.1801.2	47.674	938.434	470.224	2	SFKREVM	Carbamyl(K)@3	< 1	938.464	2
1.1.1.1802.7	47.726	1607.85	536.959	3	LNFNNTVFANVLNK	Deamidated(N)@2	< 1	1607.83	3
1.1.1.1803.15	47.788	1274.69	638.351	2	SLSINNNLAMR	Carbamyl@N-term	< 1	1274.64	2
1.1.1.1808.4	48.015	997.546	499.781	2	LSGNLGFYK		< 1	997.523	2
1.1.1.1810.12	48.12	2196.2	550.058	4	NYIEEFKPHKEKLTYEK	Deamidated(N)@1	< 1	2196.11	4
1.1.1.1813.19	48.269	1945.99	649.671	3	LEDHYDNRNLAFAIVR	Deamidated(N)@7	< 1	1945.96	3
1.1.1.1815.18	48.367	1304.67	653.344	2	VSTVEDNTLER	Carbamyl@N-term	< 1	1304.62	2
1.1.1.1822.19	48.711	1572.75	787.384	2	IMDLTHRKTTDSR		< 1	1572.8	2
1.1.1.1823.12	48.74	1087.56	544.789	2	ISGRSMVLLL		< 1	1087.64	2
1.1.1.1824.16	48.8	1319.74	660.879	2	CEPKSVMVDQK	Carbamidomethyl(C)@1	< 1	1319.62	2
1.1.1.1827.9	48.929	1594.77	532.596	3	GNLEHIYAFIFDR	Deamidated(N)@2	< 1	1594.78	3
1.1.1.1828.5	48.977	1517.8	506.941	3	EKQSITRDRNTK	Carbamyl(K)@12	< 1	1517.79	3
1.1.1.1828.12	48.989	1945.98	649.668	3	TLERSLSINNNLAMRSK		< 1	1946.04	3
1.1.1.1830.26	49.096	2433.13	812.052	3	TVISIKCEPKSVMVDQKTGVSK	Carbamidomethyl(C)@7	< 1	2433.3	3
1.1.1.1834.9	49.265	1594.77	532.596	3	GNLEHIYAFIFDR	Deamidated(N)@2	< 1	1594.78	3
1.1.1.1835.11	49.317	1307.68	654.848	2	SIITSTMTLWR		< 1	1307.69	2
1.1.1.1836.28	49.383	1606.78	804.396	2	LNFNNTVFANVLNK		< 1	1606.85	2
1.1.1.1838.14	49.462	1801.97	601.663	3	SALLRVSTVEDNTLER		< 1	1801.95	3
1.1.1.1840.13	49.556	1191.66	596.838	2	FMRDVGILLK	Deamidated(R)@3	< 1	1191.67	2
1.1.1.1841.25	49.619	1572.76	787.386	2	IMDLTHRKTTDSR		< 1	1572.8	2
1.1.1.1843.29	49.717	1585.84	793.925	2	KLNNSILGYDHALK	Deamidated(N)@4	< 1	1585.85	2
1.1.1.1844.20	49.767	1584.84	793.428	2	KLNNSILGYDHALK		< 1	1584.86	2
1.1.1.1844.22	49.77	2433.13	812.052	3	TVISIKCEPKSVMVDQKTGVSK	Carbamidomethyl(C)@7	< 1	2433.3	3
1.1.1.1845.15	49.8	1290.66	646.34	2	VFVNHYRDLK	Deamidated(N)@4	< 1	1290.67	2
1.1.1.1846.8	49.84	2016.05	505.019	4	NYIGFNSIITSTMTLWR		< 1	2016.01	4
1.1.1.1846.14	49.846	1199.68	600.847	2	LSLWSRVKDP		< 1	1199.67	2
1.1.1.1848.7	49.936	1438.89	480.637	3	ADLLNGIQKGVAIK		< 1	1438.85	3
1.1.1.1848.32	49.956	2158.14	720.386	3	SWDNILPINMGQETVISIK	Deamidated(N)@9	< 1	2158.1	3
1.1.1.1849.7	49.987	1081.63	541.825	2	LEVIKSQHK	Deamidated(Q)@7	< 1	1081.61	2
1.1.1.1849.15	50	2016.05	673.023	3	NYIGFNSIITSTMTLWR		< 1	2016.01	3
1.1.1.1850.10	50.034	1582.85	528.625	3	QGGSKNTLFTVFRK	Deamidated(Q)@1	< 1	1582.85	3
1.1.1.1854.21	50.235	1290.66	646.34	2	VFVNHYRDLK	Deamidated(N)@4	< 1	1290.67	2
1.1.1.1855.19	50.282	2012.02	671.679	3	ASIVDMVIKIMDLTHRK	Carbamyl(K)@17	< 1	2012.09	3
1.1.1.1858.16	50.424	1782.96	595.328	3	LNNSILGYDHALKVPK	Deamidated(N)@2, Deamidated(N)@3	< 1	1782.95	3
1.1.1.1864.25	50.73	1842.88	922.446	2	NLAFAIVRANSIGKLEK		< 1	1843.07	2
1.1.1.1870.12	51.002	1444.72	723.365	2	IKQINWNPLYR	Deamidated(N)@7	< 1	1444.78	2
1.1.1.1871.18	51.048	1459.78	730.898	2	RNYIEEFKPHK		< 1	1459.76	2
1.1.1.1874.10	51.185	1713.89	572.303	3	KLPSNDNKLLDITSR	Deamidated(N)@7	< 1	1713.93	3
1.1.1.1875.17	51.238	1301.67	651.844	2	QAKASIVDMVIK		< 1	1301.74	2
1.1.1.1879.10	51.424	1048.54	525.277	2	MLGYPVEIK		< 1	1048.56	2
1.1.1.1881.11	51.521	1262.66	632.34	2	VSTVEDNTLER	Deamidated(N)@7	< 1	1262.6	2
1.1.1.1881.19	51.529	1389.69	695.851	2	SLTPEESKQGGSK	Carbamyl@N-term	< 1	1389.67	2
1.1.1.1888.6	51.853	1048.54	525.278	2	MLGYPVEIK		< 1	1048.56	2
1.1.1.1888.8	51.855	1104.57	553.293	2	DMELLQSVK	Carbamyl(K)@9	< 1	1104.55	2
1.1.1.1889.6	51.901	2484.2	497.847	5	SSRHCSWISYGIGLGNDIGYSR	Carbamidomethyl(C)@5	< 1	2484.16	5
1.1.1.1890.18	51.959	1261.65	631.831	2	VSTVEDNTLER		< 1	1261.62	2
1.1.1.1892.3	52.043	1327.71	443.576	3	IACKGYAMLMK	Carbamidomethyl(C)@3, Carbamyl(K)@11	< 1	1327.64	3
1.1.1.1895.19	52.2	1262.69	632.353	2	VSTVEDNTLER	Deamidated(N)@7	< 1	1262.6	2
1.1.1.1896.14	52.245	1198.58	600.299	2	DLKHILDFR	Carbamyl(K)@3	< 1	1198.65	2
1.1.1.1899.27	52.406	1537.75	769.88	2	LYQWCVTDIGRK	Carbamidomethyl(C)@5	< 1	1537.77	2
1.1.1.1900.15	52.449	2200.05	734.358	3	SWDNILPINMGQETVISIK	Carbamyl(K)@19	< 1	2200.12	3
1.1.1.1902.28	52.544	1580.89	791.45	2	NFSLLVRNGDLYK	Carbamyl@N-term	< 1	1580.83	2
1.1.1.1908.12	52.818	1218.66	610.335	2	QSITRDRNTK	Deamidated(N)@8	< 1	1218.63	2
1.1.1.1909.10	52.871	1320.66	661.337	2	NFMRDVGILLK	Oxidation(M)@3	< 1	1320.72	2
1.1.1.1909.16	52.882	1684.81	843.413	2	ALDNKRLSLWSRVK		< 1	1684.97	2
1.1.1.1911.30	52.978	1580.89	791.45	2	NFSLLVRNGDLYK	Carbamyl@N-term	< 1	1580.83	2
1.1.1.1915.5	53.149	1010.5	506.26	2	SETLHRLR		< 1	1010.56	2
1.1.1.1915.9	53.156	1200.71	601.363	2	QSITRDRNTK	Gln->pyro-Glu@N-term	< 1	1200.62	2
1.1.1.1915.10	53.158	2453.18	614.301	4	SLTPEESKQGGSKNTLFTVFRK		< 1	2453.29	4
1.1.1.1916.3	53.192	1462.75	488.591	3	SLSINNNLAMRSK	Oxidation(M)@10	< 1	1462.76	3
1.1.1.1917.12	53.247	1197.65	599.834	2	FSDKFDLQR	Carbamyl(K)@4	< 1	1197.58	2
1.1.1.1918.8	53.293	1011.61	506.81	2	IKQINWNP		< 1	1011.55	2
1.1.1.1918.11	53.298	1120.58	561.297	2	VNLFISHYK	Deamidated(N)@2	< 1	1120.59	2
1.1.1.1920.6	53.386	1580.89	527.97	3	NFSLLVRNGDLYK	Carbamyl@N-term	< 1	1580.83	3
1.1.1.1921.16	53.448	1462.75	732.38	2	SPDLEFLVEIMK	Carbamyl@N-term	< 1	1462.74	2
1.1.1.1921.24	53.461	1894.89	948.452	2	NLNHVMVEIDGLGLENK	Deamidated(N)@3	< 1	1894.95	2
1.1.1.1922.11	53.496	1969.01	657.345	3	ASIVDMVIKIMDLTHRK		< 1	1969.09	3
1.1.1.1925.17	53.654	2577.27	860.098	3	LFETNKSALLRVSTVEDNTLER	Carbamyl(K)@6	< 1	2577.34	3
1.1.1.1926.13	53.689	2050.03	684.35	3	QQQKNQRFKQISNFKK	Deamidated(N)@5	< 1	2050.11	3
1.1.1.1927.5	53.72	1011.61	506.81	2	IKQINWNP		< 1	1011.55	2
1.1.1.1927.7	53.723	1120.58	561.298	2	DFDSYIYR	Carbamyl@N-term	< 1	1120.48	2
1.1.1.1931.8	53.916	1011.61	506.81	2	IKQINWNP		< 1	1011.55	2
1.1.1.1933.4	54.006	1496.75	499.925	3	QGGSKNTLFTVFR	Carbamyl(K)@5	< 1	1496.77	3
1.1.1.1934.5	54.058	1039.58	520.796	2	NTLFTVFR	Carbamyl@N-term	< 1	1039.55	2
1.1.1.1936.6	54.156	1011.61	506.81	2	IKQINWNP		< 1	1011.55	2
1.1.1.1937.18	54.226	1543.76	772.887	2	DRNTKQQQKNQR	Deamidated(Q)@7	< 1	1543.78	2
1.1.1.1940.21	54.363	1496.74	749.378	2	QGGSKNTLFTVFR	Carbamyl@N-term	< 1	1496.77	2
1.1.1.1941.13	54.398	2339.19	585.805	4	QAKASIVDMVIKIMDLTHRK	Carbamyl(K)@3	< 1	2339.28	4
1.1.1.1941.22	54.411	2168.98	724.002	3	QAKASIVDMVIKIMDLTHR	Deamidated(Q)@1	< 1	2169.16	3
1.1.1.1943.8	54.501	1346.79	674.402	2	LVSISNFSLLVR		< 1	1346.79	2
1.1.1.1944.14	54.543	1842.92	615.314	3	NLAFAIVRANSIGKLEK		< 1	1843.07	3
1.1.1.1945.3	54.582	1011.61	506.81	2	IKQINWNP		< 1	1011.55	2
1.1.1.1945.9	54.587	1955.96	652.994	3	NNIIEKTLPVEGIFVNR	Deamidated(N)@16	< 1	1956.07	3
1.1.1.1945.17	54.599	2256.13	753.049	3	TFGWHHRAEWNLFNSNLK		< 1	2256.1	3
1.1.1.1947.17	54.7	1474.79	738.402	2	LSLWSRVKDPFK		< 1	1474.83	2
1.1.1.1948.18	54.746	1284.74	643.378	2	QAKASIVDMVIK	Gln->pyro-Glu@N-term	< 1	1284.71	2
1.1.1.1950.7	54.826	2243.18	561.803	4	SRNHNAYMLGYPVEIKHAK	Oxidation(M)@8	< 1	2243.13	4
1.1.1.1950.20	54.838	1451.71	726.864	2	GVAIKDNHKKNTK		< 1	1451.82	2
1.1.1.1952.5	54.92	1474.8	492.607	3	LSLWSRVKDPFK		< 1	1474.83	3
1.1.1.1953.17	54.985	1495.73	748.872	2	NPDSIDNMVFTLM		< 1	1495.67	2
1.1.1.1954.2	55.014	1272.75	425.256	3	NFMRDVGILLK	Dethiomethyl(M)@3, Oxidation(D)@5	< 1	1272.72	3
1.1.1.1954.17	55.027	1307.66	654.839	2	SIITSTMTLWR		< 1	1307.69	2
1.1.1.1955.2	55.062	1284.75	429.257	3	QAKASIVDMVIK	Gln->pyro-Glu@N-term	< 1	1284.71	3
1.1.1.1955.23	55.091	1692.87	847.444	2	QISNFKKLCIEASR	Carbamidomethyl(C)@9	< 1	1692.9	2
1.1.1.1956.18	55.129	1249.61	625.812	2	QHLLHIYSTR	Gln->pyro-Glu@N-term	< 1	1249.66	2
1.1.1.1958.6	55.224	1293.63	647.824	2	SVMVDQKTGVSK	Oxidation(M)@3	< 1	1293.66	2
1.1.1.1964.4	55.488	997.592	499.803	2	DVGILLKRK	Arg->GluSA(R)@8	< 1	997.617	2
1.1.1.1964.8	55.498	1145.63	573.821	2	VTLSQDIKSR		< 1	1145.64	2
1.1.1.1967.3	55.632	1346.6	674.306	2	NYIEEFKPHK	Carbamyl(K)@10	< 1	1346.66	2
1.1.1.1976.2	56.037	1076.59	539.303	2	EYELLLSTK	Glu->pyro-Glu@N-term	< 1	1076.58	2
1.1.1.1978.4	56.141	1244.64	623.33	2	TLPVEGIFVNR	Deamidated(N)@10	< 1	1244.68	2
1.1.1.1980.7	56.246	1594.77	798.391	2	GNLEHIYAFIFDR	Deamidated(N)@2	< 1	1594.78	2
1.1.1.1988.4	56.595	1030.57	516.293	2	LSLWSRVK	Carbamyl(K)@8	< 1	1030.59	2
1.1.1.1989.12	56.655	1302.63	652.324	2	LEKSLTPEESK	Carbamyl(K)@3	< 1	1302.67	2
1.1.1.1992.3	56.777	980.567	491.291	2	GVAIKDNHK		< 1	980.54	2
1.1.1.1993.21	56.84	1606.75	804.382	2	LNFNNTVFANVLNK		< 1	1606.85	2
1.1.1.1994.12	56.88	1380.8	691.408	2	KLCIEASRSFK	Carbamidomethyl(C)@3, Carbamyl(K)@11	< 1	1380.72	2
1.1.1.1996.9	56.968	1635.84	546.288	3	LLHEGFTFGWHHR		< 1	1635.81	3
1.1.1.1997.15	57.025	1231.68	616.846	2	SLSINNNLAMR		< 1	1231.63	2
1.1.1.1997.17	57.029	1447.72	724.867	2	SLSINNNLAMRSK	Deamidated(N)@5	< 1	1447.75	2
1.1.1.1998.7	57.063	1104.59	553.303	2	DMELLQSVK	Carbamyl@N-term	< 1	1104.55	2
1.1.1.2004.9	57.353	1209.67	605.842	2	LCIEASRSFK	Carbamidomethyl(C)@2	< 1	1209.62	2
1.1.1.2005.21	57.417	1474.72	738.369	2	LSLWSRVKDPFK		< 1	1474.83	2
1.1.1.2006.17	57.463	1572.81	787.412	2	IMDLTHRKTTDSR		< 1	1572.8	2
1.1.1.2012.3	57.726	847.479	424.747	2	LCIEASR	Carbamidomethyl(C)@2	< 1	847.422	2
1.1.1.2014.6	57.828	1717.99	573.669	3	RNYIEEFKPHKEK	Deamidated(N)@2	< 1	1717.88	3
1.1.1.2016.17	57.946	1802.89	902.453	2	SALLRVSTVEDNTLER	Deamidated(N)@12	< 1	1802.94	2
1.1.1.2017.26	57.984	2191.06	731.361	3	SKVINGLDTCHAISSSVFKK	Deamidated(N)@5, Carbamidomethyl(C)@10	< 1	2191.13	3
1.1.1.2020.18	58.134	1700.91	851.463	2	INEADEIIADLISDK	Carbamyl@N-term	< 1	1700.85	2
1.1.1.2021.12	58.165	1968.02	657.014	3	FKQISNFKKLCIEASR	Carbamidomethyl(C)@11	< 1	1968.06	3
1.1.1.2023.20	58.272	1969.05	657.357	3	ASIVDMVIKIMDLTHRK		< 1	1969.09	3
1.1.1.2024.16	58.321	2143.03	715.351	3	RDIQFRIACKGYAMLMK	Carbamidomethyl(C)@9, Carbamyl(K)@10	< 1	2143.09	3
1.1.1.2025.14	58.362	1408.85	705.432	2	LCIEASRSFKR	Carbamyl@N-term, Carbamidomethyl(C)@2	< 1	1408.72	2
1.1.1.2025.21	58.374	1692.8	847.405	2	QISNFKKLCIEASR	Carbamidomethyl(C)@9	< 1	1692.9	2
1.1.1.2028.15	58.497	1346.69	674.351	2	SLTPEESKQGGSK		< 1	1346.67	2
1.1.1.2037.5	58.918	1013.61	507.812	2	LSLWSRVK	Delta:H(2)C(2)(K)@8	< 1	1013.6	2
1.1.1.2038.5	58.969	998.577	500.296	2	ADLLNGIQK	Formyl(K)@9	< 1	998.54	2
1.1.1.2045.12	59.307	1271.64	636.827	2	NTKQQQKNQR		< 1	1271.67	2
1.1.1.2045.28	59.331	2084.94	1043.48	2	MDGSNKVSSVDGTNCMQVR	Deamidated(N)@14, Carbamidomethyl(C)@15	< 1	2084.89	2
1.1.1.2046.4	59.348	1013.61	507.812	2	LSLWSRVK	Delta:H(2)C(2)(K)@8	< 1	1013.6	2
1.1.1.2046.21	59.369	1517.76	759.889	2	EKQSITRDRNTK	Carbamyl(K)@12	< 1	1517.79	2
1.1.1.2049.3	59.494	1505.77	502.931	3	DLEFLVEIMKNR		< 1	1505.79	3
1.1.1.2050.26	59.565	1743.86	872.938	2	LKRNYIEEFKPHK	Carbamyl(K)@10	< 1	1743.94	2
1.1.1.2052.13	59.652	1271.77	636.891	2	NTKQQQKNQR		< 1	1271.67	2
1.1.1.2054.13	59.747	2084.95	695.992	3	MDGSNKVSSVDGTNCMQVR	Deamidated(N)@5, Carbamidomethyl(C)@15	< 1	2084.89	3
1.1.1.2055.4	59.778	1013.61	507.812	2	LSLWSRVK	Delta:H(2)C(2)(K)@8	< 1	1013.6	2
1.1.1.2056.8	59.829	1635.85	546.29	3	LLHEGFTFGWHHR		< 1	1635.81	3
1.1.1.2057.10	59.889	2099.13	700.718	3	LSGNLGFYKVNLFISHYK		< 1	2099.12	3
1.1.1.2058.2	59.92	1505.77	502.931	3	DLEFLVEIMKNR		< 1	1505.79	3
1.1.1.2058.4	59.924	1145.52	573.769	2	DRNTKQQQK	Deamidated(Q)@8	< 1	1145.58	2
1.1.1.2063.6	60.18	2084.95	695.992	3	MDGSNKVSSVDGTNCMQVR	Deamidated(N)@5, Carbamidomethyl(C)@15	< 1	2084.89	3
1.1.1.2064.3	60.208	1013.61	507.812	2	LSLWSRVK	Delta:H(2)C(2)(K)@8	< 1	1013.6	2
1.1.1.2066.25	60.333	1735.86	868.936	2	QISNFKKLCIEASR	Carbamyl@N-term, Carbamidomethyl(C)@9	< 1	1735.9	2
1.1.1.2067.4	60.352	1505.77	502.932	3	DLEFLVEIMKNR		< 1	1505.79	3
1.1.1.2075.9	60.746	1180.59	591.304	2	NDLKAFFKR	Carbamyl@N-term	< 1	1180.64	2
1.1.1.2077.24	60.861	1757.7	879.855	2	IMDLTHRKTTDSR	Oxidation(M)@2, Iodo(H)@6, Carbamyl(K)@8	< 1	1757.7	2
1.1.1.2078.25	60.905	1618.77	810.391	2	SETRVTLSQDIKSR		< 1	1618.86	2
1.1.1.2079.7	60.935	1863.89	622.303	3	EFDDIHEFEKILDSK		< 1	1863.89	3
1.1.1.2083.23	61.143	1593.75	797.88	2	GNLEHIYAFIFDR		< 1	1593.79	2
1.1.1.2084.6	61.175	1183.63	592.824	2	LVELDKPVTK	Carbamyl(K)@6	< 1	1183.68	2
1.1.1.2090.6	61.461	1110.55	556.28	2	VPKLPSNDNK		< 1	1110.6	2
1.1.1.2098.12	61.85	1426.77	714.391	2	VFVNHYRDLKH		< 1	1426.75	2
1.1.1.2100.5	61.931	1058.53	530.275	2	LLDITSRIK	Deamidated(R)@7	< 1	1058.63	2
1.1.1.2103.11	62.085	1290.7	646.356	2	VFVNHYRDLK	Deamidated(N)@4	< 1	1290.67	2
1.1.1.2105.6	62.17	1223.58	612.795	2	DYCLKPWSR	Carbamidomethyl(C)@3	< 1	1223.58	2
1.1.1.2105.11	62.178	1366.67	684.34	2	SLSLEEEYNLK	Carbamyl(K)@11	< 1	1366.66	2
1.1.1.2106.4	62.218	1290.7	646.356	2	TKDMELLQSVK		< 1	1290.69	2
1.1.1.2106.6	62.225	1327.64	664.829	2	IACKGYAMLMK	Carbamidomethyl(C)@3, Carbamyl(K)@4	< 1	1327.64	2
1.1.1.2112.7	62.493	1231.66	616.835	2	SLSINNNLAMR		< 1	1231.63	2
1.1.1.2113.7	62.545	1184.71	593.362	2	SLSINNNLAMR	Deamidated(N)@7, Dethiomethyl(M)@10	< 1	1184.62	2
1.1.1.2113.9	62.548	1232.66	617.337	2	SLSINNNLAMR	Deamidated(N)@7	< 1	1232.62	2
1.1.1.2113.10	62.55	1276.61	639.31	2	DMELLQSVKSK		< 1	1276.67	2
1.1.1.2114.10	62.59	1223.58	612.795	2	DYCLKPWSR	Carbamidomethyl(C)@3	< 1	1223.58	2
1.1.1.2115.6	62.64	1290.7	646.356	2	TKDMELLQSVK		< 1	1290.69	2
1.1.1.2116.9	62.685	1203.65	602.834	2	QINWNPLYR	Deamidated(N)@3	< 1	1203.6	2
1.1.1.2117.15	62.747	1435.68	718.848	2	KEFDDIHEFEK		< 1	1435.66	2
1.1.1.2122.7	62.974	1320.66	661.337	2	SVMVDQKTGVSK	Carbamyl(K)@7	< 1	1320.67	2
1.1.1.2123.11	63.02	1266.78	634.395	2	QHLLHIYSTR		< 1	1266.68	2
1.1.1.2126.4	63.159	998.59	500.302	2	LSGNLGFYK	Deamidated(N)@4	< 1	998.507	2
1.1.1.2126.18	63.182	1593.82	797.917	2	GNLEHIYAFIFDR		< 1	1593.79	2
1.1.1.2128.3	63.256	1149.59	575.802	2	DIQFRIACK	Carbamidomethyl(C)@8	< 1	1149.6	2
1.1.1.2132.6	63.448	1266.78	634.396	2	QHLLHIYSTR		< 1	1266.68	2
1.1.1.2135.15	63.605	1435.68	718.848	2	KEFDDIHEFEK		< 1	1435.66	2
1.1.1.2137.18	63.715	1712.86	857.438	2	LFLTLNPITHADMGK	Carbamyl(K)@15	< 1	1712.89	2
1.1.1.2140.4	63.827	986.553	494.284	2	IIADLISDK		< 1	986.565	2
1.1.1.2142.5	63.927	1680.86	561.293	3	PWSRFSDKFDLQR		< 1	1680.84	3
1.1.1.2142.10	63.935	1327.64	664.829	2	IACKGYAMLMK	Carbamidomethyl(C)@3, Carbamyl(K)@4	< 1	1327.64	2
1.1.1.2144.10	64.023	1144.64	573.327	2	DRNTKQQQK		< 1	1144.59	2
1.1.1.2144.27	64.037	1517.76	759.885	2	LSLWSRVKDPFK	Carbamyl@N-term	< 1	1517.84	2
1.1.1.2144.28	64.038	1593.82	797.917	2	GNLEHIYAFIFDR		< 1	1593.79	2
1.1.1.2145.9	64.07	1290.67	646.344	2	LFETNKSALLR		< 1	1290.73	2
1.1.1.2147.9	64.172	1243.65	622.835	2	TLPVEGIFVNR		< 1	1243.69	2
1.1.1.2147.16	64.187	1658.79	830.403	2	INEADEIIADLISDK	Deamidated(N)@2	< 1	1658.83	2
1.1.1.2153.22	64.467	1517.76	759.887	2	LSLWSRVKDPFK	Carbamyl@N-term	< 1	1517.84	2
1.1.1.2153.23	64.469	1593.82	797.917	2	GNLEHIYAFIFDR		< 1	1593.79	2
1.1.1.2160.2	64.795	1327.64	664.828	2	IACKGYAMLMK	Carbamidomethyl(C)@3, Carbamyl(K)@4	< 1	1327.64	2
1.1.1.2207.8	65.645	1327.64	664.829	2	IACKGYAMLMK	Carbamidomethyl(C)@3, Carbamyl(K)@4	< 1	1327.64	2
1.1.1.2212.7	65.885	1944	649.007	3	DIQFRIACKGYAMLMK	Carbamidomethyl(C)@8	< 1	1943.98	3
1.1.1.2214.17	65.995	1496.79	749.402	2	QGGSKNTLFTVFR	Carbamyl(K)@5	< 1	1496.77	2
1.1.1.2214.19	66	1593.82	797.917	2	GNLEHIYAFIFDR		< 1	1593.79	2
1.1.1.2215.7	66.035	1517.76	759.885	2	EKQSITRDRNTK	Carbamyl(K)@2	< 1	1517.79	2
1.1.1.2216.13	66.089	1460.76	731.387	2	SLTPEESKQGGSKN		< 1	1460.71	2
1.1.1.2218.3	66.163	984.548	493.281	2	DNHKKNTK	Deamidated(N)@2	< 1	984.499	2
1.1.1.2218.17	66.188	1496.79	749.403	2	QGGSKNTLFTVFR	Carbamyl@N-term	< 1	1496.77	2
1.1.1.2221.3	66.307	1490.84	497.952	3	TVISIKCEPKSVM	Carbamidomethyl(C)@7	< 1	1490.78	3
1.1.1.2225.19	66.52	1457.8	729.907	2	ALDNKRLSLWSR		< 1	1457.81	2
1.1.1.2227.3	66.597	984.548	493.281	2	DNHKKNTK	Deamidated(N)@2	< 1	984.499	2
1.1.1.2227.6	66.604	1077.5	539.755	2	DMELLQSVK	Oxidation(M)@2	< 1	1077.54	2
1.1.1.2231.8	66.796	1270.62	636.319	2	PTSITPIDEKK	Carbamyl(K)@10	< 1	1270.68	2
1.1.1.2234.8	66.939	1149.6	575.806	2	DIQFRIACK	Carbamidomethyl(C)@8	< 1	1149.6	2
1.1.1.2237.20	67.095	2535.12	846.046	3	DRNTKQQQKNQRFKQISNFK		< 1	2535.34	3
1.1.1.2238.6	67.119	1730.92	577.981	3	TLERSLSINNNLAMR		< 1	1730.91	3
1.1.1.2238.8	67.122	1243.64	622.828	2	TLPVEGIFVNR		< 1	1243.69	2
1.1.1.2243.4	67.354	2158.16	540.547	4	SWDNILPINMGQETVISIK	Deamidated(N)@4	< 1	2158.1	4
1.1.1.2245.10	67.464	1502.77	752.394	2	PKSVMVDQKTGVSK		< 1	1502.81	2
1.1.1.2250.10	67.696	2022.97	675.332	3	AMLMKIFKLEDHYDNR		< 1	2023	3
1.1.1.2251.17	67.741	1274.72	638.37	2	SLSINNNLAMR	Carbamyl@N-term	< 1	1274.64	2
1.1.1.2253.2	67.825	2054.18	514.551	4	HQISLKNFMRDVGILLK	Carbamyl(K)@6	< 1	2054.15	4
1.1.1.2256.8	67.979	1243.64	622.828	2	PTSITPIDEKK	Oxidation(P)@1	< 1	1243.67	2
1.1.1.2257.14	68.037	2158.15	720.392	3	SWDNILPINMGQETVISIK	Deamidated(N)@9	< 1	2158.1	3
1.1.1.2262.8	68.272	1145.54	573.777	2	DRNTKQQQK	Deamidated(Q)@8	< 1	1145.58	2
1.1.1.2265.5	68.408	1243.64	622.83	2	TLPVEGIFVNR		< 1	1243.69	2
1.1.1.2267.3	68.497	1120.59	561.303	2	VNLFISHYK	Deamidated(N)@2	< 1	1120.59	2
1.1.1.2268.13	68.561	1494.68	748.345	2	LCIEASRSFKRE	Carbamidomethyl(C)@2	< 1	1494.76	2
1.1.1.2272.9	68.753	1451.83	726.923	2	NQRFKQISNFK	Carbamyl@N-term	< 1	1451.76	2
1.1.1.2277.12	68.98	1883.99	629.004	3	ASIVDMVIKIMDLTHR	Carbamyl(K)@9	< 1	1884	3
1.1.1.2277.20	68.993	1514.75	758.385	2	ALDNKRLSLWSR	Carbamidomethyl@N-term	< 1	1514.83	2
1.1.1.2277.24	69	1713.86	857.939	2	KLPSNDNKLLDITSR	Deamidated(N)@7	< 1	1713.93	2
1.1.1.2279.11	69.084	1307.61	654.812	2	EFDDIHEFEK		< 1	1307.57	2
1.1.1.2281.9	69.181	1451.83	726.923	2	GVAIKDNHKKNTK		< 1	1451.82	2
1.1.1.2281.13	69.191	1644.79	823.403	2	LDSANNLVTSIDDLR		< 1	1644.83	2
1.1.1.2284.21	69.329	1432.76	717.389	2	SETRVTLSQDIK	Carbamidomethyl@N-term	< 1	1432.75	2
1.1.1.2288.7	69.522	1727.89	864.95	2	LGFYKVNLFISHYK		< 1	1727.94	2
1.1.1.2292.2	69.686	1715.9	572.975	3	IACKGYAMLMKIFK	Carbamidomethyl(C)@3, Carbamyl(K)@4	< 1	1715.89	3
1.1.1.2294.8	69.787	1474.8	738.408	2	LSLWSRVKDPFK		< 1	1474.83	2
1.1.1.2296.4	69.872	1908.97	637.331	3	KLNNSILGYDHALKVPK		< 1	1909.08	3
1.1.1.2303.3	70.197	1715.9	572.975	3	IACKGYAMLMKIFK	Carbamidomethyl(C)@3, Carbamyl(K)@4	< 1	1715.89	3
1.1.1.2305.9	70.309	1716.87	859.442	2	LEKSLTPEESKQGGSK		< 1	1716.89	2
1.1.1.2306.7	70.337	1908.98	637.333	3	KLNNSILGYDHALKVPK		< 1	1909.08	3
1.1.1.2312.4	70.612	1337.78	669.898	2	KLCIEASRSFK	Carbamidomethyl(C)@3	< 1	1337.71	2
1.1.1.2320.7	70.983	1247.68	624.846	2	SLSINNNLAMR	Oxidation(M)@10	< 1	1247.63	2
1.1.1.2323.11	71.126	2064.03	689.017	3	SLSLEEEYNLKALDNKR	Carbamyl(K)@16	< 1	2064.05	3
1.1.1.2324.16	71.182	1572.77	787.394	2	IMDLTHRKTTDSR		< 1	1572.8	2
1.1.1.2328.7	71.36	1961.99	655.004	3	WNQDFLESMENLIPVK		< 1	1961.96	3
1.1.1.2342.8	72.027	1451.81	726.911	2	NQRFKQISNFK	Carbamyl(K)@5	< 1	1451.76	2
1.1.1.2342.13	72.043	1984.05	993.034	2	NHNAYMLGYPVEIKHAK		< 1	1984	2
1.1.1.2343.12	72.075	1346.72	674.367	2	NYIEEFKPHK	Carbamyl(K)@7	< 1	1346.66	2
1.1.1.2343.15	72.083	1483.72	742.868	2	NFLQSLHSTFYK		< 1	1483.75	2
1.1.1.2351.9	72.455	1451.81	726.911	2	NQRFKQISNFK	Carbamyl(K)@11	< 1	1451.76	2
1.1.1.2352.6	72.504	1304.72	653.367	2	NFMRDVGILLK		< 1	1304.73	2
1.1.1.2355.12	72.656	1628.84	815.425	2	LPSNDNKLLDITSR	Deamidated(N)@4, Carbamyl(K)@7	< 1	1628.84	2
1.1.1.2357.7	72.743	1462.72	732.365	2	SPDLEFLVEIMK	Carbamyl@N-term	< 1	1462.74	2
1.1.1.2358.6	72.781	1131.67	566.843	2	EKQSITRDR		< 1	1131.6	2
1.1.1.2358.16	72.798	1462.72	732.365	2	SPDLEFLVEIMK	Carbamyl@N-term	< 1	1462.74	2
1.1.1.2359.8	72.842	1261.66	631.838	2	VSTVEDNTLER		< 1	1261.62	2
1.1.1.2364.3	73.068	1060.6	531.306	2	ELNLLFLSL		< 1	1060.62	2
1.1.1.2367.7	73.226	1347.71	674.86	2	LFETNKSALLR	Carbamidomethyl(K)@6	< 1	1347.75	2
1.1.1.2367.10	73.239	1760.78	881.398	2	KTTDSREDCFLSMR	Carbamidomethyl(C)@9, Oxidation(M)@13	< 1	1760.78	2
1.1.1.2372.11	73.478	1647.79	824.904	2	NLSTFAKSKYTIFK	Deamidated(N)@1	< 1	1647.89	2
1.1.1.2381.3	73.879	1517.85	506.956	3	LSLWSRVKDPFK	Carbamyl(K)@8	< 1	1517.84	3
1.1.1.2385.7	74.073	1791.92	598.314	3	CEPKSVMVDQKTGVSK	Carbamidomethyl(C)@1	< 1	1791.89	3
1.1.1.2388.9	74.219	1302.69	652.354	2	SALLRVSTVEDN		< 1	1302.68	2
1.1.1.2390.4	74.304	1218.69	610.353	2	QSITRDRNTK	Deamidated(Q)@1	< 1	1218.63	2
1.1.1.2391.12	74.364	1582.87	792.444	2	QGGSKNTLFTVFRK	Deamidated(Q)@1	< 1	1582.85	2
1.1.1.2392.7	74.415	1700.88	851.449	2	INEADEIIADLISDK	Carbamyl(K)@15	< 1	1700.85	2
1.1.1.2393.10	74.46	1627.87	814.942	2	VKDPFKVGNKIVEL	Carbamyl(K)@10	< 1	1627.93	2
1.1.1.2393.11	74.463	1685.85	843.931	2	VLRSSYDGFTSFHK	Carbamyl(K)@14	< 1	1685.82	2
1.1.1.2393.12	74.466	1735.86	868.937	2	QISNFKKLCIEASR	Carbamyl@N-term, Carbamidomethyl(C)@9	< 1	1735.9	2
1.1.1.2405.4	75.016	885.566	443.79	2	SKYTIFK		< 1	885.496	2
1.1.1.2414.4	75.441	885.566	443.79	2	SKYTIFK		< 1	885.496	2
1.1.1.2423.8	75.881	1123.68	562.847	2	LEVIKSQHK	Carbamyl(K)@5	< 1	1123.63	2
1.1.1.2423.14	75.897	2195.19	1098.6	2	NYIEEFKPHKEKLTYEK		< 1	2195.13	2
1.1.1.2426.2	76.011	1244.66	623.336	2	TLPVEGIFVNR	Deamidated(N)@10	< 1	1244.68	2
1.1.1.2436.8	76.519	1894.96	948.485	2	NLNHVMVEIDGLGLENK	Deamidated(N)@3	< 1	1894.95	2
1.1.1.2442.4	76.78	1647.86	550.295	3	NLSTFAKSKYTIFK	Deamidated(N)@1	< 1	1647.89	3
1.1.1.2446.12	76.989	1478.77	740.394	2	SLSINNNLAMRSK	Dioxidation(M)@10	< 1	1478.75	2
1.1.1.2451.10	77.235	1607.78	804.899	2	LNFNNTVFANVLNK	Deamidated(N)@5	< 1	1607.83	2
1.1.1.2460.11	77.664	1607.78	804.899	2	QGGSKNTLFTVFRK	Gln->pyro-Glu@N-term, Carbamyl(R)@13	< 1	1607.84	2
1.1.1.2474.12	78.334	2243.04	1122.53	2	GYAMLMKIFKLEDHYDNR		< 1	2243.09	2
1.1.1.2477.4	78.464	1307.65	654.834	2	EFDDIHEFEK		< 1	1307.57	2
1.1.1.2478.5	78.51	1760.89	587.97	3	KTTDSREDCFLSMR	Carbamidomethyl(C)@9, Oxidation(M)@13	< 1	1760.78	3
1.1.1.2486.4	78.885	1307.65	654.834	2	EFDDIHEFEK		< 1	1307.57	2
1.1.1.2501.2	79.601	1123.62	562.819	2	LEVIKSQHK	Carbamyl(K)@9	< 1	1123.63	2
1.1.1.2504.3	79.752	1532.91	767.463	2	DHVTPLTSYLFLK		< 1	1532.82	2
1.1.1.2510.4	80.038	1123.62	562.819	2	LEVIKSQHK	Carbamyl(K)@9	< 1	1123.63	2
1.1.1.2521.6	80.583	1764.86	883.439	2	VNLFISHYKLNFNN	Carbamyl(K)@9	< 1	1764.89	2
1.1.1.2523.5	80.679	1481.84	741.925	2	ADLLNGIQKGVAIK	Carbamyl(K)@14	< 1	1481.86	2
1.1.1.2528.4	80.902	1123.62	562.819	2	LEVIKSQHK	Carbamyl(K)@9	< 1	1123.63	2
1.1.1.2530.5	81	1934.02	645.679	3	ADLLNGIQKGVAIKDNHK	Deamidated(N)@5	< 1	1934.06	3
1.1.1.2530.8	81.012	1764.86	883.439	2	VNLFISHYKLNFNN	Carbamyl(K)@9	< 1	1764.89	2
1.1.1.2542.10	81.585	1703.87	852.943	2	DHYDNRNLAFAIVR	Deamidated(N)@5	< 1	1703.84	2
1.1.1.2548.6	81.863	1276.66	639.336	2	DMELLQSVKSK		< 1	1276.67	2
1.1.1.2548.10	81.879	1934.01	968.012	2	ADLLNGIQKGVAIKDNHK	Deamidated(N)@16	< 1	1934.06	2
1.1.1.2554.3	82.14	1647.91	550.31	3	NLSTFAKSKYTIFK	Deamidated(N)@1	< 1	1647.89	3
1.1.1.2560.2	82.429	1027.57	514.793	2	AIVRANSIGK		< 1	1027.61	2
1.1.1.2564.5	82.625	1216.63	609.321	2	TVISIKCEPK	Carbamyl(K)@6, Carbamidomethyl(C)@7	< 1	1216.65	2
1.1.1.2566.5	82.726	1144.68	573.348	2	DRNTKQQQK		< 1	1144.59	2
1.1.1.2576.4	83.136	1232.66	617.335	2	SLSINNNLAMR	Deamidated(N)@7	< 1	1232.62	2
1.1.1.2581.3	83.37	1324.66	663.336	2	SLSLEEEYNLK	Deamidated(N)@9	< 1	1324.64	2
1.1.1.2586.6	83.604	1232.65	617.332	2	SLSINNNLAMR	Deamidated(N)@7	< 1	1232.62	2
1.1.1.2588.5	83.702	1144.68	573.349	2	DRNTKQQQK		< 1	1144.59	2
1.1.1.2591.9	83.84	1320.71	661.36	2	NFMRDVGILLK	Oxidation(M)@3	< 1	1320.72	2
1.1.1.2594.4	83.986	2122.07	708.365	3	IADLISDKQHLLHIYSTR		< 1	2122.15	3
1.1.1.2600.2	84.25	767.412	384.713	2	STFAKSK		< 1	767.418	2
1.1.1.2607.6	84.604	1685.77	843.894	2	VLRSSYDGFTSFHK	Carbamyl@N-term	< 1	1685.82	2
1.1.1.2627.3	85.55	1502.72	501.915	3	RNYIEEFKPHK	Carbamyl(K)@11	< 1	1502.76	3
1.1.1.2629.8	85.666	1685.9	843.959	2	VLRSSYDGFTSFHK	Carbamyl(K)@14	< 1	1685.82	2
1.1.1.2630.8	85.698	1451.82	726.919	2	NQRFKQISNFK	Carbamyl@N-term	< 1	1451.76	2
1.1.1.2642.2	86.249	1560.74	781.377	2	DRVFVNHYRDLK		< 1	1560.82	2
1.1.1.2649.4	86.58	1347.75	674.883	2	LVSISNFSLLVR	Deamidated(N)@6	< 1	1347.78	2
1.1.1.2659.5	87.036	1347.75	674.883	2	LVSISNFSLLVR	Deamidated(N)@6	< 1	1347.78	2
1.1.1.2659.6	87.041	2199.18	734.068	3	ISKETEDHSVIFNFDFTK	Carbamyl(K)@18	< 1	2199.05	3
1.1.1.2672.7	87.658	1692.87	847.441	2	QISNFKKLCIEASR	Carbamidomethyl(C)@9	< 1	1692.9	2
1.1.1.2673.5	87.709	1729.87	865.941	2	QSITRDRNTKQQQK		< 1	1729.92	2
1.1.1.2674.10	87.752	1580.82	791.418	2	LYQWCVTDIGRK	Carbamidomethyl(C)@5, Carbamyl(K)@12	< 1	1580.78	2
1.1.1.2681.11	88.078	1693.82	847.917	2	QISNFKKLCIEASR	Deamidated(N)@4, Carbamidomethyl(C)@9	< 1	1693.88	2
1.1.1.2695.3	88.731	1341.71	671.863	2	VEIDGLGLENKR		< 1	1341.73	2
1.1.1.2704.2	89.154	1061.61	531.813	2	DMELLQSVK		< 1	1061.54	2
1.1.1.2710.2	89.389	1366.67	684.343	2	SLSLEEEYNLK	Carbamyl(K)@11	< 1	1366.66	2
1.1.1.2723.3	90.001	1188.58	595.296	2	VTLSQDIKSR	Carbamyl@N-term	< 1	1188.65	2
1.1.1.2753.4	90.945	1607.86	804.939	2	LNFNNTVFANVLNK	Deamidated(N)@5	< 1	1607.83	2
1.1.1.2782.3	91.764	1640.93	821.473	2	RSETLHRLRKFR	Carbamyl(K)@10	< 1	1640.93	2
1.1.1.2822.3	92.617	1232.64	617.328	2	SLSINNNLAMR	Deamidated(N)@6	< 1	1232.62	2
2.1.1.662.2	3.724	779.419	390.717	2	NLSTFAK		< 1	779.418	2
2.1.1.981.2	9.491	2000.01	667.678	3	NHNAYMLGYPVEIKHAK	Oxidation(M)@6	< 1	1999.99	3
2.1.1.985.2	9.682	1627.8	814.907	2	KLNNSILGYDHALK	Carbamyl(K)@1	< 1	1627.87	2
2.1.1.994.3	10.028	916.569	459.292	2	RLSLWSR		< 1	916.524	2
2.1.1.1049.7	11.85	2016.89	673.303	3	NYIGFNSIITSTMTLWR	Deamidated(N)@6	< 1	2017	3
2.1.1.1055.4	12.137	1115.57	558.794	2	SILGYDHALK		< 1	1115.6	2
2.1.1.1062.8	12.473	1146.57	574.293	2	VTLSQDIKSR	Deamidated(Q)@5	< 1	1146.62	2
2.1.1.1064.2	12.541	2100.2	421.047	5	RDIQFRIACKGYAMLMK	Carbamidomethyl(C)@9	< 1	2100.08	5
2.1.1.1071.2	12.892	2100.2	421.047	5	LSGNLGFYKVNLFISHYK	Deamidated(N)@11	< 1	2100.1	5
2.1.1.1088.9	13.673	1419.63	710.824	2	SPDLEFLVEIMK		< 1	1419.73	2
2.1.1.1092.9	13.864	1852.89	927.453	2	KLCIEASRSFKREVM	Carbamidomethyl(C)@3	< 1	1852.97	2
2.1.1.1094.4	13.936	1725.9	576.306	3	HAKLVSISNFSLLVR	Carbamyl(K)@3	< 1	1725.99	3
2.1.1.1097.3	14.072	1716.8	573.273	3	LEKSLTPEESKQGGSK		< 1	1716.89	3
2.1.1.1099.2	14.193	1451.7	726.859	2	GVAIKDNHKKNTK		< 1	1451.82	2
2.1.1.1110.7	14.701	1603.83	535.616	3	KEKQSITRDRNTK	Deamidated(N)@11	< 1	1603.86	3
2.1.1.1115.2	14.929	1580.85	396.219	4	LYQWCVTDIGRK	Carbamyl@N-term, Carbamidomethyl(C)@5	< 1	1580.78	4
2.1.1.1121.10	15.237	1216.63	609.321	2	TVISIKCEPK	Carbamidomethyl(C)@7, Carbamyl(K)@10	< 1	1216.65	2
2.1.1.1126.5	15.463	1120.58	561.298	2	VNLFISHYK	Deamidated(N)@2	< 1	1120.59	2
2.1.1.1126.8	15.475	1408.67	705.345	2	NQRFKQISNFK		< 1	1408.76	2
2.1.1.1140.4	16.065	1216.63	609.322	2	TVISIKCEPK	Carbamidomethyl(C)@7, Carbamyl(K)@10	< 1	1216.65	2
2.1.1.1141.2	16.103	989.524	495.769	2	KEKQSITR	Deamidated(Q)@4	< 1	989.551	2
2.1.1.1141.7	16.132	1515.78	758.899	2	NLAFAIVRANSIGK	Carbamyl(K)@14	< 1	1515.85	2
2.1.1.1143.2	16.193	1584.82	529.281	3	LPSNDNKLLDITSR		< 1	1584.85	3
2.1.1.1143.9	16.211	1274.6	638.308	2	SLSINNNLAMR	Carbamyl@N-term	< 1	1274.64	2
2.1.1.1144.12	16.261	1242.59	622.3	2	SKVINGLDTCH	Carbamidomethyl(C)@10	< 1	1242.6	2
2.1.1.1150.2	16.523	1040.54	521.276	2	LSGNLGFYK	Carbamyl(K)@9	< 1	1040.53	2
2.1.1.1156.5	16.816	1115.58	558.795	2	SILGYDHALK		< 1	1115.6	2
2.1.1.1159.2	16.941	1040.54	521.277	2	LSGNLGFYK	Carbamyl(K)@9	< 1	1040.53	2
2.1.1.1160.6	16.999	1438.8	480.609	3	ADLLNGIQKGVAIK		< 1	1438.85	3
2.1.1.1161.5	17.043	1747	583.34	3	EELSETRVTLSQDIK		< 1	1746.9	3
2.1.1.1173.5	17.622	1594.9	532.642	3	GNLEHIYAFIFDR	Deamidated(N)@2	< 1	1594.78	3
2.1.1.1176.7	17.767	1384.76	693.39	2	MLGYPVEIKHAK		< 1	1384.75	2
2.1.1.1176.10	17.779	2431.17	811.398	3	DFELTLMPNFLQSLHSTFYK	Deamidated(Q)@12	< 1	2431.18	3
2.1.1.1181.5	17.994	1908.02	478.012	4	SLSLEEEYNLKALDNK	Carbamyl@N-term	< 1	1907.95	4
2.1.1.1182.8	18.059	1503.77	502.265	3	NFMRDVGILLKR	Carbamyl(K)@11	< 1	1503.83	3
2.1.1.1185.16	18.212	1581.74	791.879	2	QGGSKNTLFTVFRK		< 1	1581.86	2
2.1.1.1188.7	18.332	1108.56	555.286	2	GVAIKDNHKK		< 1	1108.64	2
2.1.1.1193.16	18.586	1369.67	685.841	2	DIQFRIACKGY	Carbamidomethyl(C)@8	< 1	1369.68	2
2.1.1.1198.8	18.816	1120.55	561.285	2	VNLFISHYK	Deamidated(N)@2	< 1	1120.59	2
2.1.1.1199.8	18.865	2000.99	501.254	4	LKRNYIEEFKPHKEK	Carbamyl(K)@10	< 1	2001.08	4
2.1.1.1199.9	18.868	1024.6	513.308	2	NDLKAFFK	Carbamyl@N-term	< 1	1024.53	2
2.1.1.1200.9	18.915	2083.92	521.987	4	MDGSNKVSSVDGTNCMQVR	Carbamidomethyl(C)@15	< 1	2083.91	4
2.1.1.1202.9	19.011	1369.67	685.841	2	DIQFRIACKGY	Carbamidomethyl(C)@8	< 1	1369.68	2
2.1.1.1204.5	19.097	1494.7	499.24	3	VSSVDGTNCMQVR	Carbamyl@N-term, Carbamidomethyl(C)@9	< 1	1494.66	3
2.1.1.1207.9	19.248	1235.65	618.831	2	DLEFLVEIMK		< 1	1235.65	2
2.1.1.1215.18	19.627	2002.01	668.343	3	LTYEKDESFFFNSCSK	Deamidated(N)@12, Carbamidomethyl(C)@14	< 1	2001.87	3
2.1.1.1217.3	19.703	1024.6	513.307	2	NDLKAFFK	Carbamyl@N-term	< 1	1024.53	2
2.1.1.1219.10	19.819	1716.78	573.266	3	LEKSLTPEESKQGGSK		< 1	1716.89	3
2.1.1.1224.9	20.06	1450.61	726.313	2	DFDSYIYRSSR	Carbamyl@N-term	< 1	1450.65	2
2.1.1.1228.3	20.223	1450.61	484.545	3	DFDSYIYRSSR	Carbamyl@N-term	< 1	1450.65	3
2.1.1.1229.10	20.282	1817.94	606.989	3	KVYDPLQSVSAELIEK		< 1	1817.98	3
2.1.1.1230.21	20.345	1639.75	820.884	2	QYTSQQSCFMLHK	Gln->pyro-Glu@N-term, Carbamidomethyl(C)@8	< 1	1639.71	2
2.1.1.1233.11	20.481	2156.1	719.707	3	ISKETEDHSVIFNFDFTK		< 1	2156.04	3
2.1.1.1233.12	20.485	1450.61	726.313	2	DFDSYIYRSSR	Carbamyl@N-term	< 1	1450.65	2
2.1.1.1236.5	20.614	1585.87	529.63	3	KLNNSILGYDHALK	Deamidated(N)@4	< 1	1585.85	3
2.1.1.1240.9	20.817	1369.67	685.842	2	DIQFRIACKGY	Carbamidomethyl(C)@8	< 1	1369.68	2
2.1.1.1243.5	20.942	1053.49	527.75	2	FKQISNFK	Carbamyl(K)@8	< 1	1053.56	2
2.1.1.1244.12	21.009	2447.21	612.811	4	ADLLNGIQKGVAIKDNHKKNTK	Carbamyl(K)@9	< 1	2447.36	4
2.1.1.1249.13	21.254	2156.1	719.707	3	ISKETEDHSVIFNFDFTK		< 1	2156.04	3
2.1.1.1251.16	21.344	1216.64	609.326	2	TVISIKCEPK	Carbamyl(K)@6, Carbamidomethyl(C)@7	< 1	1216.65	2
2.1.1.1254.8	21.476	1163.63	582.824	2	VNLFISHYK	Deamidated(N)@2, Carbamyl(K)@9	< 1	1163.6	2
2.1.1.1254.12	21.483	1344.67	673.342	2	QAKASIVDMVIK	Carbamyl(K)@12	< 1	1344.74	2
2.1.1.1256.18	21.586	2011.01	671.344	3	HQISLKNFMRDVGILLK		< 1	2011.14	3
2.1.1.1257.13	21.63	1216.64	609.326	2	TVISIKCEPK	Carbamyl@N-term, Carbamidomethyl(C)@7	< 1	1216.65	2
2.1.1.1258.18	21.685	1327.61	664.812	2	IACKGYAMLMK	Carbamidomethyl(C)@3, Carbamyl(K)@4	< 1	1327.64	2
2.1.1.1261.3	21.804	1936.99	485.254	4	NLNHVMVEIDGLGLENK	Carbamyl(K)@17	< 1	1936.97	4
2.1.1.1262.3	21.856	1474.78	492.6	3	EKQSITRDRNTK		< 1	1474.79	3
2.1.1.1263.14	21.928	1344.67	673.342	2	QAKASIVDMVIK	Carbamyl(K)@12	< 1	1344.74	2
2.1.1.1265.17	22.02	1460.71	731.362	2	SLTPEESKQGGSKN		< 1	1460.71	2
2.1.1.1266.8	22.047	1439.81	480.943	3	ADLLNGIQKGVAIK	Deamidated(Q)@8	< 1	1439.83	3
2.1.1.1267.5	22.096	1290.71	431.245	3	LFETNKSALLR		< 1	1290.73	3
2.1.1.1269.27	22.214	1450.61	726.312	2	DFDSYIYRSSR	Carbamyl@N-term	< 1	1450.65	2
2.1.1.1271.11	22.291	1760.93	587.984	3	KTTDSREDCFLSMR	Carbamidomethyl(C)@9, Oxidation(M)@13	< 1	1760.78	3
2.1.1.1272.14	22.36	1436.68	719.346	2	QGGSKNTLFTVFR	Gln->pyro-Glu@N-term	< 1	1436.74	2
2.1.1.1276.18	22.538	1271.67	636.84	2	LESMENLIPVK		< 1	1271.68	2
2.1.1.1284.4	22.901	1186.63	594.324	2	RLSLWSRVK	Carbamyl@N-term	< 1	1186.69	2
2.1.1.1284.5	22.903	1216.6	609.309	2	TVISIKCEPK	Carbamyl(K)@6, Carbamidomethyl(C)@7	< 1	1216.65	2
2.1.1.1290.3	23.176	1300.67	434.563	3	IACKGYAMLMK	Carbamidomethyl(C)@3, Oxidation(M)@10	< 1	1300.63	3
2.1.1.1293.20	23.343	1489.72	745.865	2	SLSINNNLAMRSK	Carbamyl@N-term	< 1	1489.77	2
2.1.1.1294.6	23.366	1461.78	488.267	3	VSTVEDNTLERSL		< 1	1461.73	3
2.1.1.1294.13	23.378	1893.95	632.323	3	NLNHVMVEIDGLGLENK		< 1	1893.96	3
2.1.1.1295.18	23.423	1246.62	624.319	2	SINNNLAMRSK		< 1	1246.65	2
2.1.1.1295.22	23.43	1346.67	674.341	2	SLTPEESKQGGSK		< 1	1346.67	2
2.1.1.1297.3	23.506	874.45	438.232	2	QSITRDR		< 1	874.462	2
2.1.1.1298.4	23.552	1290.73	431.252	3	LFETNKSALLR		< 1	1290.73	3
2.1.1.1301.7	23.698	1940.03	486.014	4	ASHTHHYFPFGNYHLI		< 1	1939.91	4
2.1.1.1302.13	23.759	1104.56	553.289	2	DMELLQSVK	Carbamyl@N-term	< 1	1104.55	2
2.1.1.1306.14	23.959	1286.65	644.333	2	TLPVEGIFVNR	Carbamyl@N-term	< 1	1286.7	2
2.1.1.1307.2	23.982	1290.73	431.252	3	LFETNKSALLR		< 1	1290.73	3
2.1.1.1309.5	24.082	1751.03	438.765	4	RGNLEHIYAFIFDR	Deamidated(N)@3	< 1	1750.88	4
2.1.1.1311.12	24.182	1624.92	542.646	3	QGGSKNTLFTVFRK	Carbamyl(K)@5	< 1	1624.87	3
2.1.1.1312.7	24.231	1494.81	499.276	3	VSSVDGTNCMQVR	Carbamyl@N-term, Carbamidomethyl(C)@9	< 1	1494.66	3
2.1.1.1312.10	24.236	1585.74	529.589	3	LPSNDNKLLDITSR	Deamidated(N)@6	< 1	1585.83	3
2.1.1.1312.13	24.241	1209.55	605.782	2	LCIEASRSFK	Carbamidomethyl(C)@2	< 1	1209.62	2
2.1.1.1316.24	24.448	1447.67	724.842	2	SLSINNNLAMRSK	Deamidated(N)@7	< 1	1447.75	2
2.1.1.1317.17	24.488	1973.9	658.974	3	MQNILMYAGDGNLSTFAK	Deamidated(N)@3	< 1	1973.92	3
2.1.1.1319.11	24.569	1158.6	580.307	2	ANSIGKLEKSL		< 1	1158.66	2
2.1.1.1321.5	24.663	1007.61	504.812	2	SDKFDLQR		< 1	1007.5	2
2.1.1.1321.15	24.688	1658.77	830.394	2	INEADEIIADLISDK	Deamidated(N)@2	< 1	1658.83	2
2.1.1.1323.13	24.77	1824.83	609.284	3	LNNSILGYDHALKVPK	Carbamyl@N-term, Deamidated(N)@2	< 1	1824.97	3
2.1.1.1326.21	24.912	1232.58	617.297	2	SLSINNNLAMR	Deamidated(N)@6	< 1	1232.62	2
2.1.1.1326.28	24.923	1452.74	727.378	2	LYQWCVTDIGR	Carbamyl@N-term, Carbamidomethyl(C)@5	< 1	1452.68	2
2.1.1.1329.29	25.068	1503.73	752.873	2	FPFGNYHLIIQR		< 1	1503.8	2
2.1.1.1330.4	25.089	1007.61	504.812	2	SDKFDLQR		< 1	1007.5	2
2.1.1.1330.16	25.118	1658.77	830.394	2	INEADEIIADLISDK	Deamidated(N)@2	< 1	1658.83	2
2.1.1.1335.10	25.33	1452.75	485.257	3	LYQWCVTDIGR	Carbamyl@N-term, Carbamidomethyl(C)@5	< 1	1452.68	3
2.1.1.1340.12	25.577	1232.58	617.298	2	SLSINNNLAMR	Deamidated(N)@6	< 1	1232.62	2
2.1.1.1340.19	25.592	1658.77	830.394	2	INEADEIIADLISDK	Deamidated(N)@2	< 1	1658.83	2
2.1.1.1341.3	25.609	912.518	457.266	2	DVGILLKR		< 1	912.576	2
2.1.1.1351.9	26.101	1658.77	830.395	2	INEADEIIADLISDK	Deamidated(N)@2	< 1	1658.83	2
2.1.1.1359.6	26.458	1231.62	616.817	2	SLSINNNLAMR		< 1	1231.63	2
2.1.1.1361.6	26.546	1083.66	542.838	2	DVGILLKRK	Carbamyl(K)@7	< 1	1083.68	2
2.1.1.1362.7	26.589	1130.64	566.327	2	VKDPFKVGNK		< 1	1130.64	2
2.1.1.1366.6	26.772	1232.57	617.293	2	SLSINNNLAMR	Deamidated(N)@7	< 1	1232.62	2
2.1.1.1369.17	26.923	1149.63	575.824	2	DIQFRIACK	Carbamidomethyl(C)@8	< 1	1149.6	2
2.1.1.1371.29	27.029	1738.8	870.407	2	LVCNPLNVYCQEET	Carbamidomethyl(C)@3, Carbamidomethyl(C)@10, Deamidated(Q)@11	< 1	1738.75	2
2.1.1.1372.6	27.047	1500.85	501.29	3	ALDNKRLSLWSR	Carbamyl@N-term	< 1	1500.82	3
2.1.1.1373.3	27.094	864.45	433.232	2	QISNFKK	Deamidated(N)@4	< 1	864.471	2
2.1.1.1375.5	27.192	1149.63	575.824	2	DIQFRIACK	Carbamidomethyl(C)@8	< 1	1149.6	2
2.1.1.1375.10	27.202	1327.73	664.872	2	IACKGYAMLMK	Carbamidomethyl(C)@3, Carbamyl(K)@4	< 1	1327.64	2
2.1.1.1376.3	27.237	1307.73	436.916	3	SIITSTMTLWR		< 1	1307.69	3
2.1.1.1380.2	27.427	1344.73	449.25	3	QAKASIVDMVIK	Carbamyl(K)@3	< 1	1344.74	3
2.1.1.1385.14	27.692	1462.71	732.364	2	SPDLEFLVEIMK	Carbamyl@N-term	< 1	1462.74	2
2.1.1.1388.19	27.832	2344.06	782.362	3	EDMWFESDIHEIRQELPK	Carbamyl(K)@18	< 1	2344.08	3
2.1.1.1389.12	27.871	1302.63	652.323	2	QAKASIVDMVIK	Deamidated(Q)@1	< 1	1302.72	2
2.1.1.1393.23	28.061	1644.83	823.423	2	SIGKLEKSLTPEESK		< 1	1644.89	2
2.1.1.1396.15	28.202	1303.65	652.831	2	NYIEEFKPHK		< 1	1303.66	2
2.1.1.1397.12	28.242	1180.62	591.315	2	NDLKAFFKR	Carbamyl(K)@8	< 1	1180.64	2
2.1.1.1398.15	28.285	1188.61	595.312	2	VTLSQDIKSR	Carbamyl(K)@8	< 1	1188.65	2
2.1.1.1401.5	28.419	1517.77	506.932	3	LSLWSRVKDPFK	Carbamyl@N-term	< 1	1517.84	3
2.1.1.1403.15	28.544	1971.03	986.522	2	LVELDKPVTKYDLMHK	Carbamyl(K)@10	< 1	1971.05	2
2.1.1.1405.10	28.62	1138.6	570.305	2	FKQISNFKK		< 1	1138.65	2
2.1.1.1407.16	28.719	1188.61	595.313	2	VTLSQDIKSR	Carbamyl(K)@8	< 1	1188.65	2
2.1.1.1407.26	28.736	1769.88	885.95	2	LNFNNTVFANVLNKY		< 1	1769.91	2
2.1.1.1408.16	28.776	1302.63	652.323	2	QAKASIVDMVIK	Deamidated(Q)@1	< 1	1302.72	2
2.1.1.1410.8	28.852	1517.77	506.932	3	LSLWSRVKDPFK	Carbamyl@N-term	< 1	1517.84	3
2.1.1.1410.12	28.858	1675.83	559.617	3	QISNFKKLCIEASR	Gln->pyro-Glu@N-term, Carbamidomethyl(C)@9	< 1	1675.87	3
2.1.1.1411.8	28.901	1072.55	537.285	2	VISIKCEPK	Carbamidomethyl(C)@6	< 1	1072.6	2
2.1.1.1412.9	28.956	1057.6	529.806	2	LLDITSRIK		< 1	1057.65	2
2.1.1.1415.12	29.105	1639.77	547.599	3	QYTSQQSCFMLHK	Gln->pyro-Glu@N-term, Carbamidomethyl(C)@8	< 1	1639.71	3
2.1.1.1416.19	29.16	1203.59	602.804	2	QINWNPLYR	Deamidated(N)@3	< 1	1203.6	2
2.1.1.1417.27	29.209	1302.63	652.323	2	QAKASIVDMVIK	Deamidated(Q)@1	< 1	1302.72	2
2.1.1.1418.12	29.251	1162.56	582.287	2	VNLFISHYK	Carbamyl(K)@9	< 1	1162.61	2
2.1.1.1419.4	29.284	975.48	488.747	2	KLCIEASR	Carbamidomethyl(C)@3	< 1	975.517	2
2.1.1.1419.5	29.287	1010.47	506.245	2	FKQISNFK		< 1	1010.55	2
2.1.1.1419.6	29.289	1030.55	516.284	2	LSLWSRVK	Carbamyl@N-term	< 1	1030.59	2
2.1.1.1420.2	29.326	1489.83	497.617	3	SLSINNNLAMRSK	Carbamyl@N-term	< 1	1489.77	3
2.1.1.1420.11	29.353	1454.75	728.384	2	QGGSKNTLFTVFR	Deamidated(N)@6	< 1	1454.75	2
2.1.1.1431.8	29.856	1712.77	571.93	3	QSITRDRNTKQQQK	Gln->pyro-Glu@N-term	< 1	1712.89	3
2.1.1.1431.9	29.861	1320.64	661.328	2	SVMVDQKTGVSK	Carbamyl(K)@7	< 1	1320.67	2
2.1.1.1436.2	30.066	965.522	483.768	2	YELLLSTK		< 1	965.543	2
2.1.1.1437.5	30.127	1690.87	564.63	3	NHNAYMLGYPVEIK	Carbamyl@N-term	< 1	1690.81	3
2.1.1.1438.6	30.171	1258.63	630.324	2	RLSLWSRVKD		< 1	1258.71	2
2.1.1.1439.5	30.218	1279.63	640.824	2	QKGVAIKDNHK	Carbamyl(K)@2	< 1	1279.7	2
2.1.1.1440.10	30.27	1755.91	586.311	3	KLPSNDNKLLDITSR	Carbamyl(K)@1	< 1	1755.95	3
2.1.1.1442.7	30.369	1216.59	609.301	2	TVISIKCEPK	Carbamyl(K)@6, Carbamidomethyl(C)@7	< 1	1216.65	2
2.1.1.1443.3	30.39	1347.71	450.244	3	LVSISNFSLLVR	Deamidated(N)@6	< 1	1347.78	3
2.1.1.1444.14	30.444	1087.58	544.795	2	ISGRSMVLLL		< 1	1087.64	2
2.1.1.1445.7	30.49	1755.91	586.311	3	KLPSNDNKLLDITSR	Carbamyl(K)@1	< 1	1755.95	3
2.1.1.1445.16	30.505	1474.74	738.376	2	GLSGTIEGLTGSIDR		< 1	1474.76	2
2.1.1.1449.12	30.677	1079.53	540.771	2	AGDGNLSTFAK		< 1	1079.52	2
2.1.1.1450.17	30.736	2452.2	614.056	4	LTLMPNFLQSLHSTFYKISGR		< 1	2452.29	4
2.1.1.1450.20	30.741	1327.67	664.842	2	IACKGYAMLMK	Carbamyl@N-term, Carbamidomethyl(C)@3	< 1	1327.64	2
2.1.1.1452.5	30.812	1347.71	450.244	3	LVSISNFSLLVR	Deamidated(N)@6	< 1	1347.78	3
2.1.1.1452.11	30.817	1079.53	540.771	2	AGDGNLSTFAK		< 1	1079.52	2
2.1.1.1452.16	30.822	1967.95	656.991	3	FKQISNFKKLCIEASR	Carbamidomethyl(C)@11	< 1	1968.06	3
2.1.1.1453.3	30.858	1304.66	435.894	3	NFMRDVGILLK		< 1	1304.73	3
2.1.1.1455.4	30.958	995.48	498.747	2	NLSTFAKSK	Deamidated(N)@1	< 1	995.529	2
2.1.1.1455.11	30.977	1302.63	652.322	2	LEKSLTPEESK	Carbamyl(K)@3	< 1	1302.67	2
2.1.1.1457.13	31.055	1180.56	591.286	2	NDLKAFFKR	Carbamyl(K)@8	< 1	1180.64	2
2.1.1.1458.19	31.117	1304.67	653.341	2	SGTIEGLTGSIDR		< 1	1304.66	2
2.1.1.1461.4	31.237	1347.71	450.245	3	LVSISNFSLLVR	Deamidated(N)@6	< 1	1347.78	3
2.1.1.1461.9	31.243	1060.56	531.287	2	QQQK		< 1	530.281	1
2.1.1.1461.11	31.247	1079.53	540.771	2	AGDGNLSTFAK		< 1	1079.52	2
2.1.1.1462.27	31.305	1261.63	631.823	2	VSTVEDNTLER		< 1	1261.62	2
2.1.1.1463.14	31.352	1346.69	674.35	2	SLTPEESKQGGSK		< 1	1346.67	2
2.1.1.1467.23	31.554	1721.9	861.955	2	VNLFISHYKLNFNN		< 1	1721.89	2
2.1.1.1468.18	31.595	1978.07	660.365	3	WNQDFLESMENLIPVK	Oxidation(M)@9	< 1	1977.95	3
2.1.1.1473.10	31.824	1104.57	553.29	2	SRNHNAYML		< 1	1104.51	2
2.1.1.1476.15	31.97	1721.9	574.975	3	VNLFISHYKLNFNN		< 1	1721.89	3
2.1.1.1480.4	32.147	1868.9	468.233	4	MLFCSFIQSEFTGFR	Carbamidomethyl(C)@4	< 1	1868.86	4
2.1.1.1480.18	32.164	1261.62	631.817	2	VSTVEDNTLER		< 1	1261.62	2
2.1.1.1481.5	32.195	982.566	492.29	2	NDLKAFFK	Deamidated(N)@1	< 1	982.512	2
2.1.1.1482.18	32.271	2071.1	691.375	3	VFVNHYRDLKHILDFR		< 1	2071.11	3
2.1.1.1483.6	32.294	1407.68	470.234	3	ECAYDFDGYIR	Carbamidomethyl(C)@2	< 1	1407.58	3
2.1.1.1484.5	32.339	1538.73	513.917	3	NFSLLVRNGDLYK	Deamidated(N)@8	< 1	1538.81	3
2.1.1.1486.13	32.451	1185.61	593.813	2	MLGYPVEIKH		< 1	1185.62	2
2.1.1.1489.15	32.599	1320.66	661.339	2	NFMRDVGILLK	Oxidation(M)@3	< 1	1320.72	2
2.1.1.1490.3	32.624	982.566	492.29	2	NDLKAFFK	Deamidated(N)@1	< 1	982.512	2
2.1.1.1490.12	32.639	1337.7	669.856	2	KLCIEASRSFK	Carbamidomethyl(C)@3	< 1	1337.71	2
2.1.1.1492.21	32.748	1514.79	758.404	2	PSNDNKLLDITSR	Carbamyl@N-term	< 1	1514.77	2
2.1.1.1495.12	32.876	1277.69	639.85	2	SVMVDQKTGVSK		< 1	1277.66	2
2.1.1.1496.13	32.922	1167.66	584.837	2	NTLFTVFRK	Carbamyl(K)@9	< 1	1167.64	2
2.1.1.1499.10	33.051	982.567	492.291	2	NDLKAFFK	Deamidated(N)@1	< 1	982.512	2
2.1.1.1499.14	33.055	1622.89	541.972	3	SKDFDSYIYRSSR		< 1	1622.77	3
2.1.1.1500.14	33.109	1883.94	628.986	3	ASIVDMVIKIMDLTHR	Carbamyl@N-term	< 1	1884	3
2.1.1.1500.16	33.113	1323.66	662.838	2	SLSLEEEYNLK		< 1	1323.66	2
2.1.1.1502.9	33.2	1781.99	595.003	3	LNNSILGYDHALKVPK	Deamidated(N)@3	< 1	1781.97	3
2.1.1.1504.13	33.302	1883.94	628.986	3	ASIVDMVIKIMDLTHR	Carbamyl(K)@9	< 1	1884	3
2.1.1.1504.19	33.312	2154.14	719.052	3	HCSWISYGIGLGNDIGYSR	Carbamidomethyl(C)@2	< 1	2154	3
2.1.1.1505.22	33.353	1288.65	645.331	2	HQISLKNFMR	Oxidation(M)@9	< 1	1288.67	2
2.1.1.1508.10	33.481	982.565	492.29	2	NDLKAFFK	Deamidated(N)@1	< 1	982.512	2
2.1.1.1509.24	33.541	1262.62	632.318	2	VSTVEDNTLER	Deamidated(N)@7	< 1	1262.6	2
2.1.1.1511.6	33.622	1657.82	553.615	3	INEADEIIADLISDK		< 1	1657.84	3
2.1.1.1511.9	33.625	1781.99	595.003	3	LNNSILGYDHALKVPK	Deamidated(N)@3	< 1	1781.97	3
2.1.1.1511.16	33.63	1297.69	649.855	2	QGGSKNTLFTVF		< 1	1297.67	2
2.1.1.1512.9	33.673	1123.55	562.783	2	LEVIKSQHK	Carbamyl(K)@9	< 1	1123.63	2
2.1.1.1512.17	33.681	1289.66	645.835	2	SINNNLAMRSK	Carbamyl(R)@9	< 1	1289.65	2
2.1.1.1516.7	33.863	1536.81	513.278	3	KLCIEASRSFKR	Carbamidomethyl(C)@3, Carbamyl(K)@11	< 1	1536.82	3
2.1.1.1520.13	34.061	1657.82	553.615	3	INEADEIIADLISDK		< 1	1657.84	3
2.1.1.1520.14	34.061	1781.99	595.003	3	LNNSILGYDHALKVPK	Deamidated(N)@3	< 1	1781.97	3
2.1.1.1525.22	34.315	1449.63	725.821	2	IFKLEDHYDNR	Deamidated(N)@10	< 1	1449.69	2
2.1.1.1526.2	34.34	1245.72	416.248	3	SLSINNNLAMR	Methyl(N)@6	< 1	1245.65	3
2.1.1.1526.23	34.359	1319.63	660.823	2	CEPKSVMVDQK	Carbamidomethyl(C)@1	< 1	1319.62	2
2.1.1.1527.6	34.396	902.504	452.259	2	VTLSQDIK		< 1	902.507	2
2.1.1.1528.18	34.449	1243.62	622.819	2	TLPVEGIFVNR		< 1	1243.69	2
2.1.1.1528.20	34.451	1304.65	653.332	2	SGTIEGLTGSIDR		< 1	1304.66	2
2.1.1.1528.28	34.463	2349.25	784.091	3	LRVSCLAHTKLVELDKPVTK	Carbamyl@N-term, Carbamidomethyl(C)@5	< 1	2349.32	3
2.1.1.1534.2	34.723	1250.77	417.931	3	SPPPARDNVKK	Carbamyl@N-term	< 1	1250.67	3
2.1.1.1535.2	34.771	1245.72	416.248	3	SLSINNNLAMR	Methyl(N)@6	< 1	1245.65	3
2.1.1.1538.10	34.926	1189.63	595.824	2	VTLSQDIKSR	Carbamyl@N-term, Deamidated(Q)@5	< 1	1189.63	2
2.1.1.1543.13	35.171	1145.59	573.801	2	VTLSQDIKSR		< 1	1145.64	2
2.1.1.1544.11	35.223	1244.68	623.346	2	TLPVEGIFVNR	Deamidated(N)@10	< 1	1244.68	2
2.1.1.1546.7	35.307	1302.66	652.337	2	LEKSLTPEESK	Carbamyl(K)@3	< 1	1302.67	2
2.1.1.1546.8	35.311	1306.67	654.341	2	TLWRLFETNK		< 1	1306.7	2
2.1.1.1547.10	35.36	1250.62	626.316	2	KSPPPARDNVK	Carbamyl(K)@11	< 1	1250.67	2
2.1.1.1548.11	35.407	1192.58	597.295	2	DIQFRIACK	Carbamidomethyl(C)@8, Carbamyl(K)@9	< 1	1192.6	2
2.1.1.1549.5	35.448	1053.51	527.761	2	SETLHRLR	Carbamyl@N-term	< 1	1053.57	2
2.1.1.1556.6	35.771	1781.99	595.003	3	LNNSILGYDHALKVPK	Deamidated(N)@3	< 1	1781.97	3
2.1.1.1558.2	35.853	859.492	430.753	2	DNVKKEK		< 1	859.476	2
2.1.1.1559.8	35.909	1203.63	602.823	2	QINWNPLYR	Deamidated(N)@3	< 1	1203.6	2
2.1.1.1560.13	35.97	1266.5	634.256	2	DYCLKPWSR	Carbamidomethyl(C)@3, Carbamyl(K)@5	< 1	1266.58	2
2.1.1.1564.5	36.129	974.518	488.266	2	ASIVDMVIK		< 1	974.547	2
2.1.1.1564.16	36.139	1782.99	595.337	3	LNNSILGYDHALKVPK	Deamidated(N)@2, Deamidated(N)@3	< 1	1782.95	3
2.1.1.1565.13	36.183	1781.99	595.003	3	LNNSILGYDHALKVPK	Deamidated(N)@3	< 1	1781.97	3
2.1.1.1565.17	36.186	1244.65	623.334	2	TLPVEGIFVNR	Deamidated(N)@10	< 1	1244.68	2
2.1.1.1565.19	36.19	1278.65	640.331	2	SVMVDQKTGVSK	Deamidated(Q)@6	< 1	1278.65	2
2.1.1.1569.17	36.387	1266.5	634.256	2	QHLLHIYSTR		< 1	1266.68	2
2.1.1.1570.16	36.429	1781.99	595.003	3	LNNSILGYDHALKVPK	Deamidated(N)@3	< 1	1781.97	3
2.1.1.1572.5	36.51	1079.57	540.791	2	AGDGNLSTFAK		< 1	1079.52	2
2.1.1.1573.23	36.578	1408.79	705.404	2	NQRFKQISNFK		< 1	1408.76	2
2.1.1.1574.11	36.611	1749.86	584.293	3	RGNLEHIYAFIFDR		< 1	1749.9	3
2.1.1.1574.12	36.613	1781.99	595.003	3	LNNSILGYDHALKVPK	Deamidated(N)@3	< 1	1781.97	3
2.1.1.1578.5	36.798	976.529	489.272	2	VFVNHYR	Carbamyl@N-term	< 1	976.488	2
2.1.1.1578.11	36.808	1100.61	551.314	2	LLDITSRIK	Carbamyl(K)@9	< 1	1100.66	2
2.1.1.1579.3	36.845	874.473	438.244	2	QSITRDR		< 1	874.462	2
2.1.1.1581.19	36.954	1208.57	605.293	2	KSPPPARDNVK	Deamidated(N)@9	< 1	1208.65	2
2.1.1.1582.9	36.994	981.582	491.798	2	GVAIKDNHK	Deamidated(N)@7	< 1	981.524	2
2.1.1.1583.14	37.055	1781.99	595.003	3	LNNSILGYDHALKVPK	Deamidated(N)@3	< 1	1781.97	3
2.1.1.1584.26	37.105	1365.78	683.899	2	LCIEASRSFKR	Carbamidomethyl(C)@2	< 1	1365.72	2
2.1.1.1588.28	37.299	1446.73	724.374	2	SLSINNNLAMRSK		< 1	1446.76	2
2.1.1.1590.12	37.381	1208.57	605.293	2	KSPPPARDNVK	Deamidated(N)@9	< 1	1208.65	2
2.1.1.1591.2	37.42	859.455	430.735	2	LLDITSR	Carbamyl@N-term	< 1	859.476	2
2.1.1.1591.13	37.431	1100.61	551.314	2	LLDITSRIK	Carbamyl(K)@9	< 1	1100.66	2
2.1.1.1596.17	37.684	2257.99	753.67	3	EKLTYEKDESFFFNSCSK	Carbamidomethyl(C)@16	< 1	2258.02	3
2.1.1.1598.6	37.757	1055.61	528.813	2	IMDLTHRK	Carbamyl@N-term	< 1	1055.55	2
2.1.1.1602.2	37.937	981.588	491.801	2	GVAIKDNHK	Deamidated(N)@7	< 1	981.524	2
2.1.1.1603.4	37.986	998.533	500.274	2	LSGNLGFYK	Deamidated(N)@4	< 1	998.507	2
2.1.1.1604.16	38.045	1231.56	616.788	2	SLSINNNLAMR		< 1	1231.63	2
2.1.1.1606.20	38.141	2026.03	676.349	3	VALVYGISDYCLKPWSR	Carbamidomethyl(C)@11	< 1	2026.03	3
2.1.1.1607.22	38.2	1693.79	847.904	2	QISNFKKLCIEASR	Deamidated(Q)@1, Carbamidomethyl(C)@9	< 1	1693.88	2
2.1.1.1610.15	38.321	1207.64	604.827	2	KSPPPARDNVK		< 1	1207.67	2
2.1.1.1610.16	38.321	1818.93	607.316	3	KVYDPLQSVSAELIEK	Deamidated(Q)@7	< 1	1818.96	3
2.1.1.1613.2	38.452	772.426	387.22	2	NNIIEK	Carbamyl(K)@6	< 1	772.408	2
2.1.1.1613.19	38.466	1231.56	616.788	2	SLSINNNLAMR		< 1	1231.63	2
2.1.1.1618.25	38.719	1579.8	790.905	2	NQRFKQISNFKK	Carbamyl@N-term	< 1	1579.86	2
2.1.1.1618.26	38.721	1708.78	855.399	2	ISDLYVREELSETR		< 1	1708.86	2
2.1.1.1620.19	38.801	1267.68	634.847	2	QHLLHIYSTR	Deamidated(Q)@1	< 1	1267.67	2
2.1.1.1622.11	38.892	1231.56	616.788	2	SLSINNNLAMR		< 1	1231.63	2
2.1.1.1622.21	38.908	2156.08	719.7	3	ISKETEDHSVIFNFDFTK		< 1	2156.04	3
2.1.1.1623.7	38.934	2379.17	476.842	5	DMELLQSVKSKDFDSYIYR	Carbamyl(K)@11	< 1	2379.14	5
2.1.1.1624.11	38.986	1689.82	564.281	3	SPDLEFLVEIMKNR		< 1	1689.88	3
2.1.1.1625.30	39.059	1607.76	804.887	2	LNFNNTVFANVLNK	Deamidated(N)@2	< 1	1607.83	2
2.1.1.1626.3	39.076	980.567	491.291	2	GVAIKDNHK		< 1	980.54	2
2.1.1.1627.23	39.151	1579.8	790.905	2	NQRFKQISNFKK	Carbamyl@N-term	< 1	1579.86	2
2.1.1.1627.24	39.153	1708.78	855.399	2	ISDLYVREELSETR		< 1	1708.86	2
2.1.1.1628.20	39.189	2020.99	674.672	3	SLSLEEEYNLKALDNKR		< 1	2021.04	3
2.1.1.1632.2	39.361	1200.63	401.217	3	NRLFLTLNPI	Deamidated(N)@1	< 1	1200.69	3
2.1.1.1632.25	39.389	2156.05	719.691	3	ISKETEDHSVIFNFDFTK		< 1	2156.04	3
2.1.1.1633.2	39.41	1200.63	401.217	3	NRLFLTLNPI	Deamidated(N)@1	< 1	1200.69	3
2.1.1.1634.10	39.464	1087.63	544.823	2	NLAFAIVRAN		< 1	1087.61	2
2.1.1.1634.30	39.485	1607.76	804.887	2	LNFNNTVFANVLNK	Deamidated(N)@2	< 1	1607.83	2
2.1.1.1635.3	39.506	1292.66	431.894	3	QHLLHIYSTR	Delta:H(2)C(2)(H)@5	< 1	1292.7	3
2.1.1.1636.8	39.558	1635.85	546.292	3	LLHEGFTFGWHHR		< 1	1635.81	3
2.1.1.1636.27	39.583	1708.78	855.399	2	ISDLYVREELSETR		< 1	1708.86	2
2.1.1.1640.11	39.756	1203.61	602.812	2	QINWNPLYR	Deamidated(N)@5	< 1	1203.6	2
2.1.1.1642.3	39.842	1199.74	400.92	3	MRDVGILLKR		< 1	1199.72	3
2.1.1.1643.3	39.892	824.42	413.217	2	AFIFDR	Carbamidomethyl@N-term	< 1	824.418	2
2.1.1.1643.19	39.922	1607.76	804.887	2	LNFNNTVFANVLNK	Deamidated(N)@5	< 1	1607.83	2
2.1.1.1645.11	39.995	1635.86	546.294	3	LLHEGFTFGWHHR		< 1	1635.81	3
2.1.1.1648.8	40.14	1145.59	573.801	2	VTLSQDIKSR		< 1	1145.64	2
2.1.1.1654.8	40.422	1635.86	546.294	3	LLHEGFTFGWHHR		< 1	1635.81	3
2.1.1.1654.17	40.429	2558.37	640.599	4	LEDHYDNRNLAFAIVRANSIGK	Carbamyl(K)@22	< 1	2558.3	4
2.1.1.1656.5	40.519	989.551	495.783	2	KEKQSITR	Deamidated(Q)@4	< 1	989.551	2
2.1.1.1661.2	40.753	1262.64	421.887	3	VSTVEDNTLER	Deamidated(N)@7	< 1	1262.6	3
2.1.1.1661.16	40.774	1873	625.341	3	LSLWSRVKDPFKVGNK		< 1	1873.06	3
2.1.1.1663.11	40.857	1635.86	546.293	3	LLHEGFTFGWHHR		< 1	1635.81	3
2.1.1.1665.12	40.964	1246.61	624.313	2	QQQKNQRFK	Carbamyl@N-term	< 1	1246.65	2
2.1.1.1667.18	41.056	1940.96	647.995	3	NRLFLTLNPITHADMGK	Deamidated(N)@8	< 1	1941.01	3
2.1.1.1672.7	41.288	1635.86	546.293	3	LLHEGFTFGWHHR		< 1	1635.81	3
2.1.1.1673.2	41.332	1294.76	432.594	3	RSETLHRLRK		< 1	1294.76	3
2.1.1.1677.30	41.549	2307.29	770.104	3	NTKQQQKNQRFKQISNFK	Carbamyl(K)@7	< 1	2307.22	3
2.1.1.1679.27	41.651	1911.92	956.967	2	YDLMHKLFISDLYVR		< 1	1911.99	2
2.1.1.1681.19	41.734	1307.69	654.853	2	SIITSTMTLWR		< 1	1307.69	2
2.1.1.1685.7	41.915	1104.58	553.296	2	DMELLQSVK	Carbamyl(K)@9	< 1	1104.55	2
2.1.1.1686.21	41.97	2435.27	609.825	4	NTKQQQKNQRFKQISNFKK	Carbamyl(K)@7	< 1	2435.31	4
2.1.1.1691.23	42.213	1307.69	654.853	2	SIITSTMTLWR		< 1	1307.69	2
2.1.1.1692.22	42.264	1446.68	724.346	2	SLSINNNLAMRSK		< 1	1446.76	2
2.1.1.1693.2	42.285	864.425	433.22	2	AAHIVVGR	Carbamyl@N-term	< 1	864.493	2
2.1.1.1694.14	42.348	1307.69	654.853	2	SIITSTMTLWR		< 1	1307.69	2
2.1.1.1696.19	42.451	1486.75	744.382	2	IKQINWNPLYR	Carbamyl(K)@2	< 1	1486.8	2
2.1.1.1697.14	42.501	1302.69	652.35	2	LEKSLTPEESK	Carbamyl(K)@3	< 1	1302.67	2
2.1.1.1705.8	42.864	1689.8	564.273	3	VYDPLQSVSAELIEK		< 1	1689.88	3
2.1.1.1705.10	42.866	1131.55	566.784	2	EKQSITRDR		< 1	1131.6	2
2.1.1.1712.18	43.214	2049.96	684.328	3	NLNHVMVEIDGLGLENKR		< 1	2050.06	3
2.1.1.1712.25	43.226	1693.84	847.928	2	QISNFKKLCIEASR	Deamidated(Q)@1, Carbamidomethyl(C)@9	< 1	1693.88	2
2.1.1.1713.8	43.248	1584.88	529.301	3	KLNNSILGYDHALK		< 1	1584.86	3
2.1.1.1714.9	43.297	1689.8	564.273	3	VYDPLQSVSAELIEK		< 1	1689.88	3
2.1.1.1714.10	43.298	1131.55	566.784	2	EKQSITRDR		< 1	1131.6	2
2.1.1.1717.7	43.44	1029.59	515.804	2	PVEGIFVNR		< 1	1029.56	2
2.1.1.1718.9	43.495	2085.1	522.282	4	MDGSNKVSSVDGTNCMQVR	Deamidated(N)@14, Carbamidomethyl(C)@15	< 1	2084.89	4
2.1.1.1721.3	43.629	986.516	494.265	2	INEADEIIA		< 1	986.492	2
2.1.1.1722.8	43.687	1094.55	548.283	2	EYELLLSTK		< 1	1094.59	2
2.1.1.1723.13	43.734	1847.05	616.69	3	VINGLDTCHAISSSVFK	Carbamidomethyl(C)@8	< 1	1846.92	3
2.1.1.1725.9	43.833	1680.88	561.301	3	PWSRFSDKFDLQR		< 1	1680.84	3
2.1.1.1725.18	43.848	1457.74	729.879	2	LNNSILGYDHALK	Deamidated(N)@2	< 1	1457.75	2
2.1.1.1729.9	44.019	971.477	486.746	2	ADLLNGIQK	Deamidated(Q)@8	< 1	971.529	2
2.1.1.1729.20	44.031	1180.59	591.302	2	NDLKAFFKR	Carbamyl(K)@4	< 1	1180.64	2
2.1.1.1734.12	44.262	1304.64	653.326	2	NYIEEFKPHK	Deamidated(N)@1	< 1	1304.64	2
2.1.1.1734.16	44.268	2173.07	725.363	3	SWDNILPINMGQETVISIK	Oxidation(M)@10	< 1	2173.11	3
2.1.1.1737.20	44.414	1887.04	630.02	3	NLAFAIVRANSIGKLEK	Deamidated(N)@10, Carbamyl(K)@14	< 1	1887.06	3
2.1.1.1738.13	44.457	1772.97	591.999	3	QSITRDRNTKQQQK	Carbamyl(K)@14	< 1	1772.92	3
2.1.1.1742.11	44.655	1274.64	638.325	2	SSYDGFTSFHK		< 1	1274.56	2
2.1.1.1744.3	44.735	754.529	378.272	2	LIIQRL		< 1	754.506	2
2.1.1.1744.25	44.756	1408.71	705.364	2	LCIEASRSFKR	Carbamidomethyl(C)@2, Carbamyl(K)@10	< 1	1408.72	2
2.1.1.1745.21	44.814	1746.87	874.442	2	EELSETRVTLSQDIK		< 1	1746.9	2
2.1.1.1748.9	44.931	1060.56	531.287	2	ARRDIQFR		< 1	1060.59	2
2.1.1.1752.7	45.127	1439.8	480.941	3	ADLLNGIQKGVAIK	Deamidated(N)@5	< 1	1439.83	3
2.1.1.1753.7	45.17	1546.86	516.629	3	NTKQQQKNQRFK		< 1	1546.83	3
2.1.1.1756.3	45.311	902.475	452.245	2	NLAFAIVR		< 1	902.534	2
2.1.1.1757.19	45.372	1261.6	631.809	2	VSTVEDNTLER		< 1	1261.62	2
2.1.1.1758.4	45.41	1452.76	485.26	3	VSSVDGTNCMQVR	Deamidated(N)@8, Carbamidomethyl(C)@9	< 1	1452.63	3
2.1.1.1766.3	45.791	971.536	486.775	2	ADLLNGIQK	Deamidated(Q)@8	< 1	971.529	2
2.1.1.1766.19	45.804	1261.6	631.809	2	VSTVEDNTLER		< 1	1261.62	2
2.1.1.1766.20	45.806	1267.61	634.815	2	QHLLHIYSTR	Deamidated(Q)@1	< 1	1267.67	2
2.1.1.1768.36	45.914	1700.91	851.461	2	LKRNYIEEFKPHK		< 1	1700.94	2
2.1.1.1770.22	45.998	1232.62	617.318	2	SLSINNNLAMR	Deamidated(N)@7	< 1	1232.62	2
2.1.1.1771.10	46.036	1749.84	584.287	3	RGNLEHIYAFIFDR		< 1	1749.9	3
2.1.1.1777.32	46.347	1584.78	793.397	2	KLNNSILGYDHALK		< 1	1584.86	2
2.1.1.1777.33	46.348	1700.91	851.461	2	LKRNYIEEFKPHK		< 1	1700.94	2
2.1.1.1778.24	46.395	1627.82	814.917	2	LPSNDNKLLDITSR	Carbamyl(K)@7	< 1	1627.85	2
2.1.1.1779.6	46.415	1347.75	450.257	3	NFMRDVGILLK	Carbamyl(K)@11	< 1	1347.73	3
2.1.1.1781.13	46.527	1276.67	639.343	2	DMELLQSVKSK		< 1	1276.67	2
2.1.1.1782.28	46.577	1314.69	658.35	2	NTKQQQKNQR	Carbamyl(K)@3	< 1	1314.68	2
2.1.1.1783.12	46.612	1860.93	621.317	3	KVYDPLQSVSAELIEK	Carbamyl(K)@1	< 1	1860.98	3
2.1.1.1784.21	46.675	1443.75	722.881	2	IKQINWNPLYR		< 1	1443.8	2
2.1.1.1785.9	46.707	1057.57	529.793	2	LLDITSRIK		< 1	1057.65	2
2.1.1.1786.3	46.748	958.548	480.281	2	ANSIGKLEK		< 1	958.545	2
2.1.1.1788.3	46.844	1347.75	450.257	3	NFMRDVGILLK	Carbamyl(K)@11	< 1	1347.73	3
2.1.1.1792.3	47.036	1350.72	451.248	3	SIITSTMTLWR	Carbamyl@N-term	< 1	1350.7	3
2.1.1.1793.8	47.089	1023.6	512.808	2	GVAIKDNHK	Carbamyl(K)@5	< 1	1023.55	2
2.1.1.1795.32	47.209	1584.78	793.396	2	KLNNSILGYDHALK		< 1	1584.86	2
2.1.1.1797.8	47.291	1352.8	677.406	2	VIKIMDLTHRK		< 1	1352.8	2
2.1.1.1799.5	47.375	1146.59	574.302	2	VTLSQDIKSR	Deamidated(Q)@5	< 1	1146.62	2
2.1.1.1800.36	47.449	1603.73	802.872	2	NYIEEFKPHKEK	Carbamyl(K)@10	< 1	1603.8	2
2.1.1.1801.2	47.468	793.412	397.713	2	FISHYK		< 1	793.412	2
2.1.1.1802.25	47.549	1864.92	933.467	2	SLSLEEEYNLKALDNK		< 1	1864.94	2
2.1.1.1803.4	47.566	995.54	498.777	2	NLSTFAKSK	Deamidated(N)@1	< 1	995.529	2
2.1.1.1804.3	47.613	938.431	470.223	2	SFKREVM	Carbamyl(K)@3	< 1	938.464	2
2.1.1.1804.11	47.62	1584.84	529.289	3	KLNNSILGYDHALK		< 1	1584.86	3
2.1.1.1805.21	47.676	1307.62	654.818	2	SIITSTMTLWR		< 1	1307.69	2
2.1.1.1806.20	47.73	1622.75	812.383	2	SKDFDSYIYRSSR		< 1	1622.77	2
2.1.1.1808.18	47.822	2243.07	748.697	3	SRNHNAYMLGYPVEIKHAK	Oxidation(M)@8	< 1	2243.13	3
2.1.1.1810.13	47.91	1149.59	575.801	2	DIQFRIACK	Carbamidomethyl(C)@8	< 1	1149.6	2
2.1.1.1811.4	47.95	1439.77	480.93	3	SILGYDHALKVPK		< 1	1439.81	3
2.1.1.1811.8	47.954	1023.54	512.777	2	GVAIKDNHK	Carbamyl@N-term	< 1	1023.55	2
2.1.1.1813.3	48.045	938.431	470.223	2	SFKREVM	Carbamyl(K)@3	< 1	938.464	2
2.1.1.1814.16	48.108	1834.98	612.668	3	CEPKSVMVDQKTGVSK	Carbamidomethyl(C)@1, Carbamyl(K)@16	< 1	1834.89	3
2.1.1.1817.16	48.259	2054.07	685.697	3	ASIVDMVIKIMDLTHRK	Acetyl@N-term, Carbamyl(K)@9	< 1	2054.1	3
2.1.1.1818.14	48.305	2439.18	610.803	4	QISNFKKLCIEASRSFKREV	Carbamidomethyl(C)@9	< 1	2439.31	4
2.1.1.1819.27	48.365	1750.89	876.45	2	RGNLEHIYAFIFDR	Deamidated(N)@3	< 1	1750.88	2
2.1.1.1822.22	48.5	1357.71	679.863	2	PFGNYHLIIQR	Deamidated(N)@4	< 1	1357.71	2
2.1.1.1826.14	48.688	1304.67	653.343	2	NFMRDVGILLK		< 1	1304.73	2
2.1.1.1827.21	48.748	1572.76	787.386	2	IMDLTHRKTTDSR		< 1	1572.8	2
2.1.1.1828.20	48.791	1319.74	660.876	2	CEPKSVMVDQK	Carbamidomethyl(C)@1	< 1	1319.62	2
2.1.1.1829.19	48.84	1290.66	646.336	2	LFETNKSALLR		< 1	1290.73	2
2.1.1.1831.14	48.921	1261.6	631.809	2	VSTVEDNTLER		< 1	1261.62	2
2.1.1.1833.23	49.034	1515.82	758.919	2	NLAFAIVRANSIGK	Carbamyl@N-term	< 1	1515.85	2
2.1.1.1837.27	49.228	1572.76	787.39	2	IMDLTHRKTTDSR		< 1	1572.8	2
2.1.1.1841.9	49.403	1216.57	609.291	2	TVISIKCEPK	Carbamidomethyl(C)@7, Carbamyl(K)@10	< 1	1216.65	2
2.1.1.1842.5	49.444	1517.8	506.941	3	LSLWSRVKDPFK	Carbamyl@N-term	< 1	1517.84	3
2.1.1.1844.15	49.557	1956.01	653.011	3	NRLFLTLNPITHADMGK	Oxidation(M)@15	< 1	1956.03	3
2.1.1.1845.10	49.597	1145.58	573.796	2	DRNTKQQQK	Deamidated(N)@3	< 1	1145.58	2
2.1.1.1852.20	49.935	2427.14	607.793	4	PWSIPSCMVTVFPYIFRISK	Carbamidomethyl(C)@7	< 1	2427.25	4
2.1.1.1856.8	50.116	2016.04	505.017	4	NYIGFNSIITSTMTLWR		< 1	2016.01	4
2.1.1.1857.26	50.182	1477.72	739.868	2	CSFIQSEFTGFR	Carbamidomethyl(C)@1	< 1	1477.67	2
2.1.1.1857.28	50.185	1636.79	819.401	2	GNLEHIYAFIFDR	Carbamyl@N-term	< 1	1636.8	2
2.1.1.1858.14	50.225	1249.66	625.838	2	QHLLHIYSTR	Gln->pyro-Glu@N-term	< 1	1249.66	2
2.1.1.1861.13	50.367	1290.66	646.338	2	VFVNHYRDLK	Deamidated(N)@4	< 1	1290.67	2
2.1.1.1862.5	50.404	1472.82	491.949	3	NLAFAIVRANSIGK		< 1	1472.85	3
2.1.1.1864.10	50.502	1481.79	494.939	3	ADLLNGIQKGVAIK	Carbamyl@N-term	< 1	1481.86	3
2.1.1.1865.16	50.555	1274.67	638.342	2	SSYDGFTSFHK		< 1	1274.56	2
2.1.1.1866.8	50.596	1582.85	528.623	3	QGGSKNTLFTVFRK	Deamidated(N)@6	< 1	1582.85	3
2.1.1.1867.8	50.644	1582.85	528.623	3	QGGSKNTLFTVFRK	Deamidated(Q)@1	< 1	1582.85	3
2.1.1.1870.20	50.801	1290.66	646.338	2	VFVNHYRDLK	Deamidated(N)@4	< 1	1290.67	2
2.1.1.1871.15	50.847	2158.13	720.382	3	SWDNILPINMGQETVISIK	Deamidated(N)@4	< 1	2158.1	3
2.1.1.1871.25	50.864	1918.02	960.017	2	AEWNLFNSNLKLEVIK	Deamidated(N)@7	< 1	1918.02	2
2.1.1.1873.13	50.937	1247.65	624.832	2	SLSINNNLAMR	Oxidation(M)@10	< 1	1247.63	2
2.1.1.1875.24	51.054	1842.88	922.446	2	NLAFAIVRANSIGKLEK		< 1	1843.07	2
2.1.1.1877.17	51.133	1276.74	639.377	2	SLLVRNGDLYK		< 1	1276.71	2
2.1.1.1881.24	51.331	1473.79	737.902	2	NLAFAIVRANSIGK	Deamidated(N)@10	< 1	1473.83	2
2.1.1.1882.18	51.371	1983.93	662.316	3	LYQWCVTDIGRKQFK	Carbamyl@N-term, Carbamidomethyl(C)@5	< 1	1984	3
2.1.1.1884.20	51.485	1713.9	857.955	2	KLPSNDNKLLDITSR	Deamidated(N)@7	< 1	1713.93	2
2.1.1.1885.15	51.524	1461.77	731.891	2	NFMRDVGILLKR	Deamidated(N)@1	< 1	1461.81	2
2.1.1.1886.15	51.56	1209.7	605.859	2	LCIEASRSFK	Carbamidomethyl(C)@2	< 1	1209.62	2
2.1.1.1887.8	51.605	1261.65	631.832	2	VSTVEDNTLER		< 1	1261.62	2
2.1.1.1892.21	51.869	1585.77	793.893	2	LPSNDNKLLDITSR	Deamidated(N)@4	< 1	1585.83	2
2.1.1.1894.10	51.945	1104.57	553.29	2	DMELLQSVK	Carbamyl(K)@9	< 1	1104.55	2
2.1.1.1895.9	51.995	1173.65	587.831	2	TVISIKCEPK	Carbamidomethyl(C)@7	< 1	1173.64	2
2.1.1.1895.21	52.015	2444.2	815.742	3	QEDLNSQSEISIPTSITPIDEK	Deamidated(N)@5	< 1	2444.18	3
2.1.1.1897.4	52.08	1327.71	443.576	3	IACKGYAMLMK	Carbamidomethyl(C)@3, Carbamyl(K)@11	< 1	1327.64	3
2.1.1.1897.19	52.094	1261.65	631.833	2	VSTVEDNTLER		< 1	1261.62	2
2.1.1.1898.6	52.13	1048.54	525.277	2	MLGYPVEIK		< 1	1048.56	2
2.1.1.1898.17	52.147	2100.12	701.048	3	LSGNLGFYKVNLFISHYK	Deamidated(N)@4	< 1	2100.1	3
2.1.1.1898.18	52.149	2233.06	745.359	3	SKVINGLDTCHAISSSVFKK	Carbamyl(K)@2, Carbamidomethyl(C)@10	< 1	2233.15	3
2.1.1.1901.15	52.286	1346.6	674.307	2	SLTPEESKQGGSK		< 1	1346.67	2
2.1.1.1903.13	52.376	1104.57	553.292	2	DMELLQSVK	Carbamyl(K)@9	< 1	1104.55	2
2.1.1.1905.9	52.475	1161.62	581.818	2	MVSHMVSIMK		< 1	1161.57	2
2.1.1.1906.13	52.528	1844.9	615.975	3	SALLRVSTVEDNTLER	Carbamyl@N-term	< 1	1844.96	3
2.1.1.1908.36	52.635	1652.88	827.446	2	TGVSKEYELLLSTK	Carbamyl@N-term, Carbamyl(K)@5	< 1	1652.86	2
2.1.1.1909.14	52.665	1218.65	610.334	2	QSITRDRNTK	Deamidated(N)@8	< 1	1218.63	2
2.1.1.1910.25	52.727	1684.82	843.415	2	ALDNKRLSLWSRVK		< 1	1684.97	2
2.1.1.1912.15	52.816	1389.75	695.88	2	SLTPEESKQGGSK	Carbamyl(K)@13	< 1	1389.67	2
2.1.1.1913.17	52.873	1580.88	791.447	2	NFSLLVRNGDLYK	Carbamyl@N-term	< 1	1580.83	2
2.1.1.1915.8	52.954	1244.66	623.339	2	TLPVEGIFVNR	Deamidated(N)@10	< 1	1244.68	2
2.1.1.1919.19	53.148	1927.89	643.637	3	LVELDKPVTKYDLMHK		< 1	1928.04	3
2.1.1.1919.23	53.153	2168.97	723.999	3	SLTPEESKQGGSKNTLFTVF		< 1	2169.1	3
2.1.1.1922.18	53.299	1580.88	791.447	2	NFSLLVRNGDLYK	Carbamyl@N-term	< 1	1580.83	2
2.1.1.1927.24	53.539	1462.74	732.378	2	SPDLEFLVEIMK	Carbamyl@N-term	< 1	1462.74	2
2.1.1.1928.27	53.595	1684.81	843.413	2	ALDNKRLSLWSRVK		< 1	1684.97	2
2.1.1.1930.15	53.671	1262.66	632.337	2	VSTVEDNTLER	Deamidated(N)@7	< 1	1262.6	2
2.1.1.1930.16	53.672	1274.69	638.354	2	SLSINNNLAMR	Carbamyl@N-term	< 1	1274.64	2
2.1.1.1931.17	53.721	1927.89	643.637	3	LVELDKPVTKYDLMHK		< 1	1928.04	3
2.1.1.1932.7	53.765	1200.71	601.362	2	QSITRDRNTK	Gln->pyro-Glu@N-term	< 1	1200.62	2
2.1.1.1932.15	53.781	1580.88	791.446	2	GVAIKDNHKKNTK	Carbamyl(K)@5, Carbamyl(K)@9, Carbamyl(K)@10	< 1	1580.84	2
2.1.1.1936.23	53.975	1462.74	732.378	2	SPDLEFLVEIMK	Carbamyl@N-term	< 1	1462.74	2
2.1.1.1938.3	54.044	1346.79	449.937	3	LVSISNFSLLVR		< 1	1346.79	3
2.1.1.1938.9	54.052	1223.59	612.8	2	DYCLKPWSR	Carbamidomethyl(C)@3	< 1	1223.58	2
2.1.1.1939.4	54.092	1011.6	506.81	2	IKQINWNP		< 1	1011.55	2
2.1.1.1939.13	54.1	1291.69	646.85	2	LFETNKSALLR	Deamidated(N)@5	< 1	1291.71	2
2.1.1.1942.4	54.238	1011.6	506.81	2	IKQINWNP		< 1	1011.55	2
2.1.1.1946.11	54.442	1346.79	674.4	2	LVSISNFSLLVR		< 1	1346.79	2
2.1.1.1947.27	54.507	1867.99	935.001	2	LMPNFLQSLHSTFYK	Carbamyl(K)@15	< 1	1867.93	2
2.1.1.1948.5	54.524	1011.6	506.81	2	IKQINWNP		< 1	1011.55	2
2.1.1.1948.12	54.53	1809.92	604.315	3	QSITR		< 1	603.334	1
2.1.1.1948.14	54.533	1290.68	646.347	2	TKDMELLQSVK		< 1	1290.69	2
2.1.1.1953.2	54.762	1011.6	506.81	2	IKQINWNP		< 1	1011.55	2
2.1.1.1955.21	54.891	2141.96	1071.99	2	PWSIPSCMVTVFPYIFR	Carbamyl@N-term, Carbamidomethyl(C)@7	< 1	2142.04	2
2.1.1.1957.4	54.956	1011.6	506.81	2	IKQINWNP		< 1	1011.55	2
2.1.1.1957.17	54.971	1293.64	647.829	2	SVMVDQKTGVSK	Oxidation(M)@3	< 1	1293.66	2
2.1.1.1957.21	54.977	1407.7	704.856	2	DFDSYIYRSSR		< 1	1407.64	2
2.1.1.1958.10	55.017	1749.89	584.303	3	RGNLEHIYAFIFDR		< 1	1749.9	3
2.1.1.1960.15	55.113	1302.69	652.352	2	KEKQSITRDR	Carbamyl(K)@3	< 1	1302.7	2
2.1.1.1964.5	55.296	1284.75	429.257	3	QAKASIVDMVIK	Gln->pyro-Glu@N-term	< 1	1284.71	3
2.1.1.1965.18	55.353	2044	682.34	3	LTYEKDESFFFNSCSK	Carbamidomethyl(C)@14, Carbamyl(K)@16	< 1	2043.89	3
2.1.1.1967.20	55.451	1249.61	625.81	2	QHLLHIYSTR	Gln->pyro-Glu@N-term	< 1	1249.66	2
2.1.1.1967.34	55.462	1442.73	722.374	2	SLSINNNLAMRSK	Deamidated(N)@7, Dethiomethyl(M)@10, Carbamyl(K)@13	< 1	1442.75	2
2.1.1.1968.12	55.503	1293.63	647.822	2	SVMVDQKTGVSK	Oxidation(M)@3	< 1	1293.66	2
2.1.1.1969.4	55.534	999.602	500.808	2	LKALDNKR	Carbamyl(K)@7	< 1	999.582	2
2.1.1.1996.5	56.789	2339.19	585.805	4	QAKASIVDMVIKIMDLTHRK	Carbamyl@N-term	< 1	2339.28	4
2.1.1.1999.9	56.927	1825.9	609.641	3	LPSNDNKLLDITSRIK		< 1	1826.03	3
2.1.1.2001.13	57.027	1291.66	646.836	2	LFETNKSALLR	Deamidated(N)@5	< 1	1291.71	2
2.1.1.2005.8	57.2	2339.19	585.805	4	QAKASIVDMVIKIMDLTHRK	Carbamyl(K)@3	< 1	2339.28	4
2.1.1.2006.13	57.253	1231.67	616.844	2	SLSINNNLAMR		< 1	1231.63	2
2.1.1.2006.15	57.256	1319.68	660.847	2	DMELLQSVKSK	Carbamyl(K)@11	< 1	1319.68	2
2.1.1.2006.26	57.275	1842.87	922.444	2	NLAFAIVRANSIGKLEK		< 1	1843.07	2
2.1.1.2010.13	57.45	1291.65	646.832	2	LFETNKSALLR	Deamidated(N)@5	< 1	1291.71	2
2.1.1.2018.13	57.832	1955.98	653.001	3	NRLFLTLNPITHADMGK	Oxidation(M)@15	< 1	1956.03	3
2.1.1.2021.21	57.983	1499.8	750.906	2	LNNSILGYDHALK	Carbamyl(K)@13	< 1	1499.77	2
2.1.1.2023.19	58.081	1657.79	829.904	2	QYTSQQSCFMLHK	Deamidated(Q)@6, Carbamidomethyl(C)@8	< 1	1657.72	2
2.1.1.2024.11	58.108	1998	667.008	3	NNIIEKTLPVEGIFVNR	Carbamyl@N-term	< 1	1998.09	3
2.1.1.2024.14	58.112	2157.08	720.033	3	LYQWCVTDIGRKQFKSK	Deamidated(Q)@3, Carbamidomethyl(C)@5	< 1	2157.1	3
2.1.1.2026.8	58.201	1678.84	560.62	3	LLHEGFTFGWHHR	Carbamyl@N-term	< 1	1678.81	3
2.1.1.2027.28	58.276	1969.04	985.527	2	ASIVDMVIKIMDLTHRK		< 1	1969.09	2
2.1.1.2029.6	58.345	1580.79	527.937	3	NFSLLVRNGDLYK	Carbamyl(K)@13	< 1	1580.83	3
2.1.1.2029.10	58.352	1968.01	657.012	3	FKQISNFKKLCIEASR	Carbamidomethyl(C)@11	< 1	1968.06	3
2.1.1.2030.4	58.391	996.577	499.296	2	NTLFTVFR		< 1	996.539	2
2.1.1.2030.13	58.409	1499.8	750.906	2	LNNSILGYDHALK	Carbamyl(K)@13	< 1	1499.77	2
2.1.1.2037.20	58.742	1579.9	790.958	2	NQRFKQISNFKK	Carbamyl(K)@5	< 1	1579.86	2
2.1.1.2038.6	58.773	1579.92	527.646	3	NQRFKQISNFKK	Carbamyl(K)@5	< 1	1579.86	3
2.1.1.2038.10	58.779	1700.91	567.977	3	INEADEIIADLISDK	Carbamyl@N-term	< 1	1700.85	3
2.1.1.2047.4	59.2	1077.57	539.791	2	DMELLQSVK	Oxidation(M)@2	< 1	1077.54	2
2.1.1.2052.2	59.435	934.508	468.261	2	VFVNHYR	Deamidated(N)@4	< 1	934.466	2
2.1.1.2055.12	59.587	1198.66	600.336	2	DLKHILDFR	Carbamyl(K)@3	< 1	1198.65	2
2.1.1.2055.30	59.612	1759.88	880.948	2	LEKSLTPEESKQGGSK	Carbamyl(K)@3	< 1	1759.9	2
2.1.1.2063.14	59.977	1272.64	637.327	2	NTKQQQKNQR	Deamidated(Q)@6	< 1	1272.65	2
2.1.1.2064.5	60.011	1013.61	507.811	2	LSLWSRVK	Delta:H(2)C(2)(K)@8	< 1	1013.6	2
2.1.1.2066.10	60.119	2084.94	695.987	3	MDGSNKVSSVDGTNCMQVR	Deamidated(N)@5, Carbamidomethyl(C)@15	< 1	2084.89	3
2.1.1.2067.5	60.154	1505.77	502.931	3	DLEFLVEIMKNR		< 1	1505.79	3
2.1.1.2069.14	60.264	2757.45	690.37	4	NLAFAIVRANSIGKLEKSLTPEESK	Carbamyl(K)@17	< 1	2757.5	4
2.1.1.2073.5	60.442	1081.61	541.811	2	LEVIKSQHK	Deamidated(Q)@7	< 1	1081.61	2
2.1.1.2075.6	60.544	1155.55	578.783	2	FSDKFDLQR	Deamidated(Q)@8	< 1	1155.56	2
2.1.1.2075.12	60.559	2157.04	720.022	3	SWDNILPINMGQETVISIK		< 1	2157.11	3
2.1.1.2077.14	60.65	1566.83	784.423	2	TGVSKEYELLLSTK		< 1	1566.85	2
2.1.1.2077.18	60.66	1757.69	879.855	2	IMDLTHRKTTDSR	Oxidation(M)@2, Iodo(H)@6, Carbamyl(K)@8	< 1	1757.7	2
2.1.1.2078.10	60.688	1366.66	684.339	2	SLSLEEEYNLK	Carbamyl(K)@11	< 1	1366.66	2
2.1.1.2078.11	60.69	2757.45	690.37	4	NLAFAIVRANSIGKLEKSLTPEESK	Carbamyl(K)@17	< 1	2757.5	4
2.1.1.2087.14	61.12	1860.93	621.316	3	DRNTKQQQKNQRFK	Carbamyl(K)@14	< 1	1860.97	3
2.1.1.2087.18	61.127	1366.66	684.339	2	SLSLEEEYNLK	Carbamyl(K)@11	< 1	1366.66	2
2.1.1.2089.19	61.231	1744.86	873.437	2	KTTDSREDCFLSMR	Carbamidomethyl(C)@9	< 1	1744.79	2
2.1.1.2093.4	61.398	1110.54	556.279	2	VPKLPSNDNK		< 1	1110.6	2
2.1.1.2093.16	61.418	1450.74	726.377	2	DFDSYIYRSSR	Carbamyl@N-term	< 1	1450.65	2
2.1.1.2094.4	61.446	1058.54	530.276	2	LLDITSRIK	Deamidated(R)@7	< 1	1058.63	2
2.1.1.2094.26	61.474	1692.87	847.444	2	QISNFKKLCIEASR	Carbamidomethyl(C)@9	< 1	1692.9	2
2.1.1.2096.13	61.565	1366.66	684.339	2	SLSLEEEYNLK	Carbamyl(K)@11	< 1	1366.66	2
2.1.1.2100.10	61.742	1889.97	630.997	3	VINGLDTCHAISSSVFK	Carbamidomethyl(C)@8, Carbamyl(K)@17	< 1	1889.93	3
2.1.1.2101.7	61.784	1320.69	661.35	2	NFMRDVGILLK	Oxidation(M)@3	< 1	1320.72	2
2.1.1.2102.10	61.832	1231.67	616.841	2	SLSINNNLAMR		< 1	1231.63	2
2.1.1.2102.11	61.834	1290.69	646.354	2	SINNNLAMRSK	Carbamyl@N-term, Deamidated(N)@3	< 1	1290.63	2
2.1.1.2102.23	61.854	1894.97	948.493	2	NLNHVMVEIDGLGLENK	Deamidated(N)@1	< 1	1894.95	2
2.1.1.2105.5	61.971	1223.57	612.791	2	DYCLKPWSR	Carbamidomethyl(C)@3	< 1	1223.58	2
2.1.1.2105.9	61.984	1366.66	684.339	2	SLSLEEEYNLK	Carbamyl(K)@11	< 1	1366.66	2
2.1.1.2109.2	62.149	1002.58	502.298	2	ILDSKWNQ		< 1	1002.51	2
2.1.1.2109.5	62.154	1684.92	562.647	3	ALDNKRLSLWSRVK		< 1	1684.97	3
2.1.1.2111.15	62.253	1290.69	646.353	2	TKDMELLQSVK		< 1	1290.69	2
2.1.1.2113.8	62.353	1203.66	602.837	2	QINWNPLYR	Deamidated(N)@3	< 1	1203.6	2
2.1.1.2114.11	62.399	2271.16	758.062	3	SRNHNAYMLGYPVEIKHAK	Deamidated(N)@5, Carbamyl(K)@16	< 1	2271.12	3
2.1.1.2115.14	62.441	1276.61	639.314	2	DMELLQSVKSK		< 1	1276.67	2
2.1.1.2117.2	62.526	1448.81	483.945	3	IFKLEDHYDNR		< 1	1448.7	3
2.1.1.2118.3	62.576	1002.57	502.295	2	ILDSKWNQ		< 1	1002.51	2
2.1.1.2118.6	62.584	1304.62	653.315	2	VSTVEDNTLER	Carbamyl@N-term	< 1	1304.62	2
2.1.1.2118.10	62.594	1435.68	718.845	2	KEFDDIHEFEK		< 1	1435.66	2
2.1.1.2119.3	62.628	1250.6	626.309	2	SPPPARDNVKK	Carbamyl(K)@11	< 1	1250.67	2
2.1.1.2120.7	62.679	1290.69	646.353	2	TKDMELLQSVK		< 1	1290.69	2
2.1.1.2126.10	62.971	1864.01	622.344	3	VSPLVCSVPLDTHISIK	Carbamidomethyl(C)@6	< 1	1864.01	3
2.1.1.2127.8	63.016	1216.61	609.314	2	TVISIKCEPK	Carbamyl(K)@6, Carbamidomethyl(C)@7	< 1	1216.65	2
2.1.1.2127.12	63.022	1435.68	718.845	2	KEFDDIHEFEK		< 1	1435.66	2
2.1.1.2132.4	63.26	1327.64	664.827	2	IACKGYAMLMK	Carbamidomethyl(C)@3, Carbamyl(K)@4	< 1	1327.64	2
2.1.1.2133.11	63.302	1266.77	634.393	2	QHLLHIYSTR		< 1	1266.68	2
2.1.1.2136.22	63.46	1435.68	718.846	2	KEFDDIHEFEK		< 1	1435.66	2
2.1.1.2138.6	63.541	1232.63	617.321	2	SLSINNNLAMR	Deamidated(N)@6	< 1	1232.62	2
2.1.1.2142.10	63.732	1266.77	634.393	2	QHLLHIYSTR		< 1	1266.68	2
2.1.1.2142.21	63.75	1691.85	846.933	2	NHNAYMLGYPVEIK	Deamidated(N)@1, Carbamyl(K)@14	< 1	1691.8	2
2.1.1.2143.12	63.784	1952.03	651.683	3	VPKLPSNDNKLLDITSR	Carbamyl(K)@3	< 1	1952.07	3
2.1.1.2144.20	63.847	1657.74	829.878	2	INEADEIIADLISDK		< 1	1657.84	2
2.1.1.2146.22	63.932	1593.81	797.913	2	GNLEHIYAFIFDR		< 1	1593.79	2
2.1.1.2146.27	63.941	1713.86	857.939	2	KLPSNDNKLLDITSR	Deamidated(N)@7	< 1	1713.93	2
2.1.1.2147.16	63.99	1712.86	857.437	2	LFLTLNPITHADMGK	Carbamyl(K)@15	< 1	1712.89	2
2.1.1.2154.18	64.324	1658.78	830.399	2	INEADEIIADLISDK	Deamidated(N)@2	< 1	1658.83	2
2.1.1.2155.14	64.365	1593.81	797.915	2	LCIEASRSFKREV	Carbamidomethyl(C)@2	< 1	1593.83	2
2.1.1.2155.15	64.367	1632.78	817.395	2	SAGLSGTIEGLTGSIDR		< 1	1632.83	2
2.1.1.2158.7	64.502	1946.96	649.993	3	VYDPLQSVSAELIEKEK		< 1	1947.02	3
2.1.1.2158.14	64.52	2553.22	852.081	3	QISNFKKLCIEASRSFKREVM	Gln->pyro-Glu@N-term, Carbamidomethyl(C)@9	< 1	2553.32	3
2.1.1.2161.4	64.635	984.543	493.279	2	DNHKKNTK	Deamidated(N)@2	< 1	984.499	2
2.1.1.2164.11	64.783	1943.99	649.003	3	LVELDKPVTKYDLMHK	Oxidation(M)@14	< 1	1944.04	3
2.1.1.2164.24	64.804	1658.79	830.4	2	INEADEIIADLISDK	Deamidated(N)@2	< 1	1658.83	2
2.1.1.2165.15	64.853	1712.86	857.436	2	LFLTLNPITHADMGK	Carbamyl(K)@15	< 1	1712.89	2
2.1.1.2169.10	65.03	2022.93	675.316	3	AMLMKIFKLEDHYDNR		< 1	2023	3
2.1.1.2171.25	65.136	1517.76	759.885	2	LSLWSRVKDPFK	Carbamyl(K)@12	< 1	1517.84	2
2.1.1.2173.8	65.214	1210.71	606.362	2	HILDFRVLR	Carbamyl@N-term	< 1	1210.69	2
2.1.1.2173.15	65.225	2281.06	761.362	3	LMPNFLQSLHSTFYKISGR	Carbamyl(K)@15	< 1	2281.17	3
2.1.1.2173.17	65.229	1593.81	797.914	2	GNLEHIYAFIFDR		< 1	1593.79	2
2.1.1.2173.23	65.239	1759.86	880.939	2	LEKSLTPEESKQGGSK	Carbamyl@N-term	< 1	1759.9	2
2.1.1.2177.6	65.408	1998	667.006	3	NNIIEKTLPVEGIFVNR	Carbamyl(K)@6	< 1	1998.09	3
2.1.1.2178.4	65.452	1735.9	579.641	3	QISNFKKLCIEASR	Carbamyl(K)@7, Carbamidomethyl(C)@9	< 1	1735.9	3
2.1.1.2187.9	65.892	1247.63	624.822	2	SLSINNNLAMR	Oxidation(M)@10	< 1	1247.63	2
2.1.1.2188.10	65.949	2027.06	676.695	3	HQISLKNFMRDVGILLK	Oxidation(M)@9	< 1	2027.13	3
2.1.1.2189.21	66.008	2027.06	1014.54	2	HQISLKNFMRDVGILLK	Oxidation(M)@9	< 1	2027.13	2
2.1.1.2190.12	66.04	2022.93	675.317	3	AMLMKIFKLEDHYDNR		< 1	2023	3
2.1.1.2193.12	66.177	1319.67	660.842	2	DMELLQSVKSK	Carbamyl(K)@11	< 1	1319.68	2
2.1.1.2193.20	66.191	1693.85	847.934	2	QISNFKKLCIEASR	Deamidated(Q)@1, Carbamidomethyl(C)@9	< 1	1693.88	2
2.1.1.2194.3	66.214	1670.89	557.972	3	LFLTLNPITHADMGK	Deamidated(N)@6	< 1	1670.87	3
2.1.1.2194.4	66.216	1122.55	562.28	2	SPPPARDNVK	Carbamyl(K)@10	< 1	1122.58	2
2.1.1.2197.3	66.355	2054.16	514.548	4	HQISLKNFMRDVGILLK	Carbamyl(K)@6	< 1	2054.15	4
2.1.1.2197.9	66.365	2027.06	676.695	3	HQISLKNFMRDVGILLK	Oxidation(M)@9	< 1	2027.13	3
2.1.1.2197.19	66.385	1945.98	973.999	2	LEDHYDNRNLAFAIVR	Deamidated(N)@7	< 1	1945.96	2
2.1.1.2205.5	66.742	1243.64	622.826	2	TLPVEGIFVNR		< 1	1243.69	2
2.1.1.2209.17	66.951	1685.86	843.939	2	VLRSSYDGFTSFHK	Carbamyl(K)@14	< 1	1685.82	2
2.1.1.2212.12	67.097	1868.77	935.392	2	MLFCSFIQSEFTGFR	Carbamidomethyl(C)@4	< 1	1868.86	2
2.1.1.2214.6	67.172	1243.64	622.826	2	PTSITPIDEKK	Oxidation(P)@1	< 1	1243.67	2
2.1.1.2218.5	67.365	2054.16	685.728	3	HQISLKNFMRDVGILLK	Carbamyl(K)@6	< 1	2054.15	3
2.1.1.2218.10	67.385	2461.31	821.443	3	TVISIKCEPKSVMVDQKTGVSK	Carbamidomethyl(C)@7, Formyl(K)@22	< 1	2461.29	3
2.1.1.2224.7	67.664	1451.82	726.918	2	GVAIKDNHKKNTK		< 1	1451.82	2
2.1.1.2289.9	69.121	1883.99	629.004	3	ASIVDMVIKIMDLTHR	Carbamyl(K)@9	< 1	1884	3
2.1.1.2300.7	69.636	1715.9	572.973	3	IACKGYAMLMKIFK	Carbamidomethyl(C)@3, Carbamyl(K)@4	< 1	1715.89	3
2.1.1.2300.14	69.65	1451.83	726.92	2	NQRFKQISNFK	Carbamyl(K)@5	< 1	1451.76	2
2.1.1.2302.4	69.734	1474.79	738.403	2	LSLWSRVKDPFK		< 1	1474.83	2
2.1.1.2303.8	69.8	1908.96	955.489	2	KLNNSILGYDHALKVPK		< 1	1909.08	2
2.1.1.2304.4	69.838	1323.65	662.834	2	SLSLEEEYNLK		< 1	1323.66	2
2.1.1.2310.5	70.1	1715.89	572.972	3	IACKGYAMLMKIFK	Carbamidomethyl(C)@3, Carbamyl(K)@4	< 1	1715.89	3
2.1.1.2311.3	70.157	1908.97	637.33	3	KLNNSILGYDHALKVPK		< 1	1909.08	3
2.1.1.2312.5	70.203	1474.79	738.403	2	LSLWSRVKDPFK		< 1	1474.83	2
2.1.1.2313.2	70.232	1908.97	637.33	3	KLNNSILGYDHALKVPK		< 1	1909.08	3
2.1.1.2321.3	70.609	1715.89	572.972	3	IACKGYAMLMKIFK	Carbamidomethyl(C)@3, Carbamyl(K)@4	< 1	1715.89	3
2.1.1.2322.3	70.652	1337.78	669.896	2	KLCIEASRSFK	Carbamidomethyl(C)@3	< 1	1337.71	2
2.1.1.2323.5	70.705	1908.97	637.33	3	KLNNSILGYDHALKVPK		< 1	1909.08	3
2.1.1.2325.4	70.788	1323.6	662.807	2	SLSLEEEYNLK		< 1	1323.66	2
2.1.1.2326.3	70.833	1162.6	582.306	2	VNLFISHYK	Carbamyl@N-term	< 1	1162.61	2
2.1.1.2326.5	70.84	1960.95	654.659	3	TVISIKCEPKSVMVDQK	Carbamidomethyl(C)@7	< 1	1961.03	3
2.1.1.2326.9	70.856	1588.75	795.385	2	IMDLTHRKTTDSR	Oxidation(M)@2	< 1	1588.8	2
2.1.1.2330.8	71.036	1579.88	790.949	2	NQRFKQISNFKK	Carbamyl@N-term	< 1	1579.86	2
2.1.1.2333.11	71.162	1971.13	658.052	3	LVELDKPVTKYDLMHK	Carbamyl(K)@16	< 1	1971.05	3
2.1.1.2333.19	71.175	1675.86	838.938	2	QISNFKKLCIEASR	Gln->pyro-Glu@N-term, Carbamidomethyl(C)@9	< 1	1675.87	2
2.1.1.2333.23	71.182	2005	1003.51	2	WNQDFLESMENLIPVK	Carbamyl@N-term	< 1	2004.96	2
2.1.1.2336.8	71.301	1162.6	582.307	2	VNLFISHYK	Carbamyl@N-term	< 1	1162.61	2
2.1.1.2338.6	71.392	1229.64	615.829	2	NSILGYDHALK		< 1	1229.64	2
2.1.1.2342.7	71.582	1062.59	532.303	2	DMELLQSVK	Deamidated(Q)@6	< 1	1062.53	2
2.1.1.2362.8	72.552	1451.8	726.907	2	NQRFKQISNFK	Carbamyl(K)@5	< 1	1451.76	2
2.1.1.2364.14	72.651	1746.87	874.442	2	EELSETRVTLSQDIK		< 1	1746.9	2
2.1.1.2367.15	72.793	1801.88	901.946	2	SALLRVSTVEDNTLER		< 1	1801.95	2
2.1.1.2368.2	72.812	1545.84	516.286	3	AKLVSISNFSLLVR		< 1	1545.92	3
2.1.1.2371.6	72.987	1760.77	881.393	2	KTTDSREDCFLSMR	Carbamidomethyl(C)@9, Oxidation(M)@13	< 1	1760.78	2
2.1.1.2373.13	73.079	1746.87	874.442	2	EELSETRVTLSQDIK		< 1	1746.9	2
2.1.1.2380.9	73.414	1760.77	881.393	2	KTTDSREDCFLSMR	Carbamidomethyl(C)@9, Oxidation(M)@13	< 1	1760.78	2
2.1.1.2381.12	73.461	1462.71	732.361	2	SPDLEFLVEIMK	Carbamyl@N-term	< 1	1462.74	2
2.1.1.2392.15	73.99	1746.88	874.45	2	EELSETRVTLSQDIK		< 1	1746.9	2
2.1.1.2397.7	74.206	1246.64	624.325	2	QQQKNQRFK	Carbamyl@N-term	< 1	1246.65	2
2.1.1.2402.4	74.443	1366.68	684.347	2	SLSLEEEYNLK	Carbamyl(K)@11	< 1	1366.66	2
2.1.1.2410.14	74.823	2021.93	674.984	3	SLSLEEEYNLKALDNKR	Deamidated(N)@15	< 1	2022.03	3
2.1.1.2415.8	75.061	1989.95	664.324	3	EELSETRVTLSQDIKSR		< 1	1990.03	3
2.1.1.2426.3	75.574	1017.47	509.741	2	ASIVDMVIK	Carbamyl(K)@9	< 1	1017.55	2
2.1.1.2426.5	75.581	1123.68	562.846	2	LEVIKSQHK	Carbamyl(K)@5	< 1	1123.63	2
2.1.1.2428.4	75.671	885.563	443.789	2	SKYTIFK		< 1	885.496	2
2.1.1.2434.10	75.983	2195.18	1098.6	2	NYIEEFKPHKEKLTYEK		< 1	2195.13	2
2.1.1.2437.3	76.099	885.563	443.789	2	SKYTIFK		< 1	885.496	2
2.1.1.2449.3	76.674	1247.61	624.813	2	SLSINNNLAMR	Oxidation(M)@10	< 1	1247.63	2
2.1.1.2457.4	77.061	1231.64	616.827	2	SLSINNNLAMR		< 1	1231.63	2
2.1.1.2458.10	77.126	1607.78	804.895	2	LNFNNTVFANVLNK	Deamidated(N)@2	< 1	1607.83	2
2.1.1.2467.8	77.555	1607.78	804.895	2	LNFNNTVFANVLNK	Deamidated(N)@2	< 1	1607.83	2
2.1.1.2468.3	77.58	1307.65	654.833	2	SIITSTMTLWR		< 1	1307.69	2
2.1.1.2469.5	77.64	1231.64	616.827	2	SLSINNNLAMR		< 1	1231.63	2
2.1.1.2473.14	77.846	2243.03	1122.52	2	GYAMLMKIFKLEDHYDNR		< 1	2243.09	2
2.1.1.2476.9	77.985	1607.78	804.895	2	LNFNNTVFANVLNK	Deamidated(N)@2	< 1	1607.83	2
2.1.1.2477.3	78.017	1307.65	654.833	2	EFDDIHEFEK		< 1	1307.57	2
2.1.1.2482.5	78.257	1571.82	786.918	2	VMVEIDGLGLENKR		< 1	1571.83	2
2.1.1.2482.10	78.277	2243.03	1122.52	2	GYAMLMKIFKLEDHYDNR		< 1	2243.09	2
2.1.1.2485.11	78.414	1636.82	819.417	2	GNLEHIYAFIFDR	Carbamyl@N-term	< 1	1636.8	2
2.1.1.2487.6	78.504	1307.66	654.835	2	EFDDIHEFEK		< 1	1307.57	2
2.1.1.2489.3	78.601	1346.67	674.34	2	SLTPEESKQGGSK		< 1	1346.67	2
2.1.1.2490.5	78.637	1636.95	546.657	3	LESSQIANPVIVIVR		< 1	1636.95	3
2.1.1.2496.4	78.928	1307.65	654.832	2	EFDDIHEFEK		< 1	1307.57	2
2.1.1.2505.6	79.366	1532.91	767.461	2	DHVTPLTSYLFLK		< 1	1532.82	2
2.1.1.2511.3	79.641	1123.62	562.819	2	LEVIKSQHK	Carbamyl(K)@9	< 1	1123.63	2
2.1.1.2515.2	79.828	1481.85	494.957	3	ADLLNGIQKGVAIK	Carbamyl(K)@14	< 1	1481.86	3
2.1.1.2519.3	80.028	1155.61	578.813	2	FSDKFDLQR	Deamidated(Q)@8	< 1	1155.56	2
2.1.1.2523.5	80.239	1764.86	883.435	2	VNLFISHYKLNFNN	Carbamyl(K)@9	< 1	1764.89	2
2.1.1.2529.2	80.499	1123.62	562.819	2	LEVIKSQHK	Carbamyl(K)@9	< 1	1123.63	2
2.1.1.2532.6	80.671	1764.86	883.435	2	VNLFISHYKLNFNN	Carbamyl(K)@9	< 1	1764.89	2
2.1.1.2540.8	81.047	1934.01	645.676	3	ADLLNGIQKGVAIKDNHK	Deamidated(N)@5	< 1	1934.06	3
2.1.1.2543.5	81.184	1119.64	560.827	2	VNLFISHYK		< 1	1119.61	2
2.1.1.2556.3	81.804	1144.68	573.346	2	DRNTKQQQK		< 1	1144.59	2
2.1.1.2568.4	82.392	1934.01	645.677	3	ADLLNGIQKGVAIKDNHK	Deamidated(N)@16	< 1	1934.06	3
2.1.1.2573.3	82.617	1216.62	609.317	2	TVISIKCEPK	Carbamyl(K)@6, Carbamidomethyl(C)@7	< 1	1216.65	2
2.1.1.2577.2	82.8	1027.57	514.791	2	AIVRANSIGK		< 1	1027.61	2
2.1.1.2578.2	82.844	1647.9	550.306	3	NHNAYMLGYPVEIK		< 1	1647.81	3
2.1.1.2580.6	82.962	1532.95	767.484	2	DHVTPLTSYLFLK		< 1	1532.82	2
2.1.1.2584.4	83.126	1144.68	573.347	2	DRNTKQQQK		< 1	1144.59	2
2.1.1.2585.5	83.192	1324.65	663.333	2	SLSLEEEYNLK	Deamidated(N)@9	< 1	1324.64	2
2.1.1.2586.4	83.218	1307.68	654.848	2	SIITSTMTLWR		< 1	1307.69	2
2.1.1.2590.3	83.403	1302.67	652.34	2	LEKSLTPEESK	Carbamyl@N-term	< 1	1302.67	2
2.1.1.2593.5	83.55	1232.66	617.335	2	SLSINNNLAMR	Deamidated(N)@7	< 1	1232.62	2
2.1.1.2610.4	84.355	1284.7	643.356	2	IACKGYAMLMK	Carbamidomethyl(C)@3	< 1	1284.64	2
2.1.1.2635.3	85.54	1451.83	726.92	2	GVAIKDNHKKNTK		< 1	1451.82	2
2.1.1.2656.3	86.528	1347.74	674.88	2	LVSISNFSLLVR	Deamidated(N)@6	< 1	1347.78	2
2.1.1.2666.3	86.971	1347.74	674.88	2	LVSISNFSLLVR	Deamidated(N)@6	< 1	1347.78	2
2.1.1.2667.3	87.014	1114.6	558.306	2	RANSIGKLEK		< 1	1114.65	2
2.1.1.2667.4	87.018	1729.87	577.629	3	QSITRDRNTKQQQK		< 1	1729.92	3
2.1.1.2667.8	87.035	2199.17	734.064	3	ISKETEDHSVIFNFDFTK	Carbamyl(K)@18	< 1	2199.05	3
2.1.1.2675.8	87.415	1789.93	895.974	2	EELSETRVTLSQDIK	Carbamyl@N-term	< 1	1789.91	2
2.1.1.2679.4	87.591	1448.74	725.378	2	IFKLEDHYDNR		< 1	1448.7	2
2.1.1.2697.2	88.429	1189.7	595.858	2	AKASIVDMVIK	Oxidation(M)@8	< 1	1189.67	2
2.1.1.2699.2	88.531	1216.62	609.319	2	TVISIKCEPK	Carbamyl(K)@6, Carbamidomethyl(C)@7	< 1	1216.65	2
2.1.1.2705.3	88.783	1451.83	726.923	2	NQRFKQISNFK	Carbamyl(K)@5	< 1	1451.76	2
2.1.1.2711.2	89.061	1061.61	531.811	2	DMELLQSVK		< 1	1061.54	2
2.1.1.2731.2	89.896	1188.57	595.294	2	VTLSQDIKSR	Carbamyl@N-term	< 1	1188.65	2
2.1.1.2760.2	90.813	1607.85	804.934	2	LNFNNTVFANVLNK	Deamidated(N)@2	< 1	1607.83	2
2.1.1.2823.3	92.11	1232.64	617.327	2	SLSINNNLAMR	Deamidated(N)@6	< 1	1232.62	2
2.1.1.2831.3	92.418	1307.74	654.877	2	SIITSTMTLWR		< 1	1307.69	2
2.1.1.2835.2	92.566	1232.64	617.327	2	SLSINNNLAMR	Deamidated(N)@6	< 1	1232.62	2
3.1.1.953.2	7.634	1345.68	673.846	2	QAKASIVDMVIK	Deamidated(Q)@1, Carbamyl(K)@3	< 1	1345.73	2
3.1.1.987.2	8.875	1767.81	590.279	3	LCIEASRSFKREVM	Carbamyl@N-term, Carbamidomethyl(C)@2	< 1	1767.88	3
3.1.1.1000.4	9.45	2000.01	667.676	3	NHNAYMLGYPVEIKHAK	Oxidation(M)@6	< 1	1999.99	3
3.1.1.1016.3	9.997	916.566	459.29	2	RLSLWSR		< 1	916.524	2
3.1.1.1054.3	11.291	1501.84	501.621	3	LNNSILGYDHALK	Carbamyl@N-term, Deamidated(N)@2, Deamidated(N)@3	< 1	1501.74	3
3.1.1.1058.3	11.495	1607.75	536.924	3	LNFNNTVFANVLNK	Deamidated(N)@13	< 1	1607.83	3
3.1.1.1062.3	11.672	2317.25	580.319	4	EDMWFESDIHEIRQELPK	Oxidation(M)@3	< 1	2317.07	4
3.1.1.1063.2	11.715	1501.84	376.468	4	LNNSILGYDHALK	Carbamyl@N-term, Deamidated(N)@2, Deamidated(N)@3	< 1	1501.74	4
3.1.1.1070.3	12.06	1115.57	558.792	2	SILGYDHALK		< 1	1115.6	2
3.1.1.1078.2	12.385	2100.19	421.046	5	LSGNLGFYKVNLFISHYK	Deamidated(N)@11	< 1	2100.1	5
3.1.1.1079.2	12.432	2100.19	421.046	5	LSGNLGFYKVNLFISHYK	Deamidated(N)@11	< 1	2100.1	5
3.1.1.1080.2	12.481	2100.19	421.046	5	LSGNLGFYKVNLFISHYK	Deamidated(N)@11	< 1	2100.1	5
3.1.1.1082.3	12.578	2100.19	421.046	5	LSGNLGFYKVNLFISHYK	Deamidated(N)@11	< 1	2100.1	5
3.1.1.1082.4	12.585	2115.18	424.043	5	KEKQSITRDRNTKQQQK		< 1	2115.15	5
3.1.1.1083.3	12.628	2100.19	421.046	5	LSGNLGFYKVNLFISHYK	Deamidated(N)@11	< 1	2100.1	5
3.1.1.1084.2	12.665	2100.19	421.046	5	LSGNLGFYKVNLFISHYK	Deamidated(N)@11	< 1	2100.1	5
3.1.1.1085.2	12.72	2100.19	421.046	5	LSGNLGFYKVNLFISHYK	Deamidated(N)@11	< 1	2100.1	5
3.1.1.1086.2	12.756	2100.19	421.046	5	LSGNLGFYKVNLFISHYK	Deamidated(N)@11	< 1	2100.1	5
3.1.1.1092.3	13.058	2115.18	529.803	4	KEKQSITRDRNTKQQQK		< 1	2115.15	4
3.1.1.1093.3	13.087	2115.2	424.047	5	KEKQSITRDRNTKQQQK		< 1	2115.15	5
3.1.1.1105.5	13.647	1917.98	640.333	3	AEWNLFNSNLKLEVIK	Deamidated(N)@9	< 1	1918.02	3
3.1.1.1109.6	13.836	1725.9	576.306	3	HAKLVSISNFSLLVR	Carbamyl(K)@3	< 1	1725.99	3
3.1.1.1109.7	13.841	2417.11	605.284	4	QIVDNPIVCENLIGNDSEFLK	Carbamidomethyl(C)@9, Deamidated(N)@15	< 1	2417.18	4
3.1.1.1110.4	13.869	1480.74	494.587	3	CIEASRSFKREV	Carbamidomethyl(C)@1	< 1	1480.75	3
3.1.1.1113.4	14.021	1716.79	573.272	3	LEKSLTPEESKQGGSK		< 1	1716.89	3
3.1.1.1119.3	14.29	1911.04	478.768	4	NLNHVMVEIDGLGLENK	Oxidation(M)@6, Deamidated(N)@16	< 1	1910.94	4
3.1.1.1119.6	14.298	2332.24	584.067	4	DIQFRIACKGYAMLMKIFK	Carbamidomethyl(C)@8	< 1	2332.23	4
3.1.1.1130.8	14.845	1897.93	633.652	3	SFMYFLCKAAHIVVGR	Carbamidomethyl(C)@7	< 1	1897.97	3
3.1.1.1132.2	14.909	1580.84	396.218	4	LYQWCVTDIGRK	Carbamyl@N-term, Carbamidomethyl(C)@5	< 1	1580.78	4
3.1.1.1137.8	15.171	1216.62	609.319	2	TVISIKCEPK	Carbamidomethyl(C)@7, Carbamyl(K)@10	< 1	1216.65	2
3.1.1.1140.4	15.307	1580.84	527.954	3	NFSLLVRNGDLYK	Carbamyl(K)@13	< 1	1580.83	3
3.1.1.1140.5	15.314	1243.59	622.801	2	GYAMLMKIFK	Carbamyl(K)@7	< 1	1243.65	2
3.1.1.1143.3	15.443	2172.09	544.029	4	ALDNKRLSLWSRVKDPFK		< 1	2172.22	4
3.1.1.1143.4	15.451	1408.67	705.344	2	NQRFKQISNFK		< 1	1408.76	2
3.1.1.1155.2	15.984	1502.7	501.906	3	RNYIEEFKPHK	Carbamyl(K)@11	< 1	1502.76	3
3.1.1.1157.2	16.076	1503.77	502.263	3	FPFGNYHLIIQR		< 1	1503.8	3
3.1.1.1159.5	16.177	1274.6	638.309	2	SLSINNNLAMR	Carbamyl@N-term	< 1	1274.64	2
3.1.1.1163.7	16.37	1293.68	647.849	2	SVMVDQKTGVSK	Oxidation(M)@3	< 1	1293.66	2
3.1.1.1167.3	16.544	2116.16	530.047	4	KEKQSITRDRNTKQQQK	Deamidated(Q)@4	< 1	2116.13	4
3.1.1.1179.2	17.103	1438.8	480.607	3	ADLLNGIQKGVAIK		< 1	1438.85	3
3.1.1.1186.8	17.455	1721.88	574.967	3	KLCIEASRSFKREV	Carbamidomethyl(C)@3	< 1	1721.92	3
3.1.1.1187.8	17.505	1467.64	734.827	2	VSSVDGTNCMQVR	Carbamidomethyl(C)@9, Oxidation(M)@10	< 1	1467.64	2
3.1.1.1191.7	17.698	1384.76	693.389	2	MLGYPVEIKHAK		< 1	1384.75	2
3.1.1.1192.6	17.74	1162.59	582.303	2	VNLFISHYK	Carbamyl(K)@9	< 1	1162.61	2
3.1.1.1199.4	18.064	1146.54	574.276	2	VTLSQDIKSR	Deamidated(Q)@5	< 1	1146.62	2
3.1.1.1205.10	18.366	1845.95	616.325	3	EFDDIHEFEKILDSK	Glu->pyro-Glu@N-term	< 1	1845.88	3
3.1.1.1209.12	18.549	1319.72	660.868	2	CEPKSVMVDQK	Carbamidomethyl(C)@1	< 1	1319.62	2
3.1.1.1217.4	18.919	1061.53	531.77	2	DMELLQSVK		< 1	1061.54	2
3.1.1.1217.9	18.931	2000.98	667.999	3	LKRNYIEEFKPHKEK	Carbamyl(K)@10	< 1	2001.08	3
3.1.1.1219.6	19.015	1515.72	506.247	3	NLAFAIVRANSIGK	Carbamyl(K)@14	< 1	1515.85	3
3.1.1.1219.15	19.035	2236.12	746.38	3	AKLVSISNFSLLVRNGDLYK		< 1	2236.26	3
3.1.1.1220.7	19.071	1243.63	622.824	2	TLPVEGIFVNR		< 1	1243.69	2
3.1.1.1221.8	19.118	1024.6	513.305	2	NDLKAFFK	Carbamyl(K)@4	< 1	1024.53	2
3.1.1.1224.7	19.255	2083.91	521.985	4	MDGSNKVSSVDGTNCMQVR	Carbamidomethyl(C)@15	< 1	2083.91	4
3.1.1.1228.9	19.462	1490.73	746.371	2	TVISIKCEPKSVM	Carbamidomethyl(C)@7	< 1	1490.78	2
3.1.1.1234.4	19.719	1817.94	455.493	4	KVYDPLQSVSAELIEK		< 1	1817.98	4
3.1.1.1238.6	19.919	1716.77	573.264	3	LEKSLTPEESKQGGSK		< 1	1716.89	3
3.1.1.1241.8	20.071	1725.87	576.299	3	HAKLVSISNFSLLVR	Carbamyl(K)@3	< 1	1725.99	3
3.1.1.1242.11	20.111	1817.94	606.988	3	KVYDPLQSVSAELIEK		< 1	1817.98	3
3.1.1.1243.8	20.169	1450.61	726.311	2	DFDSYIYRSSR	Carbamyl@N-term	< 1	1450.65	2
3.1.1.1246.5	20.289	1692.79	565.272	3	QISNFKKLCIEASR	Carbamidomethyl(C)@9	< 1	1692.9	3
3.1.1.1249.3	20.425	1496.89	499.97	3	QGGSKNTLFTVFR	Carbamyl(K)@5	< 1	1496.77	3
3.1.1.1249.10	20.437	1180.6	591.31	2	NDLKAFFKR	Carbamyl(K)@4	< 1	1180.64	2
3.1.1.1252.2	20.568	1474.77	492.598	3	YRDLKHILDFR		< 1	1474.8	3
3.1.1.1252.9	20.597	1450.61	726.311	2	DFDSYIYRSSR	Carbamyl@N-term	< 1	1450.65	2
3.1.1.1253.9	20.628	1585.86	529.629	3	LPSNDNKLLDITSR	Deamidated(N)@6	< 1	1585.83	3
3.1.1.1253.13	20.638	1216.63	609.324	2	TVISIKCEPK	Carbamidomethyl(C)@7, Carbamyl(K)@10	< 1	1216.65	2
3.1.1.1254.12	20.679	1216.63	609.324	2	SVIFNFDFTK		< 1	1216.61	2
3.1.1.1254.19	20.691	1561.74	781.878	2	NYIEEFKPHKEK	Deamidated(N)@1	< 1	1561.78	2
3.1.1.1257.3	20.81	1303.71	435.578	3	NYIEEFKPHK		< 1	1303.66	3
3.1.1.1261.13	21.031	1585.75	793.883	2	SPNINFVHAGFEIAA		< 1	1585.79	2
3.1.1.1262.16	21.074	1318.71	660.365	2	VSTVEDNTLER	Carbamidomethyl(E)@10	< 1	1318.64	2
3.1.1.1263.7	21.111	1216.63	609.324	2	TVISIKCEPK	Carbamidomethyl(C)@7, Carbamyl(K)@10	< 1	1216.65	2
3.1.1.1267.4	21.294	1856.97	465.249	4	ASIVDMVIKIMDLTHR	Oxidation(M)@11	< 1	1856.99	4
3.1.1.1267.10	21.313	2156.09	719.704	3	ISKETEDHSVIFNFDFTK		< 1	2156.04	3
3.1.1.1269.12	21.401	1186.65	594.333	2	RLSLWSRVK	Carbamyl@N-term	< 1	1186.69	2
3.1.1.1273.20	21.602	1344.67	673.342	2	QAKASIVDMVIK	Carbamyl(K)@12	< 1	1344.74	2
3.1.1.1274.14	21.649	1439.79	720.903	2	ADLLNGIQKGVAIK	Deamidated(Q)@8	< 1	1439.83	2
3.1.1.1278.2	21.817	1350.67	451.229	3	SIITSTMTLWR	Carbamyl@N-term	< 1	1350.7	3
3.1.1.1284.2	22.105	1323.68	442.234	3	SLSLEEEYNLK		< 1	1323.66	3
3.1.1.1284.9	22.12	1266.69	634.352	2	QHLLHIYSTR		< 1	1266.68	2
3.1.1.1286.15	22.225	1350.66	676.337	2	EFDDIHEFEK	Carbamyl@N-term	< 1	1350.57	2
3.1.1.1287.3	22.251	900.486	451.25	2	IMDLTHR	Oxidation(M)@2	< 1	900.449	2
3.1.1.1290.10	22.412	1453.7	727.859	2	QGGSKNTLFTVFR		< 1	1453.77	2
3.1.1.1292.20	22.52	1632.77	817.394	2	SAGLSGTIEGLTGSIDR		< 1	1632.83	2
3.1.1.1293.8	22.552	1271.67	636.84	2	LESMENLIPVK		< 1	1271.68	2
3.1.1.1297.23	22.752	1450.65	726.332	2	DFDSYIYRSSR	Carbamyl@N-term	< 1	1450.65	2
3.1.1.1298.10	22.794	1216.59	609.304	2	TVISIKCEPK	Carbamidomethyl(C)@7, Carbamyl(K)@10	< 1	1216.65	2
3.1.1.1298.14	22.804	2646.26	883.093	3	SDKFDLQRQYTSQQSCFMLHK	Carbamidomethyl(C)@16	< 1	2646.23	3
3.1.1.1300.4	22.869	1460.84	487.954	3	NFMRDVGILLKR		< 1	1460.83	3
3.1.1.1310.7	23.335	1940.03	486.014	4	NRLFLTLNPITHADMGK		< 1	1940.03	4
3.1.1.1310.25	23.357	1346.66	674.336	2	LVSISNFSLLVR		< 1	1346.79	2
3.1.1.1314.10	23.527	2518.33	504.674	5	VSTVEDNTLERSLSINNNLAMR	Carbamyl@N-term	< 1	2518.24	5
3.1.1.1317.11	23.672	1100.59	551.3	2	LLDITSRIK	Carbamyl(K)@9	< 1	1100.66	2
3.1.1.1317.30	23.693	1489.74	745.876	2	SLSINNNLAMRSK	Carbamyl(K)@13	< 1	1489.77	2
3.1.1.1319.10	23.769	1247.62	624.82	2	SINNNLAMRSK	Deamidated(R)@9	< 1	1247.63	2
3.1.1.1321.2	23.857	1751.03	438.765	4	RGNLEHIYAFIFDR	Deamidated(N)@3	< 1	1750.88	4
3.1.1.1322.15	23.934	1243.63	622.821	2	TLPVEGIFVNR		< 1	1243.69	2
3.1.1.1323.6	23.956	1315.76	439.594	3	HQISLKNFMR	Carbamyl(K)@6	< 1	1315.68	3
3.1.1.1323.15	23.971	1111.62	556.817	2	VPKLPSNDNK	Deamidated(N)@9	< 1	1111.59	2
3.1.1.1326.11	24.106	1624.91	542.644	3	QGGSKNTLFTVFRK	Carbamyl(K)@5	< 1	1624.87	3
3.1.1.1326.21	24.122	1407.67	704.841	2	DFDSYIYRSSR		< 1	1407.64	2
3.1.1.1328.14	24.207	1175.61	588.813	2	EELSETRVTL		< 1	1175.6	2
3.1.1.1331.25	24.365	2838.39	710.604	4	QFKSKLVCNPLNVYCQEETLLQK	Carbamidomethyl(C)@8, Carbamidomethyl(C)@15	< 1	2838.44	4
3.1.1.1332.6	24.389	1688.97	423.249	4	IACKGYAMLMKIFK	Carbamidomethyl(C)@3, Oxidation(M)@10	< 1	1688.88	4
3.1.1.1333.27	24.466	1610.88	806.448	2	MRSLSLEEEYNLK		< 1	1610.8	2
3.1.1.1334.10	24.496	1743.88	582.3	3	LKRNYIEEFKPHK	Carbamyl(K)@2	< 1	1743.94	3
3.1.1.1334.12	24.499	1188.63	595.324	2	VTLSQDIKSR	Carbamyl(K)@8	< 1	1188.65	2
3.1.1.1334.21	24.514	1658.77	830.392	2	INEADEIIADLISDK	Deamidated(N)@2	< 1	1658.83	2
3.1.1.1337.5	24.628	1537.78	513.6	3	LCIEASRSFKRE	Carbamidomethyl(C)@2, Carbamyl(K)@10	< 1	1537.77	3
3.1.1.1339.12	24.73	1145.61	573.811	2	VTLSQDIKSR		< 1	1145.64	2
3.1.1.1339.18	24.735	1232.58	617.295	2	SLSINNNLAMR	Deamidated(N)@6	< 1	1232.62	2
3.1.1.1340.25	24.795	1454.75	728.38	2	QGGSKNTLFTVFR	Deamidated(N)@6	< 1	1454.75	2
3.1.1.1341.9	24.829	1060.6	531.307	2	ARRDIQFR		< 1	1060.59	2
3.1.1.1341.17	24.842	1875.99	626.337	3	PTSITPIDEKKSPPPAR	Carbamyl(K)@11	< 1	1876.01	3
3.1.1.1342.4	24.866	1947.11	487.784	4	AGDGNLSTFAKSKYTIFK		< 1	1947.01	4
3.1.1.1343.8	24.918	1452.74	485.255	3	LYQWCVTDIGR	Carbamyl@N-term, Carbamidomethyl(C)@5	< 1	1452.68	3
3.1.1.1343.24	24.944	1658.77	830.392	2	INEADEIIADLISDK	Deamidated(N)@2	< 1	1658.83	2
3.1.1.1344.10	24.974	1304.66	653.336	2	NFMRDVGILLK		< 1	1304.73	2
3.1.1.1344.11	24.977	1317.67	659.843	2	QAKASIVDMVIK	Oxidation(M)@9	< 1	1317.73	2
3.1.1.1344.16	24.99	1503.73	752.871	2	FPFGNYHLIIQR		< 1	1503.8	2
3.1.1.1345.9	25.02	1740.93	581.317	3	LCIEASRSFKREVM	Carbamidomethyl(C)@2, Oxidation(M)@14	< 1	1740.87	3
3.1.1.1347.16	25.127	1346.69	674.351	2	SLTPEESKQGGSK		< 1	1346.67	2
3.1.1.1347.19	25.135	1473.74	737.879	2	NLAFAIVRANSIGK	Deamidated(N)@10	< 1	1473.83	2
3.1.1.1348.18	25.163	1232.58	617.298	2	SLSINNNLAMR	Deamidated(N)@7	< 1	1232.62	2
3.1.1.1349.7	25.201	1419.75	474.258	3	STFAKSKYTIFK		< 1	1419.78	3
3.1.1.1350.12	25.256	1188.57	595.295	2	VTLSQDIKSR	Carbamyl(K)@8	< 1	1188.65	2
3.1.1.1351.27	25.313	1226.68	614.347	2	LVELDKPVTK	Carbamyl(K)@6, Carbamyl(K)@10	< 1	1226.69	2
3.1.1.1351.30	25.316	1307.58	654.799	2	EFDDIHEFEK		< 1	1307.57	2
3.1.1.1352.24	25.371	1658.77	830.392	2	INEADEIIADLISDK	Deamidated(N)@2	< 1	1658.83	2
3.1.1.1356.17	25.56	1536.8	769.408	2	NQRFKQISNFKK		< 1	1536.85	2
3.1.1.1357.15	25.597	1344.65	673.334	2	QAKASIVDMVIK	Carbamyl(K)@3	< 1	1344.74	2
3.1.1.1361.2	25.761	1452.82	485.281	3	GVAIKDNHKKNTK	Deamidated(N)@7	< 1	1452.8	3
3.1.1.1361.4	25.766	1079.55	540.781	2	DFELTLMPN	Deamidated(N)@9	< 1	1079.48	2
3.1.1.1361.12	25.792	1658.78	830.397	2	INEADEIIADLISDK	Deamidated(N)@2	< 1	1658.83	2
3.1.1.1367.3	26.049	1010.5	506.258	2	SETLHRLR		< 1	1010.56	2
3.1.1.1376.5	26.469	1451.71	726.861	2	VSSVDGTNCMQVR	Carbamidomethyl(C)@9	< 1	1451.65	2
3.1.1.1379.6	26.563	1232.59	617.3	2	SLSINNNLAMR	Deamidated(N)@7	< 1	1232.62	2
3.1.1.1384.15	26.814	1675.82	838.917	2	QISNFKKLCIEASR	Gln->pyro-Glu@N-term, Carbamidomethyl(C)@9	< 1	1675.87	2
3.1.1.1386.22	26.908	1738.8	870.405	2	LVCNPLNVYCQEET	Carbamidomethyl(C)@3, Carbamidomethyl(C)@10, Deamidated(Q)@11	< 1	1738.75	2
3.1.1.1387.14	26.944	1307.64	654.829	2	SIITSTMTLWR		< 1	1307.69	2
3.1.1.1387.15	26.947	1327.73	664.873	2	IACKGYAMLMK	Carbamidomethyl(C)@3, Carbamyl(K)@4	< 1	1327.64	2
3.1.1.1388.7	26.985	1232.57	617.292	2	SLSINNNLAMR	Deamidated(N)@6	< 1	1232.62	2
3.1.1.1390.14	27.088	1447.69	724.852	2	SLSINNNLAMRSK	Deamidated(N)@5	< 1	1447.75	2
3.1.1.1402.8	27.646	2200.24	551.068	4	SWDNILPINMGQETVISIK	Carbamyl(K)@19	< 1	2200.12	4
3.1.1.1402.19	27.668	1658.79	830.4	2	INEADEIIADLISDK	Deamidated(N)@2	< 1	1658.83	2
3.1.1.1406.8	27.85	1302.63	652.321	2	QAKASIVDMVIK	Deamidated(Q)@1	< 1	1302.72	2
3.1.1.1410.8	28.013	1684.74	562.587	3	ALDNKRLSLWSRVK		< 1	1684.97	3
3.1.1.1410.10	28.015	1188.58	595.298	2	VTLSQDIKSR	Carbamyl(K)@8	< 1	1188.65	2
3.1.1.1414.14	28.217	1180.61	591.312	2	NDLKAFFKR	Carbamyl(K)@8	< 1	1180.64	2
3.1.1.1419.19	28.465	2349.2	784.075	3	LRVSCLAHTKLVELDKPVTK	Carbamidomethyl(C)@5, Carbamyl(K)@20	< 1	2349.32	3
3.1.1.1420.24	28.514	1453.75	727.88	2	QGGSKNTLFTVFR		< 1	1453.77	2
3.1.1.1422.2	28.579	1517.77	506.931	3	LSLWSRVKDPFK	Carbamyl@N-term	< 1	1517.84	3
3.1.1.1423.19	28.659	1971.03	986.52	2	LVELDKPVTKYDLMHK	Carbamyl(K)@10	< 1	1971.05	2
3.1.1.1425.9	28.74	1180.61	591.312	2	NDLKAFFKR	Carbamyl(K)@8	< 1	1180.64	2
3.1.1.1426.10	28.785	2211.1	553.783	4	QISNFKKLCIEASRSFKR	Carbamidomethyl(C)@9	< 1	2211.19	4
3.1.1.1426.15	28.793	1302.63	652.322	2	QAKASIVDMVIK	Deamidated(Q)@1	< 1	1302.72	2
3.1.1.1429.13	28.924	1489.83	497.617	3	SLSINNNLAMRSK	Carbamyl(K)@13	< 1	1489.77	3
3.1.1.1429.17	28.927	1040.48	521.246	2	LSGNLGFYK	Carbamyl(K)@9	< 1	1040.53	2
3.1.1.1430.18	28.98	1162.56	582.287	2	VNLFISHYK	Carbamyl(K)@9	< 1	1162.61	2
3.1.1.1431.3	29.013	1517.77	506.931	3	LSLWSRVKDPFK	Carbamyl@N-term	< 1	1517.84	3
3.1.1.1432.10	29.073	1080.66	541.337	2	LEVIKSQHK		< 1	1080.63	2
3.1.1.1436.14	29.26	1079.63	540.824	2	AGDGNLSTFAK		< 1	1079.52	2
3.1.1.1436.18	29.264	1232.58	617.296	2	SLSINNNLAMR	Deamidated(N)@6	< 1	1232.62	2
3.1.1.1437.3	29.304	1173.6	587.807	2	TVISIKCEPK	Carbamidomethyl(C)@7	< 1	1173.64	2
3.1.1.1450.2	29.9	1460.76	487.928	3	RNYIEEFKPHK	Deamidated(N)@2	< 1	1460.74	3
3.1.1.1453.5	30.056	1320.63	661.321	2	SVMVDQKTGVSK	Carbamyl(K)@7	< 1	1320.67	2
3.1.1.1454.4	30.088	965.521	483.768	2	YELLLSTK		< 1	965.543	2
3.1.1.1460.10	30.374	1258.64	630.327	2	RLSLWSRVKD		< 1	1258.71	2
3.1.1.1462.12	30.468	1755.91	586.309	3	KLPSNDNKLLDITSR	Carbamyl(K)@8	< 1	1755.95	3
3.1.1.1463.10	30.508	1115.54	558.779	2	SILGYDHALK		< 1	1115.6	2
3.1.1.1463.19	30.523	1474.74	738.376	2	GLSGTIEGLTGSIDR		< 1	1474.76	2
3.1.1.1464.8	30.551	965.521	483.768	2	YELLLSTK		< 1	965.543	2
3.1.1.1466.9	30.65	1079.53	540.771	2	AGDGNLSTFAK		< 1	1079.52	2
3.1.1.1467.2	30.687	1304.66	435.893	3	NFMRDVGILLK		< 1	1304.73	3
3.1.1.1468.3	30.735	1304.66	435.893	3	NFMRDVGILLK		< 1	1304.73	3
3.1.1.1469.2	30.782	1304.66	435.893	3	VSTVEDNTLER	Carbamyl@N-term	< 1	1304.62	3
3.1.1.1470.15	30.839	1242.61	622.312	2	SKVINGLDTCH	Carbamidomethyl(C)@10	< 1	1242.6	2
3.1.1.1471.12	30.883	1261.63	631.82	2	VSTVEDNTLER		< 1	1261.62	2
3.1.1.1472.18	30.95	1474.74	738.375	2	GLSGTIEGLTGSIDR		< 1	1474.76	2
3.1.1.1475.14	31.085	1291.68	646.846	2	LFETNKSALLR	Deamidated(N)@5	< 1	1291.71	2
3.1.1.1477.9	31.164	1010.47	506.244	2	FKQISNFK		< 1	1010.55	2
3.1.1.1477.18	31.174	1147.5	574.756	2	QYTSQQSCF	Carbamidomethyl(C)@8	< 1	1147.46	2
3.1.1.1478.3	31.207	1304.66	435.895	3	VSTVEDNTLER	Carbamyl@N-term	< 1	1304.62	3
3.1.1.1481.11	31.359	1120.59	561.303	2	VNLFISHYK	Deamidated(N)@2	< 1	1120.59	2
3.1.1.1481.16	31.367	1261.62	631.817	2	VSTVEDNTLER		< 1	1261.62	2
3.1.1.1482.30	31.423	1503.77	752.891	2	NFMRDVGILLKR	Carbamyl@N-term	< 1	1503.83	2
3.1.1.1488.3	31.686	1868.9	468.232	4	MLFCSFIQSEFTGFR	Carbamidomethyl(C)@4	< 1	1868.86	4
3.1.1.1489.24	31.755	1344.67	673.344	2	QAKASIVDMVIK	Carbamyl(K)@3	< 1	1344.74	2
3.1.1.1492.15	31.897	1261.62	631.817	2	VSTVEDNTLER		< 1	1261.62	2
3.1.1.1493.11	31.94	1180.56	591.289	2	NDLKAFFKR	Carbamyl(K)@4	< 1	1180.64	2
3.1.1.1493.12	31.941	2392.15	599.044	4	NTKQQQKNQRFKQISNFKK		< 1	2392.31	4
3.1.1.1495.13	32.037	1721.9	574.974	3	VNLFISHYKLNFNN		< 1	1721.89	3
3.1.1.1497.3	32.116	1868.9	468.232	4	MLFCSFIQSEFTGFR	Carbamidomethyl(C)@4	< 1	1868.86	4
3.1.1.1497.7	32.121	1048.6	525.308	2	MLGYPVEIK		< 1	1048.56	2
3.1.1.1497.13	32.131	1202.64	602.327	2	QINWNPLYR		< 1	1202.62	2
3.1.1.1497.18	32.139	1365.68	683.848	2	LCIEASRSFKR	Carbamidomethyl(C)@2	< 1	1365.72	2
3.1.1.1498.3	32.166	886.498	444.256	2	GIATGAADVL		< 1	886.476	2
3.1.1.1498.10	32.177	1789.81	597.611	3	EELSETRVTLSQDIK	Carbamyl@N-term	< 1	1789.91	3
3.1.1.1498.14	32.184	1344.67	673.344	2	QAKASIVDMVIK	Carbamyl(K)@12	< 1	1344.74	2
3.1.1.1499.6	32.214	932.537	467.276	2	SLTPEESK	Carbamyl(K)@8	< 1	932.445	2
3.1.1.1501.26	32.336	1538.72	770.367	2	NFSLLVRNGDLYK	Deamidated(N)@8	< 1	1538.81	2
3.1.1.1503.14	32.423	1183.65	592.831	2	LVELDKPVTK	Carbamyl(K)@10	< 1	1183.68	2
3.1.1.1506.6	32.549	982.565	492.29	2	NDLKAFFK	Deamidated(N)@1	< 1	982.512	2
3.1.1.1509.11	32.693	1040.49	521.251	2	LSGNLGFYK	Carbamyl(K)@9	< 1	1040.53	2
3.1.1.1510.16	32.754	1261.62	631.815	2	VSTVEDNTLER		< 1	1261.62	2
3.1.1.1515.12	32.977	982.565	492.29	2	NDLKAFFK	Deamidated(N)@1	< 1	982.512	2
3.1.1.1515.25	32.987	1472.71	737.361	2	NLAFAIVRANSIGK		< 1	1472.85	2
3.1.1.1516.9	33.028	1789.81	597.611	3	EELSETRVTLSQDIK	Carbamyl@N-term	< 1	1789.91	3
3.1.1.1516.11	33.031	1291.67	646.842	2	LFETNKSALLR	Deamidated(N)@5	< 1	1291.71	2
3.1.1.1517.18	33.082	1335.62	668.818	2	CEPKSVMVDQK	Carbamidomethyl(C)@1, Oxidation(M)@7	< 1	1335.62	2
3.1.1.1517.23	33.091	2154.13	719.052	3	HCSWISYGIGLGNDIGYSR	Carbamidomethyl(C)@2	< 1	2154	3
3.1.1.1518.11	33.122	1657.81	553.612	3	INEADEIIADLISDK		< 1	1657.84	3
3.1.1.1521.12	33.263	1140.54	571.28	2	LVELDKPVTK		< 1	1140.68	2
3.1.1.1525.11	33.456	1689.84	564.286	3	VYDPLQSVSAELIEK		< 1	1689.88	3
3.1.1.1525.16	33.464	1312.69	657.354	2	IVELVDDGMVSH		< 1	1312.63	2
3.1.1.1527.8	33.55	1657.81	553.612	3	QYTSQQSCFMLHK	Deamidated(Q)@5, Carbamidomethyl(C)@8	< 1	1657.72	3
3.1.1.1527.11	33.555	1781.99	595.003	3	LNNSILGYDHALKVPK	Deamidated(N)@3	< 1	1781.97	3
3.1.1.1529.18	33.666	2116.01	706.343	3	RDIQFRIACKGYAMLMK	Carbamidomethyl(C)@9, Oxidation(M)@16	< 1	2116.07	3
3.1.1.1531.28	33.761	1494.84	748.428	2	GVAIKDNHKKNTK	Carbamyl(K)@5	< 1	1494.83	2
3.1.1.1533.11	33.839	1023.6	512.807	2	GVAIKDNHK	Carbamyl(K)@5	< 1	1023.55	2
3.1.1.1536.28	34.007	1627.88	814.947	2	KLNNSILGYDHALK	Carbamyl(K)@14	< 1	1627.87	2
3.1.1.1538.9	34.089	1716.85	573.29	3	LEKSLTPEESKQGGSK		< 1	1716.89	3
3.1.1.1539.16	34.141	1319.63	660.821	2	CEPKSVMVDQK	Carbamidomethyl(C)@1	< 1	1319.62	2
3.1.1.1540.3	34.169	1864.92	467.238	4	SLSLEEEYNLKALDNK		< 1	1864.94	4
3.1.1.1540.27	34.194	2153.97	718.996	3	HCSWISYGIGLGNDIGYSR	Carbamidomethyl(C)@2	< 1	2154	3
3.1.1.1542.4	34.266	1409.79	470.938	3	LTLNPITHADMGK		< 1	1409.73	3
3.1.1.1543.6	34.315	902.501	452.258	2	VTLSQDIK		< 1	902.507	2
3.1.1.1544.19	34.377	1307.67	654.841	2	SIITSTMTLWR		< 1	1307.69	2
3.1.1.1545.5	34.414	997.507	499.761	2	LSGNLGFYK		< 1	997.523	2
3.1.1.1546.8	34.462	1014.56	508.29	2	ADLLNGIQK	Deamidated(Q)@8, Carbamyl(K)@9	< 1	1014.53	2
3.1.1.1548.12	34.56	1143.61	572.812	2	RLSLWSRVK		< 1	1143.69	2
3.1.1.1549.3	34.602	983.569	492.792	2	DNHKKNTK		< 1	983.515	2
3.1.1.1549.4	34.604	986.514	494.264	2	INEADEIIA		< 1	986.492	2
3.1.1.1549.9	34.612	1690.85	564.624	3	NHNAYMLGYPVEIK	Carbamyl@N-term	< 1	1690.81	3
3.1.1.1551.23	34.725	1462.73	732.371	2	SPDLEFLVEIMK	Carbamyl@N-term	< 1	1462.74	2
3.1.1.1552.4	34.748	975.533	488.774	2	KLCIEASR	Carbamidomethyl(C)@3	< 1	975.517	2
3.1.1.1553.21	34.813	1945	649.342	3	LEDHYDNRNLAFAIVR		< 1	1944.98	3
3.1.1.1553.23	34.816	1306.67	654.341	2	RDIQFRIACK	Deamidated(Q)@4, Carbamidomethyl(C)@9	< 1	1306.68	2
3.1.1.1554.5	34.842	911.471	456.743	2	QQQKNQR	Gln->pyro-Glu@N-term	< 1	911.457	2
3.1.1.1556.6	34.946	1166.66	584.337	2	RSETLHRLR		< 1	1166.66	2
3.1.1.1560.6	35.146	1250.62	626.319	2	KSPPPARDNVK	Carbamyl(K)@11	< 1	1250.67	2
3.1.1.1562.8	35.229	1192.57	597.293	2	DIQFRIACK	Carbamidomethyl(C)@8, Carbamyl(K)@9	< 1	1192.6	2
3.1.1.1567.10	35.466	1260.67	631.341	2	QSITRDRNTK	Carbamyl(K)@10	< 1	1260.65	2
3.1.1.1569.3	35.542	1011.56	506.788	2	FKQISNFK	Deamidated(N)@6	< 1	1011.54	2
3.1.1.1570.10	35.605	1781.99	595.002	3	LNNSILGYDHALKVPK	Deamidated(N)@3	< 1	1781.97	3
3.1.1.1571.8	35.64	1192.57	597.293	2	DIQFRIACK	Carbamidomethyl(C)@8, Carbamyl(K)@9	< 1	1192.6	2
3.1.1.1572.3	35.681	1658.87	553.965	3	INEADEIIADLISDK	Deamidated(N)@2	< 1	1658.83	3
3.1.1.1572.5	35.688	1181.66	591.837	2	FKQISNFKK	Carbamyl(K)@8	< 1	1181.66	2
3.1.1.1577.16	35.938	1555.86	778.936	2	LNNSILGYDHALKV		< 1	1555.84	2
3.1.1.1579.14	36.012	1781.99	595.002	3	LNNSILGYDHALKVPK	Deamidated(N)@3	< 1	1781.97	3
3.1.1.1588.5	36.434	1456.74	486.587	3	LNNSILGYDHALK		< 1	1456.77	3
3.1.1.1588.9	36.437	1100.62	551.315	2	LLDITSRIK	Carbamyl(K)@9	< 1	1100.66	2
3.1.1.1588.14	36.441	1781.98	595.001	3	LNNSILGYDHALKVPK	Deamidated(N)@3	< 1	1781.97	3
3.1.1.1590.6	36.532	1563.8	522.274	3	TSDLVGFRASHTHH		< 1	1563.75	3
3.1.1.1590.19	36.553	1408.8	705.405	2	NQRFKQISNFK		< 1	1408.76	2
3.1.1.1597.9	36.87	1456.74	486.587	3	LNNSILGYDHALK		< 1	1456.77	3
3.1.1.1599.12	36.969	1186.58	594.298	2	QQQKNQRFK	Gln->pyro-Glu@N-term	< 1	1186.62	2
3.1.1.1599.13	36.97	1781.99	595.003	3	LNNSILGYDHALKVPK	Deamidated(N)@3	< 1	1781.97	3
3.1.1.1604.16	37.212	1079.55	540.78	2	AGDGNLSTFAK		< 1	1079.52	2
3.1.1.1605.30	37.281	2257.98	753.668	3	EKLTYEKDESFFFNSCSK	Carbamidomethyl(C)@16	< 1	2258.02	3
3.1.1.1606.14	37.315	1323.6	662.807	2	SLSLEEEYNLK		< 1	1323.66	2
3.1.1.1606.15	37.317	1324.6	663.308	2	SLSLEEEYNLK	Deamidated(N)@9	< 1	1324.64	2
3.1.1.1606.17	37.32	1365.78	683.896	2	LCIEASRSFKR	Carbamidomethyl(C)@2	< 1	1365.72	2
3.1.1.1614.10	37.687	1144.65	573.332	2	DRNTKQQQK		< 1	1144.59	2
3.1.1.1615.9	37.738	1323.6	662.809	2	SLSLEEEYNLK		< 1	1323.66	2
3.1.1.1616.10	37.78	1278.63	640.322	2	SVMVDQKTGVSK	Deamidated(Q)@6	< 1	1278.65	2
3.1.1.1616.17	37.796	2257.98	753.668	3	EKLTYEKDESFFFNSCSK	Carbamidomethyl(C)@16	< 1	2258.02	3
3.1.1.1617.2	37.814	859.455	430.735	2	DNVKKEK		< 1	859.476	2
3.1.1.1622.10	38.052	1231.56	616.788	2	SLSINNNLAMR		< 1	1231.63	2
3.1.1.1622.21	38.07	1658.81	830.412	2	INEADEIIADLISDK	Deamidated(N)@2	< 1	1658.83	2
3.1.1.1622.23	38.074	1693.79	847.903	2	QISNFKKLCIEASR	Deamidated(Q)@1, Carbamidomethyl(C)@9	< 1	1693.88	2
3.1.1.1622.25	38.077	1906.87	954.444	2	EFDDIHEFEKILDSK	Carbamyl(K)@10	< 1	1906.89	2
3.1.1.1625.33	38.215	2020.99	1011.5	2	SLSLEEEYNLKALDNKR		< 1	2021.04	2
3.1.1.1627.26	38.31	1703.81	852.913	2	DHYDNRNLAFAIVR	Deamidated(N)@7	< 1	1703.84	2
3.1.1.1630.15	38.433	1294.65	648.335	2	AGDGNLSTFAKSK		< 1	1294.65	2
3.1.1.1630.16	38.435	1307.61	654.811	2	SIITSTMTLWR		< 1	1307.69	2
3.1.1.1630.19	38.44	1363.62	682.818	2	SLTPEESKQGGSK	Oxidation(P)@4, Deamidated(Q)@9	< 1	1363.65	2
3.1.1.1630.26	38.452	1675.85	838.935	2	QISNFKKLCIEASR	Gln->pyro-Glu@N-term, Carbamidomethyl(C)@9	< 1	1675.87	2
3.1.1.1631.8	38.48	1231.56	616.786	2	SLSINNNLAMR		< 1	1231.63	2
3.1.1.1633.27	38.593	1462.7	732.357	2	SPDLEFLVEIMK	Carbamyl@N-term	< 1	1462.74	2
3.1.1.1638.7	38.807	1730.78	577.935	3	QSITRDRNTKQQQK	Deamidated(N)@8	< 1	1730.9	3
3.1.1.1638.13	38.816	1250.66	626.335	2	SPPPARDNVKK	Carbamyl(K)@11	< 1	1250.67	2
3.1.1.1639.21	38.875	1362.64	682.325	2	CEPKSVMVDQK	Carbamidomethyl(C)@1, Carbamyl(K)@11	< 1	1362.63	2
3.1.1.1640.9	38.911	3061.7	511.291	6	LFLTLNPITHADMGKMDGSNKVSSVDGTN		< 1	3061.48	6
3.1.1.1640.14	38.92	1231.56	616.786	2	SLSINNNLAMR		< 1	1231.63	2
3.1.1.1643.10	39.05	1130.57	566.294	2	VKDPFKVGNK		< 1	1130.64	2
3.1.1.1646.9	39.192	1515.82	506.279	3	NLAFAIVRANSIGK	Carbamyl@N-term	< 1	1515.85	3
3.1.1.1646.28	39.219	1708.78	855.398	2	ISDLYVREELSETR		< 1	1708.86	2
3.1.1.1650.16	39.39	1231.56	616.787	2	SLSINNNLAMR		< 1	1231.63	2
3.1.1.1652.11	39.481	1087.63	544.823	2	NLAFAIVRAN		< 1	1087.61	2
3.1.1.1658.8	39.781	1348.69	675.352	2	RDIQFRIACK	Carbamidomethyl(C)@9, Carbamyl(K)@10	< 1	1348.7	2
3.1.1.1659.3	39.814	1199.74	400.92	3	MRDVGILLKR		< 1	1199.72	3
3.1.1.1661.2	39.906	1199.74	400.92	3	MRDVGILLKR		< 1	1199.72	3
3.1.1.1662.2	39.954	1199.74	400.92	3	MRDVGILLKR		< 1	1199.72	3
3.1.1.1662.13	39.963	1689.89	564.305	3	SPDLEFLVEIMKNR		< 1	1689.88	3
3.1.1.1664.2	40.051	1199.74	400.92	3	MRDVGILLKR		< 1	1199.72	3
3.1.1.1664.10	40.067	1203.61	602.81	2	QQQKNQRFK		< 1	1203.65	2
3.1.1.1665.8	40.109	1145.58	573.797	2	DRNTKQQQK	Deamidated(N)@3	< 1	1145.58	2
3.1.1.1669.9	40.302	2016.95	673.326	3	NYIGFNSIITSTMTLWR	Deamidated(N)@6	< 1	2017	3
3.1.1.1673.5	40.483	1572.9	525.306	3	IMDLTHRKTTDSR		< 1	1572.8	3
3.1.1.1677.6	40.681	1097.6	549.809	2	IIEKTLPVEG		< 1	1097.63	2
3.1.1.1677.21	40.706	2061.03	1031.52	2	ADLLNGIQKGVAIKDNHKK		< 1	2061.17	2
3.1.1.1679.10	40.777	1624.84	542.619	3	QGGSKNTLFTVFRK	Carbamyl(K)@5	< 1	1624.87	3
3.1.1.1680.11	40.826	1635.86	546.294	3	LLHEGFTFGWHHR		< 1	1635.81	3
3.1.1.1680.19	40.834	1306.68	654.349	2	TLWRLFETNK		< 1	1306.7	2
3.1.1.1680.20	40.836	1373.6	687.806	2	SFMYFLCKAAH	Carbamidomethyl(C)@7	< 1	1373.63	2
3.1.1.1684.2	41.012	1262.64	421.887	3	VSTVEDNTLER	Deamidated(N)@7	< 1	1262.6	3
3.1.1.1686.15	41.119	1200.64	601.325	2	QSITRDRNTK	Gln->pyro-Glu@N-term	< 1	1200.62	2
3.1.1.1687.3	41.157	1294.76	432.594	3	RSETLHRLRK		< 1	1294.76	3
3.1.1.1688.10	41.218	1137.56	569.788	2	EYELLLSTK	Carbamyl@N-term	< 1	1137.59	2
3.1.1.1689.7	41.256	1635.86	546.294	3	LLHEGFTFGWHHR		< 1	1635.81	3
3.1.1.1689.19	41.275	1306.68	654.349	2	TLWRLFETNK		< 1	1306.7	2
3.1.1.1690.19	41.317	1294.76	648.386	2	RSETLHRLRK		< 1	1294.76	2
3.1.1.1690.24	41.326	1467.71	734.862	2	VSSVDGTNCMQVR	Carbamidomethyl(C)@9, Oxidation(M)@10	< 1	1467.64	2
3.1.1.1691.12	41.364	2435.28	609.826	4	SKLVCNPLNVYCQEETLLQK	Carbamidomethyl(C)@5, Carbamidomethyl(C)@12	< 1	2435.22	4
3.1.1.1694.27	41.517	1446.67	724.345	2	SLSINNNLAMRSK		< 1	1446.76	2
3.1.1.1698.13	41.699	1277.64	639.829	2	SVMVDQKTGVSK		< 1	1277.66	2
3.1.1.1698.14	41.7	1307.69	654.852	2	SIITSTMTLWR		< 1	1307.69	2
3.1.1.1701.7	41.83	1028.57	515.292	2	IMDLTHRK	Oxidation(M)@2	< 1	1028.54	2
3.1.1.1701.26	41.855	1584.71	793.363	2	KLNNSILGYDHALK		< 1	1584.86	2
3.1.1.1703.24	41.941	1446.67	724.345	2	SLSINNNLAMRSK		< 1	1446.76	2
3.1.1.1708.17	42.169	1307.69	654.852	2	SIITSTMTLWR		< 1	1307.69	2
3.1.1.1711.4	42.301	994.493	498.254	2	NLSTFAKSK		< 1	994.545	2
3.1.1.1712.17	42.359	1230.68	616.346	2	DRNTKQQQK	Carbamyl@N-term, Carbamyl(K)@9	< 1	1230.61	2
3.1.1.1714.3	42.445	1689.79	564.272	3	VYDPLQSVSAELIEK		< 1	1689.88	3
3.1.1.1719.20	42.703	1290.65	646.331	2	LFETNKSALLR		< 1	1290.73	2
3.1.1.1720.9	42.736	1131.55	566.784	2	EKQSITRDR		< 1	1131.6	2
3.1.1.1723.7	42.883	1689.79	564.272	3	LEDHYDNRNLAFAI		< 1	1689.81	3
3.1.1.1724.3	42.926	982.53	492.272	2	NDLKAFFK	Deamidated(N)@1	< 1	982.512	2
3.1.1.1725.11	42.985	1173.64	587.83	2	TVISIKCEPK	Carbamidomethyl(C)@7	< 1	1173.64	2
3.1.1.1729.7	43.166	1094.55	548.283	2	EYELLLSTK		< 1	1094.59	2
3.1.1.1729.11	43.169	1131.55	566.784	2	EKQSITRDR		< 1	1131.6	2
3.1.1.1730.12	43.224	1272.67	637.343	2	NTKQQQKNQR	Deamidated(N)@8	< 1	1272.65	2
3.1.1.1732.13	43.317	2366.17	592.551	4	NQRFKQISNFKKLCIEASR	Carbamidomethyl(C)@14	< 1	2366.26	4
3.1.1.1734.15	43.423	1203.67	602.842	2	QINWNPLYR	Deamidated(N)@3	< 1	1203.6	2
3.1.1.1735.5	43.453	1584.88	529.301	3	KLNNSILGYDHALK		< 1	1584.86	3
3.1.1.1735.6	43.455	2710.44	543.096	5	VNLFISHYKLNFNNTVFANVLNK	Deamidated(N)@2, Deamidated(N)@19	< 1	2710.41	5
3.1.1.1736.8	43.504	2710.44	543.096	5	VNLFISHYKLNFNNTVFANVLNK	Deamidated(N)@2, Deamidated(N)@19	< 1	2710.41	5
3.1.1.1737.25	43.576	2416.25	806.423	3	HAKLVSISNFSLLVRNGDLYK	Carbamyl(K)@21	< 1	2416.32	3
3.1.1.1738.33	43.623	1454.73	728.372	2	QGGSKNTLFTVFR	Deamidated(Q)@1	< 1	1454.75	2
3.1.1.1739.3	43.646	1443.76	482.261	3	IKQINWNPLYR		< 1	1443.8	3
3.1.1.1742.12	43.796	1274.62	638.319	2	SSYDGFTSFHK		< 1	1274.56	2
3.1.1.1743.11	43.847	1725.89	576.302	3	HAKLVSISNFSLLVR	Carbamyl(K)@3	< 1	1725.99	3
3.1.1.1746.12	43.998	1777.84	593.622	3	FDDIHEFEKILDSK	Carbamyl(K)@14	< 1	1777.85	3
3.1.1.1750.10	44.179	1689.84	564.287	3	SPDLEFLVEIMKNR		< 1	1689.88	3
3.1.1.1752.2	44.268	804.468	403.241	2	PFKVGNK	Oxidation(P)@1	< 1	804.449	2
3.1.1.1753.17	44.337	1306.65	654.334	2	RDIQFRIACK	Deamidated(Q)@4, Carbamidomethyl(C)@9	< 1	1306.68	2
3.1.1.1755.11	44.42	1055.59	528.803	2	IMDLTHRK	Carbamyl@N-term	< 1	1055.55	2
3.1.1.1755.32	44.445	1746.87	874.441	2	EELSETRVTLSQDIK		< 1	1746.9	2
3.1.1.1756.19	44.493	1494.72	748.365	2	VSSVDGTNCMQVR	Carbamyl@N-term, Carbamidomethyl(C)@9	< 1	1494.66	2
3.1.1.1757.9	44.517	1080.56	541.287	2	LEVIKSQHK		< 1	1080.63	2
3.1.1.1758.14	44.57	1928.03	643.684	3	LVELDKPVTKYDLMHK		< 1	1928.04	3
3.1.1.1761.16	44.711	1740.96	581.326	3	RKLNNSILGYDHALK		< 1	1740.96	3
3.1.1.1762.29	44.773	1749.93	875.971	2	RGNLEHIYAFIFDR		< 1	1749.9	2
3.1.1.1763.9	44.801	1146.62	574.316	2	VTLSQDIKSR	Deamidated(Q)@5	< 1	1146.62	2
3.1.1.1765.6	44.895	1439.8	480.94	3	SILGYDHALKVPK		< 1	1439.81	3
3.1.1.1765.15	44.902	1844.94	615.989	3	SALLRVSTVEDNTLER	Carbamyl(R)@5	< 1	1844.96	3
3.1.1.1766.11	44.956	1817.84	606.954	3	KVYDPLQSVSAELIEK		< 1	1817.98	3
3.1.1.1767.14	45.002	1267.61	634.813	2	QHLLHIYSTR	Deamidated(Q)@1	< 1	1267.67	2
3.1.1.1771.3	45.181	1452.76	485.259	3	VSSVDGTNCMQVR	Deamidated(N)@8, Carbamidomethyl(C)@9	< 1	1452.63	3
3.1.1.1771.19	45.194	1272.65	637.334	2	LESMENLIPVK	Deamidated(N)@6	< 1	1272.66	2
3.1.1.1771.28	45.206	1628.8	815.405	2	QEDLNSQSEISIPTSITPIDEK		< 1	2443.2	3
3.1.1.1773.4	45.278	1327.7	443.575	3	IACKGYAMLMK	Carbamidomethyl(C)@3, Carbamyl(K)@11	< 1	1327.64	3
3.1.1.1773.26	45.307	1908.91	955.463	2	VPKLPSNDNKLLDITSR		< 1	1909.06	2
3.1.1.1776.15	45.437	1267.61	634.813	2	QHLLHIYSTR	Deamidated(Q)@1	< 1	1267.67	2
3.1.1.1776.16	45.439	1271.63	636.823	2	NTKQQQKNQR		< 1	1271.67	2
3.1.1.1780.30	45.642	1700.9	851.459	2	LKRNYIEEFKPHK		< 1	1700.94	2
3.1.1.1781.22	45.676	1320.66	661.336	2	SVMVDQKTGVSK	Carbamyl(K)@12	< 1	1320.67	2
3.1.1.1785.16	45.866	1246.64	624.328	2	QQQKNQRFK	Carbamyl@N-term	< 1	1246.65	2
3.1.1.1788.17	46.011	1860.93	621.316	3	KVYDPLQSVSAELIEK	Carbamyl(K)@16	< 1	1860.98	3
3.1.1.1789.18	46.055	1346.66	674.337	2	NYIEEFKPHK	Carbamyl@N-term	< 1	1346.66	2
3.1.1.1789.24	46.064	1584.77	793.392	2	KLNNSILGYDHALK		< 1	1584.86	2
3.1.1.1789.27	46.069	1700.9	851.459	2	LKRNYIEEFKPHK		< 1	1700.94	2
3.1.1.1790.23	46.107	1261.64	631.829	2	VSTVEDNTLER		< 1	1261.62	2
3.1.1.1793.16	46.245	1261.64	631.829	2	VSTVEDNTLER		< 1	1261.62	2
3.1.1.1796.12	46.385	1933.01	645.345	3	ADLLNGIQKGVAIKDNHK		< 1	1933.07	3
3.1.1.1796.25	46.404	1627.83	814.923	2	KLNNSILGYDHALK	Carbamyl(K)@1	< 1	1627.87	2
3.1.1.1797.23	46.452	1426.71	714.362	2	VFVNHYRDLKH		< 1	1426.75	2
3.1.1.1801.28	46.647	1789.83	895.922	2	EELSETRVTLSQDIK	Carbamyl@N-term	< 1	1789.91	2
3.1.1.1803.2	46.712	1347.75	450.256	3	NFMRDVGILLK	Carbamyl(K)@11	< 1	1347.73	3
3.1.1.1804.19	46.791	1870.93	936.47	2	LILDSANNLVTSIDDLR		< 1	1871	2
3.1.1.1806.2	46.857	938.58	470.297	2	SFKREVM	Carbamyl(K)@3	< 1	938.464	2
3.1.1.1806.14	46.876	1261.64	631.825	2	VSTVEDNTLER		< 1	1261.62	2
3.1.1.1807.12	46.913	1146.59	574.303	2	VTLSQDIKSR	Deamidated(Q)@5	< 1	1146.62	2
3.1.1.1809.12	47.01	1186.65	594.331	2	RLSLWSRVK	Carbamyl@N-term	< 1	1186.69	2
3.1.1.1809.26	47.033	1864.92	933.468	2	SLSLEEEYNLKALDNK		< 1	1864.94	2
3.1.1.1814.23	47.272	1608.81	805.414	2	LNFNNTVFANVLNK	Deamidated(N)@2, Deamidated(N)@13	< 1	1608.81	2
3.1.1.1815.2	47.29	938.428	470.221	2	SFKREVM	Carbamyl(K)@3	< 1	938.464	2
3.1.1.1816.9	47.343	1146.59	574.303	2	VTLSQDIKSR	Deamidated(Q)@5	< 1	1146.62	2
3.1.1.1817.4	47.39	1607.85	536.957	3	LNFNNTVFANVLNK	Deamidated(N)@2	< 1	1607.83	3
3.1.1.1817.17	47.413	1680.81	841.413	2	PWSRFSDKFDLQR		< 1	1680.84	2
3.1.1.1818.4	47.438	1023.6	512.809	2	GVAIKDNHK	Carbamyl@N-term	< 1	1023.55	2
3.1.1.1818.20	47.466	1462.76	732.389	2	SLSINNNLAMRSK	Oxidation(M)@10	< 1	1462.76	2
3.1.1.1820.14	47.54	1173.63	587.823	2	VKDPFKVGNK	Carbamyl(K)@6	< 1	1173.65	2
3.1.1.1820.26	47.55	1307.63	654.821	2	SIITSTMTLWR		< 1	1307.69	2
3.1.1.1821.11	47.589	1749.88	584.302	3	RGNLEHIYAFIFDR		< 1	1749.9	3
3.1.1.1822.21	47.657	1852.89	927.451	2	KLCIEASRSFKREVM	Carbamidomethyl(C)@3	< 1	1852.97	2
3.1.1.1823.20	47.69	2799.45	700.87	4	YDLMHKLFISDLYVREELSETR	Carbamyl@N-term	< 1	2799.39	4
3.1.1.1824.3	47.723	938.428	470.221	2	SFKREVM	Carbamyl(K)@3	< 1	938.464	2
3.1.1.1825.24	47.791	2243.07	748.697	3	SRNHNAYMLGYPVEIKHAK	Oxidation(M)@8	< 1	2243.13	3
3.1.1.1827.14	47.881	2026.99	676.67	3	NHNAYMLGYPVEIKHAK	Carbamyl@N-term	< 1	2027	3
3.1.1.1832.10	48.126	1197.58	599.799	2	FSDKFDLQR	Carbamyl@N-term	< 1	1197.58	2
3.1.1.1836.10	48.308	1149.58	575.799	2	DIQFRIACK	Carbamidomethyl(C)@8	< 1	1149.6	2
3.1.1.1836.15	48.316	1332.64	667.329	2	VFVNHYRDLK	Carbamyl@N-term	< 1	1332.69	2
3.1.1.1841.8	48.55	1149.58	575.799	2	DIQFRIACK	Carbamidomethyl(C)@8	< 1	1149.6	2
3.1.1.1844.8	48.689	1685.96	562.994	3	LFLTLNPITHADMGK	Oxidation(M)@13	< 1	1685.88	3
3.1.1.1845.8	48.739	2447.38	612.853	4	ADLLNGIQKGVAIKDNHKKNTK	Carbamyl(K)@22	< 1	2447.36	4
3.1.1.1845.12	48.746	1332.62	667.319	2	VFVNHYRDLK	Carbamyl(K)@10	< 1	1332.69	2
3.1.1.1849.21	48.95	1380.69	691.351	2	KLCIEASRSFK	Carbamidomethyl(C)@3, Carbamyl(K)@11	< 1	1380.72	2
3.1.1.1855.10	49.226	1332.63	667.322	2	VFVNHYRDLK	Carbamyl@N-term	< 1	1332.69	2
3.1.1.1857.3	49.31	906.474	454.244	2	QISNFKK	Carbamyl(K)@6	< 1	906.492	2
3.1.1.1857.16	49.331	1344.75	673.383	2	QAKASIVDMVIK	Carbamyl(K)@12	< 1	1344.74	2
3.1.1.1858.21	49.373	1334.64	668.328	2	AEWNLFNSNLK		< 1	1334.66	2
3.1.1.1858.24	49.378	1467.69	734.852	2	VSSVDGTNCMQVR	Carbamidomethyl(C)@9, Oxidation(M)@10	< 1	1467.64	2
3.1.1.1859.9	49.409	1594.76	532.595	3	GNLEHIYAFIFDR	Deamidated(N)@2	< 1	1594.78	3
3.1.1.1860.16	49.464	1294.62	648.318	2	RSETLHRLRK		< 1	1294.76	2
3.1.1.1861.15	49.52	1422.72	712.367	2	ALKVPKLPSNDNK		< 1	1422.82	2
3.1.1.1863.26	49.621	2368.16	790.392	3	SLTPEESKQGGSKNTLFTVFR	Carbamyl(K)@13	< 1	2368.2	3
3.1.1.1866.13	49.756	1252.62	627.318	2	LCIEASRSFK	Carbamidomethyl(C)@2, Carbamyl(K)@10	< 1	1252.62	2
3.1.1.1876.14	50.237	1249.66	625.837	2	QHLLHIYSTR	Gln->pyro-Glu@N-term	< 1	1249.66	2
3.1.1.1876.16	50.24	2016.04	673.019	3	NYIGFNSIITSTMTLWR		< 1	2016.01	3
3.1.1.1877.7	50.272	1438.89	480.636	3	ADLLNGIQKGVAIK		< 1	1438.85	3
3.1.1.1878.13	50.33	1290.66	646.338	2	VFVNHYRDLK	Deamidated(N)@4	< 1	1290.67	2
3.1.1.1881.16	50.484	1956.01	653.011	3	NNIIEKTLPVEGIFVNR	Deamidated(N)@16	< 1	1956.07	3
3.1.1.1887.14	50.758	1290.66	646.338	2	VFVNHYRDLK	Deamidated(N)@4	< 1	1290.67	2
3.1.1.1890.9	50.899	1209.7	605.858	2	LCIEASRSFK	Carbamidomethyl(C)@2	< 1	1209.62	2
3.1.1.1893.5	51.038	1146.59	574.3	2	VTLSQDIKSR	Deamidated(Q)@5	< 1	1146.62	2
3.1.1.1895.11	51.143	1276.74	639.377	2	SLLVRNGDLYK		< 1	1276.71	2
3.1.1.1895.18	51.155	1450.81	726.41	2	YDNRNLAFAIVR		< 1	1450.77	2
3.1.1.1897.11	51.242	1983.93	662.316	3	LYQWCVTDIGRKQFK	Carbamidomethyl(C)@5, Carbamyl(K)@15	< 1	1984	3
3.1.1.1902.12	51.476	1209.7	605.858	2	LCIEASRSFK	Carbamidomethyl(C)@2	< 1	1209.62	2
3.1.1.1902.13	51.478	1210.7	606.359	2	IIEKTLPVEGI		< 1	1210.72	2
3.1.1.1903.10	51.528	1261.65	631.831	2	VSTVEDNTLER		< 1	1261.62	2
3.1.1.1905.18	51.637	2284.11	762.376	3	QAKASIVDMVIKIMDLTHR	Carbamyl@N-term, Oxidation(M)@9, Carbamidomethyl(K)@12	< 1	2284.2	3
3.1.1.1908.4	51.755	1048.54	525.277	2	MLGYPVEIK		< 1	1048.56	2
3.1.1.1908.9	51.759	1209.7	605.858	2	LCIEASRSFK	Carbamidomethyl(C)@2	< 1	1209.62	2
3.1.1.1908.15	51.766	1912.01	638.343	3	YDLMHKLFISDLYVR		< 1	1911.99	3
3.1.1.1912.4	51.95	1010.5	506.257	2	NLLF		< 1	505.29	1
3.1.1.1913.15	52.013	1271.63	636.823	2	NTKQQQKNQR		< 1	1271.67	2
3.1.1.1914.2	52.042	1327.7	443.575	3	IACKGYAMLMK	Carbamidomethyl(C)@3, Carbamyl(K)@11	< 1	1327.64	3
3.1.1.1914.24	52.068	1470.65	736.333	2	MNMSFMYFLCK	Carbamidomethyl(C)@10	< 1	1470.62	2
3.1.1.1916.12	52.152	1865.95	622.992	3	SLSLEEEYNLKALDNK	Deamidated(N)@15	< 1	1865.93	3
3.1.1.1916.20	52.166	2443.22	815.413	3	QEDLNSQSEISIPTSITPIDEK		< 1	2443.2	3
3.1.1.1917.10	52.193	1048.54	525.277	2	MLGYPVEIK		< 1	1048.56	2
3.1.1.1917.14	52.197	1218.65	610.334	2	QSITRDRNTK	Deamidated(N)@8	< 1	1218.63	2
3.1.1.1918.7	52.238	1104.57	553.29	2	DMELLQSVK	Carbamyl(K)@9	< 1	1104.55	2
3.1.1.1919.9	52.295	1261.65	631.83	2	VSTVEDNTLER		< 1	1261.62	2
3.1.1.1920.13	52.343	1306.67	654.344	2	RDIQFRIACK	Deamidated(Q)@4, Carbamidomethyl(C)@9	< 1	1306.68	2
3.1.1.1921.15	52.403	2200.04	734.355	3	SWDNILPINMGQETVISIK	Carbamyl(K)@19	< 1	2200.12	3
3.1.1.1922.9	52.439	1262.68	632.35	2	VSTVEDNTLER	Deamidated(N)@7	< 1	1262.6	2
3.1.1.1924.18	52.536	1915.99	639.672	3	LSLWSRVKDPFKVGNK	Carbamyl(K)@12	< 1	1916.06	3
3.1.1.1925.11	52.578	1743.91	582.31	3	LKRNYIEEFKPHK	Carbamyl(K)@13	< 1	1743.94	3
3.1.1.1925.16	52.583	1259.68	630.846	2	LEKSLTPEESK		< 1	1259.66	2
3.1.1.1926.11	52.648	1684.8	843.41	2	ALDNKRLSLWSRVK		< 1	1684.97	2
3.1.1.1927.9	52.673	1183.65	592.835	2	LRVSCLAHTK	Carbamidomethyl(C)@5	< 1	1183.65	2
3.1.1.1929.6	52.771	1198.58	600.297	2	DLKHILDFR	Carbamyl(K)@3	< 1	1198.65	2
3.1.1.1930.10	52.822	1983.95	662.325	3	LYQWCVTDIGRKQFK	Carbamidomethyl(C)@5, Carbamyl(K)@12	< 1	1984	3
3.1.1.1930.22	52.842	1580.88	791.448	2	NFSLLVRNGDLYK	Carbamyl@N-term	< 1	1580.83	2
3.1.1.1931.7	52.865	1580.88	527.968	3	NFSLLVRNGDLYK	Carbamyl@N-term	< 1	1580.83	3
3.1.1.1932.34	52.939	1817.9	909.96	2	DRNTKQQQKNQRFK		< 1	1817.96	2
3.1.1.1933.19	52.969	1218.65	610.333	2	QSITRDRNTK	Deamidated(N)@8	< 1	1218.63	2
3.1.1.1934.37	53.032	1593.74	797.877	2	GNLEHIYAFIFDR		< 1	1593.79	2
3.1.1.1936.14	53.119	1389.75	695.881	2	SLTPEESKQGGSK	Carbamyl(K)@8	< 1	1389.67	2
3.1.1.1938.5	53.2	1016.49	509.254	2	ISIKCEPK	Carbamyl@N-term, Carbamidomethyl(C)@5	< 1	1016.53	2
3.1.1.1938.15	53.217	1473.75	737.884	2	NLAFAIVRANSIGK	Deamidated(N)@10	< 1	1473.83	2
3.1.1.1939.13	53.256	1274.69	638.352	2	SLSINNNLAMR	Carbamyl@N-term	< 1	1274.64	2
3.1.1.1939.20	53.268	1580.88	791.448	2	NFSLLVRNGDLYK	Carbamyl@N-term	< 1	1580.83	2
3.1.1.1941.12	53.35	1809.89	604.303	3	LSGNLGFYKVNLFISH	Deamidated(N)@4, Deamidated(N)@11	< 1	1809.93	3
3.1.1.1942.21	53.401	1261.63	631.82	2	VSTVEDNTLER		< 1	1261.62	2
3.1.1.1943.24	53.459	1462.74	732.377	2	SPDLEFLVEIMK	Carbamyl@N-term	< 1	1462.74	2
3.1.1.1944.6	53.485	1462.75	488.589	3	SLSINNNLAMRSK	Oxidation(M)@10	< 1	1462.76	3
3.1.1.1946.9	53.589	1200.71	601.36	2	QSITRDRNTK	Gln->pyro-Glu@N-term	< 1	1200.62	2
3.1.1.1946.10	53.591	1826	609.675	3	LPSNDNKLLDITSRIK		< 1	1826.03	3
3.1.1.1948.6	53.68	1274.69	638.352	2	SLSINNNLAMR	Carbamyl@N-term	< 1	1274.64	2
3.1.1.1949.7	53.725	1011.6	506.807	2	IKQINWNP		< 1	1011.55	2
3.1.1.1949.24	53.745	1522.8	762.408	2	SNLKLEVIKSQHK		< 1	1522.88	2
3.1.1.1950.19	53.794	1462.74	732.377	2	SPDLEFLVEIMK	Carbamyl@N-term	< 1	1462.74	2
3.1.1.1954.5	53.962	1011.6	506.807	2	IKQINWNP		< 1	1011.55	2
3.1.1.1959.19	54.217	1335.67	668.841	2	AEWNLFNSNLK	Deamidated(N)@4	< 1	1335.65	2
3.1.1.1960.5	54.25	1011.6	506.807	2	IKQINWNP		< 1	1011.55	2
3.1.1.1963.4	54.395	1011.6	506.807	2	IKQINWNP		< 1	1011.55	2
3.1.1.1965.12	54.505	1442.73	722.372	2	SLSINNNLAMRSK	Deamidated(N)@7, Dethiomethyl(M)@10, Carbamyl(K)@13	< 1	1442.75	2
3.1.1.1968.2	54.632	746.385	374.2	2	SWDNIL		< 1	746.36	2
3.1.1.1972.5	54.826	1011.6	506.807	2	IKQINWNP		< 1	1011.55	2
3.1.1.1973.3	54.873	1581.91	528.312	3	QGGSKNTLFTVFRK		< 1	1581.86	3
3.1.1.1973.10	54.879	1235.58	618.798	2	DLEFLVEIMK		< 1	1235.65	2
3.1.1.1974.11	54.936	1293.64	647.827	2	SVMVDQKTGVSK	Oxidation(M)@3	< 1	1293.66	2
3.1.1.1974.18	54.952	1842.91	922.461	2	NLAFAIVRANSIGKLEK		< 1	1843.07	2
3.1.1.1977.13	55.075	1290.68	646.345	2	LFETNKSALLR		< 1	1290.73	2
3.1.1.1978.12	55.135	1474.79	738.403	2	LSLWSRVKDPFK		< 1	1474.83	2
3.1.1.1979.16	55.185	1327.62	664.816	2	IACKGYAMLMK	Carbamyl@N-term, Carbamidomethyl(C)@3	< 1	1327.64	2
3.1.1.1981.5	55.259	1474.79	492.605	3	LSLWSRVKDPFK		< 1	1474.83	3
3.1.1.1983.11	55.36	1293.63	647.82	2	SVMVDQKTGVSK	Oxidation(M)@3	< 1	1293.66	2
3.1.1.1984.7	55.408	1933.97	645.663	3	ADLLNGIQKGVAIKDNHK	Deamidated(N)@16	< 1	1934.06	3
3.1.1.1987.7	55.565	1594.76	798.386	2	GNLEHIYAFIFDR	Deamidated(N)@2	< 1	1594.78	2
3.1.1.1989.5	55.651	1293.63	647.82	2	SVMVDQKTGVSK	Oxidation(M)@3	< 1	1293.66	2
3.1.1.1997.4	56.023	1594.76	798.386	2	GNLEHIYAFIFDR	Deamidated(N)@2	< 1	1594.78	2
3.1.1.2003.6	56.288	1885.98	629.666	3	NLAFAIVRANSIGKLEK	Carbamyl(K)@14	< 1	1886.07	3
3.1.1.2003.7	56.291	1293.63	647.825	2	SVMVDQKTGVSK	Oxidation(M)@3	< 1	1293.66	2
3.1.1.2004.7	56.345	1291.65	646.831	2	LFETNKSALLR	Deamidated(N)@5	< 1	1291.71	2
3.1.1.2011.8	56.676	1985.01	993.514	2	NHNAYMLGYPVEIKHAK	Deamidated(N)@3	< 1	1984.98	2
[truncated: 1,609 more rows]

## Sheet: P3
Spectrum	Time	Prec MW	Prec m/z	Prec z	Best Sequence	Modifications	Conf	Theor MW	z
2.1.1.1771.7	46.033	964.529	483.272	2	SGFISMLTK	Dehydrated(T)@8	99	964.505	2
2.1.1.1780.5	46.462	964.528	483.271	2	SGFISMLTK	Dehydrated(S)@5	99	964.505	2
8.1.1.2241.2	54.969	964.533	483.274	2	SGFISMLTK	Dehydrated(S)@5	99	964.505	2
8.1.1.2267.2	55.429	964.533	483.274	2	SGFISMLTK	Dehydrated(S)@5	99	964.505	2
9.1.1.2194.2	53.827	964.534	483.274	2	SGFISMLTK	Dehydrated(S)@5	96.6	964.505	2
3.1.1.1805.4	46.813	964.528	483.271	2	SGFISMLTK	Dehydrated(S)@5	79.8	964.505	2
4.1.1.3533.4	56.44	964.533	483.274	2	SGFISMLTK	Dehydrated(S)@5	77.4	964.505	2
3.1.1.1787.2	45.947	964.528	483.271	2	SGFISMLTK	Dehydrated(S)@5	72.1	964.505	2
3.1.1.1796.2	46.376	964.528	483.271	2	SGFISMLTK	Dehydrated(S)@5	72.1	964.505	2
7.1.1.2206.4	55.169	964.534	483.274	2	SGFISMLTK	Dehydrated(S)@5	66	964.505	2
7.1.1.2224.3	55.616	964.534	483.274	2	SGFISMLTK	Dehydrated(S)@5	66	964.505	2
4.1.1.3515.3	55.56	964.533	483.274	2	SGFISMLTK	Dehydrated(S)@5	43.4	964.505	2
5.1.1.4419.7	71.388	1115.6	558.805	2	LSKLDYHLK		15.1	1115.63	2
1.1.1.2088.2	61.357	942.543	472.279	2	ITKIQGIK	Carbamyl@N-term	15	942.586	2
5.1.1.3833.5	45.925	1355.63	678.821	2	SYNWKSLTTEK		15	1355.67	2
5.1.1.3975.6	52.694	1202.68	602.346	2	VLFDPTNEIR		15	1202.63	2
5.1.1.4012.8	54.474	1330.68	666.347	2	KVLFDPTNEIR		14.9	1330.72	2
5.1.1.3681.5	38.748	1690.87	564.63	3	SKVKMTTDPSEMPLK		14.8	1690.86	3
5.1.1.3790.4	43.86	1202.68	602.346	2	VLFDPTNEIR		14.8	1202.63	2
5.1.1.3543.4	32.5	1291.65	646.832	2	MTTDPSEMPLK	Carbamyl@N-term	14.5	1291.58	2
5.1.1.3765.3	42.689	976.545	489.28	2	LYRLNKK	Carbamyl(K)@7	14.4	976.582	2
2.1.1.2351.2	72	947.524	474.769	2	LEQLGFLK	Deamidated(Q)@3	13	947.533	2
1.1.1.2246.30	67.515	1588.87	795.443	2	VHTHKSSEQHPFR		12.1	1588.79	2
4.1.1.3353.3	47.781	2227.19	557.806	4	ISSREELYNNHPCALRLR	Carbamidomethyl(C)@13	11.4	2227.13	4
1.1.1.2067.7	60.355	1602.81	535.277	3	KLSQKYPLDDLLK	Carbamyl@N-term	10.1	1602.9	3
2.1.1.2147.2	63.963	804.451	403.233	2	ISACIAK	Carbamidomethyl(C)@4, Carbamyl(K)@7	9.9	804.416	2
2.1.1.1645.19	40.008	1552.76	777.387	2	ESEVSEGKPSYVDK		9.8	1552.73	2
2.1.1.1249.2	21.226	1330.74	444.586	3	KVLFDPTNEIR		9.7	1330.72	3
3.1.1.1331.6	24.341	958.528	480.271	2	LNKKLSQK	Deamidated(N)@2	9.5	958.581	2
4.1.1.3178.3	39.421	1086.58	544.299	2	IQGIKEEVK	Deamidated(Q)@2, Carbamyl(K)@9	9.2	1086.59	2
2.1.1.2342.3	71.575	947.524	474.769	2	LEQLGFLK	Deamidated(Q)@3	8.7	947.533	2
2.1.1.2108.4	62.104	1602.8	535.273	3	KLSQKYPLDDLLK	Carbamyl(K)@5	8.5	1602.9	3
2.1.1.2360.2	72.43	947.524	474.769	2	LEQLGFLK	Deamidated(Q)@3	8.4	947.533	2
1.1.1.1418.3	29.443	1179.61	590.813	2	SSTSPNSSRSK	Carbamyl(K)@11	7.6	1179.55	2
1.1.1.2345.3	72.156	947.53	474.772	2	LEQLGFLK	Deamidated(Q)@3	7.5	947.533	2
2.1.1.1316.19	24.44	1267.68	634.849	2	LSASQRHAIGTK		6.7	1267.7	2
2.1.1.1462.16	31.295	1086.58	544.298	2	IQGIKEEVK	Deamidated(Q)@2, Carbamyl(K)@9	6.6	1086.59	2
9.1.1.929.5	12.506	956.389	479.202	2	HEGAALFGR		6.2	956.483	2
1.1.1.2336.3	71.728	947.53	474.772	2	LEQLGFLK	Deamidated(Q)@3	6	947.533	2
2.1.1.2689.3	88.05	957.544	479.779	2	LNKKLSQK		6	957.597	2
1.1.1.1779.4	46.622	964.533	483.274	2	SGFISMLTK	Dehydrated(S)@5	5.7	964.505	2
2.1.1.1516.5	33.861	976.557	489.286	2	LYRLNKK	Carbamyl(K)@6	5.5	976.582	2
5.1.1.4057.2	56.609	964.528	483.271	2	SGFISMLTK	Dehydrated(S)@5	5.3	964.505	2
2.1.1.1479.16	32.12	1115.59	558.804	2	LSKLDYHLK		4.6	1115.63	2
1.1.1.2067.3	60.351	982.494	492.255	2	SGFISMLTK		4.4	982.516	2
5.1.1.4039.2	55.742	964.528	483.271	2	SGFISMLTK	Dehydrated(T)@8	4	964.505	2
3.1.1.2322.3	71.302	947.529	474.772	2	LEQLGFLK	Deamidated(Q)@3	3.2	947.533	2
5.1.1.3744.2	41.721	1130.6	566.305	2	NVISINTCIP	Deamidated(N)@6, Carbamidomethyl(C)@8	2.8	1130.56	2
3.1.1.2331.4	71.729	947.529	474.772	2	LEQLGFLK	Deamidated(Q)@3	2.6	947.533	2
3.1.1.2313.3	70.879	947.527	474.771	2	LEQLGFLK	Deamidated(Q)@3	2.1	947.533	2
5.1.1.4048.2	56.177	964.528	483.271	2	SGFISMLTK	Dehydrated(S)@5	1.9	964.505	2
8.1.1.845.4	8.085	1085.57	543.791	2	LGNPLSPNFK		1.9	1085.59	2
9.1.1.854.6	9.181	942.53	472.272	2	ITKIQGIK	Carbamyl@N-term	1.6	942.586	2
3.1.1.2105.5	61.123	1115.59	558.802	2	LSKLDYHLK		1	1115.63	2
4.1.1.3168.7	38.956	1086.58	544.299	2	IQGIKEEVK	Deamidated(Q)@2, Carbamyl(K)@9	0.8	1086.59	2
1.1.1.957.2	8.379	1474.8	492.608	3	LSQKYPLDDLLK	Carbamyl(K)@4	< 1	1474.8	3
1.1.1.1007.2	10.214	1338.67	670.342	2	LIKCFENSSNK	Carbamidomethyl(C)@4	< 1	1338.66	2
1.1.1.1031.2	11.271	1501.84	501.622	3	SPFKNTVLNNLKK		< 1	1501.86	3
1.1.1.1034.6	11.432	1339.61	670.813	2	LIKCFENSSNK	Carbamidomethyl(C)@4, Deamidated(N)@7	< 1	1339.64	2
1.1.1.1044.5	11.82	2479.32	496.872	5	SYLRSSRPNHIYDKISACIAK	Deamidated(N)@9, Carbamidomethyl(C)@18	< 1	2479.26	5
1.1.1.1044.7	11.828	2097.02	700.015	3	VKNDDVKDALINDTMFIF		< 1	2097.05	3
1.1.1.1045.2	11.858	1362.74	455.253	3	TQTLIISHPILK		< 1	1362.82	3
1.1.1.1048.8	12.026	1338.59	670.303	2	LIKCFENSSNK	Carbamidomethyl(C)@4	< 1	1338.66	2
1.1.1.1053.11	12.268	1788.79	597.271	3	LSASQRHAIGTKYDDK		< 1	1788.91	3
1.1.1.1069.4	12.96	1137.56	569.788	2	SSTSPNSSRSK	Deamidated(N)@6	< 1	1137.53	2
1.1.1.1070.2	13.015	1342.66	672.337	2	KPYFRFKDDK		< 1	1342.7	2
1.1.1.1076.2	13.274	1008.48	505.247	2	QEYESLLK		< 1	1008.51	2
1.1.1.1106.6	14.689	1955.15	489.794	4	TYSKVKMTTDPSEMPLK		< 1	1954.97	4
1.1.1.1109.11	14.845	1369.66	685.837	2	CTQTIDYNNAK	Carbamidomethyl(C)@1, Carbamyl(K)@11	< 1	1369.59	2
1.1.1.1113.3	15.014	2086.18	418.243	5	MTYSKVKMTTDPSEMPLK		< 1	2086.01	5
1.1.1.1147.5	16.599	1595.79	532.937	3	ESEVSEGKPSYVDK	Carbamyl(K)@14	< 1	1595.73	3
1.1.1.1150.13	16.757	2106.05	703.024	3	EDISQFFDVSFKVHTHK	Carbamyl(K)@17	< 1	2106.02	3
1.1.1.1152.8	16.833	2208.18	553.053	4	QNGMFSSEEMCMPYTLRK	Carbamidomethyl(C)@11	< 1	2207.95	4
1.1.1.1152.16	16.847	2125.05	709.358	3	FVGYLDGISKDELVGASGKK	Carbamyl(K)@20	< 1	2125.11	3
1.1.1.1179.4	18.115	1310.63	437.884	3	LSASQRHAIGTK	Carbamyl(K)@12	< 1	1310.71	3
1.1.1.1189.4	18.593	1310.63	437.884	3	LSASQRHAIGTK	Carbamyl(K)@12	< 1	1310.71	3
1.1.1.1203.2	19.245	1267.75	423.592	3	LSASQRHAIGTK		< 1	1267.7	3
1.1.1.1208.7	19.497	1131.58	566.8	2	ISACIAKKQN	Carbamidomethyl(C)@4	< 1	1131.61	2
1.1.1.1221.7	20.106	1018.54	510.276	2	NIGHFVFGK	Deamidated(N)@1	< 1	1018.52	2
1.1.1.1222.5	20.152	1431.74	478.253	3	LSQKYPLDDLLK		< 1	1431.8	3
1.1.1.1234.4	20.731	1330.74	444.586	3	KVLFDPTNEIR		< 1	1330.72	3
1.1.1.1235.12	20.787	1154.61	578.31	2	SASQRHAIGTK		< 1	1154.62	2
1.1.1.1236.15	20.846	1292.64	647.329	2	DGLLSKDDFLK	Carbamyl@N-term	< 1	1292.66	2
1.1.1.1238.10	20.922	1559.77	520.931	3	KLSQKYPLDDLLK		< 1	1559.89	3
1.1.1.1243.5	21.16	1437.8	480.273	3	MPVSEHADYFAR	Oxidation(M)@1	< 1	1437.63	3
1.1.1.1243.16	21.179	1327.61	664.814	2	CTQTIDYNNAK	Carbamidomethyl(C)@1, Deamidated(Q)@3	< 1	1327.57	2
1.1.1.1247.7	21.356	1751.91	584.979	3	RESEVSEGKPSYVDK	Carbamyl(K)@15	< 1	1751.83	3
1.1.1.1248.21	21.426	1460.72	731.368	2	EDISQFFDVSFK		< 1	1460.68	2
1.1.1.1254.9	21.694	1589.81	530.943	3	VHTHKSSEQHPFR	Deamidated(Q)@9	< 1	1589.77	3
1.1.1.1260.3	21.972	1338.79	447.271	3	LIKCFENSSNK	Carbamidomethyl(C)@4	< 1	1338.66	3
1.1.1.1261.12	22.034	2115.04	529.768	4	METLCSYVTPFAINADLK	Carbamidomethyl(C)@5, Carbamyl(K)@18	< 1	2115	4
1.1.1.1268.5	22.356	1421.72	474.915	3	MPVSEHADYFAR		< 1	1421.64	3
1.1.1.1271.23	22.524	1582.77	792.39	2	EEVKFVGYLDGISK		< 1	1582.82	2
1.1.1.1273.16	22.612	1286.64	644.329	2	DSVVPQIAEMAK		< 1	1286.65	2
1.1.1.1275.2	22.683	952.463	477.239	2	TDAYSILK	Carbamyl@N-term	< 1	952.487	2
1.1.1.1286.30	23.22	2134.04	712.354	3	VDWNLVDLDSMGSDENIGR		< 1	2133.96	3
1.1.1.1289.5	23.338	1399.66	467.56	3	NAKLGNPLSPNFK	Deamidated(N)@6	< 1	1399.75	3
1.1.1.1296.26	23.699	1458.73	730.371	2	NIGHFVFGKHFR	Deamidated(N)@1	< 1	1458.75	2
1.1.1.1297.8	23.726	1560.77	521.262	3	LEQLGFLKDGLLSK	Deamidated(Q)@3	< 1	1560.88	3
1.1.1.1305.9	24.109	958.53	480.272	2	LNKKLSQK	Deamidated(N)@2	< 1	958.581	2
1.1.1.1305.27	24.124	1267.69	634.85	2	LSASQRHAIGTK		< 1	1267.7	2
1.1.1.1305.35	24.133	1559.78	780.896	2	KLSQKYPLDDLLK		< 1	1559.89	2
1.1.1.1307.24	24.22	1373.7	687.856	2	KVLFDPTNEIR	Carbamyl(K)@1	< 1	1373.73	2
1.1.1.1307.30	24.23	1771.91	886.962	2	LNVLSLYDLVVNCNH	Carbamidomethyl(C)@13	< 1	1771.89	2
1.1.1.1308.23	24.28	1813.86	907.936	2	DALINDTMFIFANTTK		< 1	1813.89	2
1.1.1.1310.10	24.35	2133.08	534.276	4	NIGHFVFGKHFRCKACR	Carbamidomethyl(C)@13, Carbamidomethyl(C)@16	< 1	2133.06	4
1.1.1.1310.25	24.375	1602.83	802.42	2	KLSQKYPLDDLLK	Carbamyl(K)@5	< 1	1602.9	2
1.1.1.1316.33	24.657	1373.69	687.853	2	KVLFDPTNEIR	Carbamyl(K)@1	< 1	1373.73	2
1.1.1.1328.15	25.214	1310.7	656.36	2	LSASQRHAIGTK	Carbamyl(K)@12	< 1	1310.71	2
1.1.1.1330.4	25.3	1385.75	462.924	3	KPYFRFKDDK	Carbamyl(K)@1	< 1	1385.71	3
1.1.1.1335.6	25.55	1373.7	687.856	2	KVLFDPTNEIR	Carbamyl(K)@1	< 1	1373.73	2
1.1.1.1347.7	26.106	1421.67	711.842	2	MPVSEHADYFAR		< 1	1421.64	2
1.1.1.1350.5	26.236	1042.54	522.278	2	IQGIKEEVK		< 1	1042.6	2
1.1.1.1351.6	26.293	1284.65	643.333	2	FTKRKPYFR	Carbamyl(K)@3	< 1	1284.71	2
1.1.1.1356.2	26.5	1025.48	513.749	2	SGFISMLTK	Carbamyl@N-term	< 1	1025.52	2
1.1.1.1364.8	26.893	1818.81	607.277	3	SKVKMTTDPSEMPLKK		< 1	1818.96	3
1.1.1.1369.11	27.136	1834.96	612.661	3	SKVKMTTDPSEMPLKK	Oxidation(M)@12	< 1	1834.95	3
1.1.1.1370.15	27.172	2894.39	579.886	5	LEQLGFLKDGLLSKDDFLKIPIDFM		< 1	2894.55	5
1.1.1.1371.12	27.218	1557.83	520.285	3	EELYNNHPCALR	Carbamyl@N-term, Carbamidomethyl(C)@9	< 1	1557.7	3
1.1.1.1383.13	27.798	1267.63	634.822	2	LSASQRHAIGTK		< 1	1267.7	2
1.1.1.1385.14	27.879	1136.63	569.321	2	PYTLRKFGR		< 1	1136.65	2
1.1.1.1392.16	28.229	1267.63	634.822	2	LSASQRHAIGTK		< 1	1267.7	2
1.1.1.1401.18	28.657	1266.64	634.327	2	HASQMSYNWK	Oxidation(M)@5	< 1	1266.55	2
1.1.1.1403.27	28.75	1302.64	652.326	2	DSVVPQIAEMAK	Oxidation(P)@5	< 1	1302.65	2
1.1.1.1407.14	28.935	1009.48	505.745	2	AIGTKYDDK		< 1	1009.51	2
1.1.1.1408.7	28.972	984.438	493.226	2	KPYFRFK		< 1	984.554	2
1.1.1.1414.5	29.278	1460.66	731.336	2	EDISQFFDVSFK		< 1	1460.68	2
1.1.1.1430.6	30	1287.54	644.779	2	DSVVPQIAEMAK	Deamidated(Q)@6	< 1	1287.64	2
1.1.1.1434.7	30.177	1690.86	564.629	3	SKVKMTTDPSEMPLK		< 1	1690.86	3
1.1.1.1438.19	30.37	1179.6	590.809	2	QEYESLLKK	Carbamyl(K)@9	< 1	1179.61	2
1.1.1.1451.16	30.983	1268.65	635.331	2	LSASQRHAIGTK	Deamidated(Q)@5	< 1	1268.68	2
1.1.1.1452.8	31.026	1086.58	544.298	2	IQGIKEEVK	Deamidated(Q)@2, Carbamyl(K)@9	< 1	1086.59	2
1.1.1.1457.18	31.279	1474.74	738.379	2	LSQKYPLDDLLK	Carbamyl(K)@12	< 1	1474.8	2
1.1.1.1457.21	31.285	1503.78	752.896	2	EDISQFFDVSFK	Carbamyl@N-term	< 1	1503.69	2
1.1.1.1459.15	31.372	1221.62	611.818	2	SNTITSQSRTK		< 1	1221.63	2
1.1.1.1473.5	32.023	1009.48	505.745	2	QEYESLLK	Deamidated(Q)@1	< 1	1009.5	2
1.1.1.1474.18	32.082	1189.64	595.826	2	IQGIKEEVKF		< 1	1189.67	2
1.1.1.1484.6	32.55	1569.78	524.267	3	SSTSPNSSRSKSFR	Carbamyl@N-term	< 1	1569.75	3
1.1.1.1485.9	32.604	1264.63	633.323	2	MTTDPSEMPLK	Oxidation(M)@8	< 1	1264.57	2
1.1.1.1486.16	32.657	2071.11	691.377	3	LNVLSLYDLVVNCNHGEL	Carbamidomethyl(C)@13	< 1	2071.04	3
1.1.1.1493.25	32.998	2352.15	785.056	3	KQNGMFSSEEMCMPYTLRK	Oxidation(M)@5, Carbamidomethyl(C)@12	< 1	2352.04	3
1.1.1.1494.21	33.036	1953.91	652.312	3	FVGYLDGISKDELVGASGK		< 1	1954	3
1.1.1.1496.19	33.136	1310.67	656.342	2	LSASQRHAIGTK	Carbamyl(K)@12	< 1	1310.71	2
1.1.1.1497.2	33.159	1496.74	499.921	3	EELYNNHPCALR	Glu->pyro-Glu@N-term, Carbamidomethyl(C)@9	< 1	1496.68	3
1.1.1.1502.17	33.413	1264.61	633.311	2	MTTDPSEMPLK	Oxidation(M)@8	< 1	1264.57	2
1.1.1.1502.24	33.425	2352.15	785.056	3	NTVLNNLKKCTQTIDYNNAK	Deamidated(N)@6, Carbamidomethyl(C)@10	< 1	2352.17	3
1.1.1.1503.17	33.459	1788.84	597.288	3	LSASQRHAIGTKYDDK		< 1	1788.91	3
1.1.1.1504.6	33.498	976.557	489.286	2	LYRLNKK	Carbamyl(K)@7	< 1	976.582	2
1.1.1.1507.10	33.652	1146.61	574.314	2	HAIGTKYDDK		< 1	1146.57	2
1.1.1.1509.8	33.741	1503.76	502.262	3	EDISQFFDVSFK	Carbamyl@N-term	< 1	1503.69	3
1.1.1.1521.7	34.316	992.487	497.251	2	SNTITSQSR		< 1	992.489	2
1.1.1.1521.17	34.325	1202.68	602.345	2	VLFDPTNEIR		< 1	1202.63	2
1.1.1.1525.18	34.53	1453.67	727.843	2	IPIDFMTIDFDK		< 1	1453.72	2
1.1.1.1528.29	34.679	1559.76	780.887	2	KLSQKYPLDDLLK		< 1	1559.89	2
1.1.1.1530.12	34.754	1202.68	602.345	2	VLFDPTNEIR		< 1	1202.63	2
1.1.1.1530.22	34.771	2349.27	784.096	3	SGFISMLTKITKIQGIKEEVK		< 1	2349.33	3
1.1.1.1537.4	35.073	975.539	488.777	2	YPLDDLLK		< 1	975.528	2
1.1.1.1538.7	35.135	1293.65	647.831	2	HASQMSYNWK	Carbamyl@N-term	< 1	1293.56	2
1.1.1.1538.8	35.139	1453.82	727.917	2	IPIDFMTIDFDK		< 1	1453.72	2
1.1.1.1540.3	35.215	1202.67	602.343	2	VLFDPTNEIR		< 1	1202.63	2
1.1.1.1545.2	35.441	1815.01	454.759	4	DALINDTMFIFANTTK	Deamidated(N)@5	< 1	1814.88	4
1.1.1.1545.8	35.461	2460.3	616.083	4	YDDKTQTLIISHPILKDAFSR		< 1	2460.3	4
1.1.1.1547.4	35.541	958.544	480.279	2	LNKKLSQK	Deamidated(N)@2	< 1	958.581	2
1.1.1.1549.9	35.637	1856.93	619.983	3	DALINDTMFIFANTTK	Carbamyl(K)@16	< 1	1856.9	3
1.1.1.1552.4	35.768	1526.79	509.938	3	SSTSPNSSRSKSFR		< 1	1526.74	3
1.1.1.1554.16	35.87	1820.01	607.678	3	SNTITSQSRTKLQPSAT	Deamidated(Q)@13	< 1	1819.93	3
1.1.1.1556.26	35.972	2003.04	668.686	3	HDDYSYNRTDAYSILK	Carbamyl(K)@16	< 1	2002.9	3
1.1.1.1561.17	36.217	2072.05	691.69	3	DDFLKIPIDFMTIDFDK		< 1	2072.02	3
1.1.1.1567.6	36.484	1009.48	505.746	2	AIGTKYDDK		< 1	1009.51	2
1.1.1.1570.23	36.643	1355.63	678.821	2	SYNWKSLTTEK		< 1	1355.67	2
1.1.1.1575.10	36.869	1042.61	522.313	2	NTVLNNLKK		< 1	1042.61	2
1.1.1.1576.4	36.912	975.455	488.735	2	YPLDDLLK		< 1	975.528	2
1.1.1.1579.19	37.069	1355.63	678.821	2	SYNWKSLTTEK		< 1	1355.67	2
1.1.1.1580.3	37.104	1268.62	423.882	3	LSASQRHAIGTK	Deamidated(Q)@5	< 1	1268.68	3
1.1.1.1580.4	37.104	859.457	430.736	2	VKNDDVK	Carbamyl(K)@2	< 1	859.44	2
1.1.1.1582.23	37.216	1788.97	597.331	3	LSASQRHAIGTKYDDK		< 1	1788.91	3
1.1.1.1584.27	37.315	1331.66	666.835	2	KVLFDPTNEIR	Deamidated(N)@8	< 1	1331.71	2
1.1.1.1587.10	37.443	1264.63	633.324	2	MTTDPSEMPLK	Oxidation(M)@8	< 1	1264.57	2
1.1.1.1590.10	37.6	1355.63	678.821	2	SYNWKSLTTEK		< 1	1355.67	2
1.1.1.1591.8	37.635	1788.97	597.332	3	LSASQRHAIGTKYDDK		< 1	1788.91	3
1.1.1.1593.8	37.728	1689.81	564.278	3	SNTITSQSRTKLQPS	Carbamyl(K)@11	< 1	1689.86	3
1.1.1.1594.2	37.765	1330.78	444.6	3	KVLFDPTNEIR		< 1	1330.72	3
1.1.1.1599.6	38.004	1557.8	520.275	3	EELYNNHPCALR	Carbamyl@N-term, Carbamidomethyl(C)@9	< 1	1557.7	3
1.1.1.1600.14	38.054	1788.97	597.332	3	LSASQRHAIGTKYDDK		< 1	1788.91	3
1.1.1.1600.16	38.055	1203.7	602.855	2	VLFDPTNEIR	Deamidated(N)@7	< 1	1203.61	2
1.1.1.1601.15	38.101	1818.9	607.306	3	SNTITSQSRTKLQPSAT		< 1	1818.94	3
1.1.1.1606.15	38.338	1820.87	607.963	3	LDYHLKQEYESLLK	Carbamyl(K)@14	< 1	1820.93	3
1.1.1.1608.6	38.43	976.557	489.286	2	LYRLNKK	Carbamyl(K)@7	< 1	976.582	2
1.1.1.1613.31	38.685	1396.68	699.35	2	KLSASQRHAIGTK	Deamidated(Q)@6	< 1	1396.78	2
1.1.1.1617.17	38.876	1384.75	693.384	2	ITKIQGIKEEVK		< 1	1384.83	2
1.1.1.1619.15	38.959	1202.63	602.323	2	VLFDPTNEIR		< 1	1202.63	2
1.1.1.1634.33	39.698	2607.24	870.088	3	SYLRSSRPNHIYDKISACIAKK	Deamidated(N)@9, Carbamidomethyl(C)@18	< 1	2607.36	3
1.1.1.1635.20	39.739	1264.62	633.319	2	MTTDPSEMPLK	Oxidation(M)@8	< 1	1264.57	2
1.1.1.1637.15	39.841	1708.79	855.401	2	RESEVSEGKPSYVDK		< 1	1708.83	2
1.1.1.1640.11	39.971	1518.82	507.282	3	EKWELLNRLYR		< 1	1518.83	3
1.1.1.1641.14	40.019	1215.54	608.778	2	SSRPNHIYDK		< 1	1215.6	2
1.1.1.1644.7	40.15	1008.53	505.272	2	QEYESLLK		< 1	1008.51	2
1.1.1.1646.2	40.243	975.571	488.793	2	ISACIAKK	Carbamidomethyl(C)@4, Carbamyl(K)@7, Carbamyl(K)@8	< 1	975.517	2
1.1.1.1652.15	40.543	1203.61	602.813	2	VLFDPTNEIR	Deamidated(N)@7	< 1	1203.61	2
1.1.1.1652.25	40.559	1458.76	730.386	2	NIGHFVFGKHFR	Deamidated(N)@1	< 1	1458.75	2
1.1.1.1653.6	40.582	1008.53	505.272	2	QEYESLLK		< 1	1008.51	2
1.1.1.1654.8	40.637	1042.6	522.307	2	NTVLNNLKK		< 1	1042.61	2
1.1.1.1665.21	41.173	1268.61	635.31	2	LSASQRHAIGTK	Deamidated(Q)@5	< 1	1268.68	2
1.1.1.1669.8	41.354	1025.58	513.797	2	SGFISMLTK	Carbamyl@N-term	< 1	1025.52	2
1.1.1.1669.11	41.356	2685.34	538.076	5	DGLLSKDDFLKIPIDFMTIDFDK		< 1	2685.36	5
1.1.1.1672.15	41.503	1829.81	610.945	3	DALINDTMFIFANTTK	Oxidation(M)@8	< 1	1829.89	3
1.1.1.1676.18	41.709	1384.74	693.378	2	ITKIQGIKEEVK		< 1	1384.83	2
1.1.1.1683.12	42.028	1310.7	656.355	2	LSASQRHAIGTK	Carbamyl(K)@12	< 1	1310.71	2
1.1.1.1684.15	42.074	1202.65	602.332	2	VLFDPTNEIR		< 1	1202.63	2
1.1.1.1686.10	42.164	1113.59	557.803	2	FVGYLDGISK	Oxidation(F)@1	< 1	1113.57	2
1.1.1.1689.22	42.325	1457.65	729.832	2	NIGHFVFGKHFR		< 1	1457.77	2
1.1.1.1697.18	42.697	1202.67	602.345	2	VLFDPTNEIR		< 1	1202.63	2
1.1.1.1697.29	42.715	1631.8	816.907	2	VHTHKSSEQHPFR	Carbamyl@N-term	< 1	1631.79	2
1.1.1.1701.18	42.903	1552.67	777.345	2	ESEVSEGKPSYVDK		< 1	1552.73	2
1.1.1.1703.24	42.999	1514.76	758.385	2	EELYNNHPCALR	Carbamidomethyl(C)@9	< 1	1514.69	2
1.1.1.1706.23	43.137	1475.74	738.878	2	VKMTTDPSEMPLK		< 1	1475.74	2
1.1.1.1710.2	43.309	804.426	403.22	2	ISACIAK	Carbamidomethyl(C)@4, Carbamyl(K)@7	< 1	804.416	2
1.1.1.1711.17	43.369	1264.6	633.307	2	MTTDPSEMPLK	Oxidation(M)@8	< 1	1264.57	2
1.1.1.1712.23	43.429	1441.78	721.898	2	NAKLGNPLSPNFK	Carbamyl(K)@3	< 1	1441.77	2
1.1.1.1713.18	43.477	1514.75	758.385	2	EELYNNHPCALR	Carbamidomethyl(C)@9	< 1	1514.69	2
1.1.1.1715.19	43.565	1202.68	602.346	2	VLFDPTNEIR		< 1	1202.63	2
1.1.1.1715.20	43.566	1267.62	634.817	2	LSASQRHAIGTK		< 1	1267.7	2
1.1.1.1717.18	43.673	2376.07	793.032	3	SSTSPNSSRSKSFRSYLRSSR		< 1	2376.19	3
1.1.1.1720.14	43.799	1559.79	520.936	3	KLSQKYPLDDLLK		< 1	1559.89	3
1.1.1.1722.28	43.91	1526.75	764.38	2	SSTSPNSSRSKSFR		< 1	1526.74	2
1.1.1.1724.12	43.992	2422.31	606.585	4	LVSFMDGIISAMSTSIEFSPFK	Oxidation(M)@12	< 1	2422.18	4
1.1.1.1724.18	44.002	1338.67	670.342	2	LIKCFENSSNK	Carbamidomethyl(C)@4	< 1	1338.66	2
1.1.1.1728.8	44.179	1515.71	506.244	3	SKSFRSYLRSSR	Carbamyl(R)@9	< 1	1515.79	3
1.1.1.1728.25	44.204	1777.87	889.94	2	LDYHLKQEYESLLK		< 1	1777.92	2
1.1.1.1732.3	44.366	1488.81	497.277	3	DSKLSKLDYHLK	Carbamyl(K)@6	< 1	1488.79	3
1.1.1.1738.4	44.655	1395.75	466.258	3	KLSASQRHAIGTK		< 1	1395.79	3
1.1.1.1741.19	44.811	1927.04	643.353	3	SLTTEKRPYQFLKEGM		< 1	1926.99	3
1.1.1.1743.19	44.918	1526.72	764.368	2	SSTSPNSSRSKSFR		< 1	1526.74	2
1.1.1.1747.5	45.088	1395.75	466.258	3	KLSASQRHAIGTK		< 1	1395.79	3
1.1.1.1751.5	45.28	1488.83	497.283	3	DSKLSKLDYHLK	Carbamyl(K)@12	< 1	1488.79	3
1.1.1.1756.4	45.519	1395.75	466.258	3	KLSASQRHAIGTK		< 1	1395.79	3
1.1.1.1758.10	45.619	1000.51	501.264	2	LNKKLSQK	Carbamyl@N-term	< 1	1000.6	2
1.1.1.1759.28	45.683	1526.72	764.368	2	SSTSPNSSRSKSFR		< 1	1526.74	2
1.1.1.1764.11	45.907	1146.62	574.315	2	HAIGTKYDDK		< 1	1146.57	2
1.1.1.1765.10	45.954	1552.73	518.585	3	ESEVSEGKPSYVDK		< 1	1552.73	3
1.1.1.1770.5	46.188	964.533	483.274	2	SGFISMLTK	Dehydrated(S)@5	< 1	964.505	2
1.1.1.1779.13	46.638	1330.68	666.348	2	KVLFDPTNEIR		< 1	1330.72	2
1.1.1.1781.27	46.743	1603.74	802.876	2	VKMTTDPSEMPLKK		< 1	1603.83	2
1.1.1.1781.28	46.744	1789.84	895.926	2	LSASQRHAIGTKYDDK	Deamidated(Q)@5	< 1	1789.9	2
1.1.1.1783.10	46.817	1552.73	518.584	3	ESEVSEGKPSYVDK		< 1	1552.73	3
1.1.1.1784.26	46.885	1603.74	802.876	2	VKMTTDPSEMPLKK		< 1	1603.83	2
1.1.1.1786.29	46.983	1734.9	868.46	2	SYLRSSRPNHIYDK		< 1	1734.88	2
1.1.1.1788.18	47.08	1559.81	780.91	2	LEQLGFLKDGLLSK		< 1	1559.89	2
1.1.1.1789.18	47.111	1258.67	630.344	2	SSRPNHIYDK	Carbamyl@N-term	< 1	1258.61	2
1.1.1.1791.7	47.198	1000.51	501.262	2	LNKKLSQK	Carbamyl(K)@3	< 1	1000.6	2
1.1.1.1806.25	47.943	1922.86	962.438	2	LGIDDDDCELSDAISSR	Carbamyl@N-term, Carbamidomethyl(C)@8	< 1	1922.82	2
1.1.1.1808.13	48.03	1286.64	644.327	2	DSVVPQIAEMAK		< 1	1286.65	2
1.1.1.1810.18	48.13	1329.62	665.818	2	DSVVPQIAEMAK	Carbamyl(K)@12	< 1	1329.66	2
1.1.1.1813.12	48.26	1734.91	579.309	3	SYLRSSRPNHIYDK		< 1	1734.88	3
1.1.1.1818.13	48.501	1115.64	558.829	2	LSKLDYHLK		< 1	1115.63	2
1.1.1.1840.24	49.573	1526.8	764.408	2	SSTSPNSSRSKSFR		< 1	1526.74	2
1.1.1.1846.21	49.851	1298.68	650.348	2	DALINDTMFIF		< 1	1298.62	2
1.1.1.1856.24	50.341	1518.72	760.367	2	VKMTTDPSEMPLK	Carbamyl(K)@2	< 1	1518.74	2
1.1.1.1859.5	50.462	1398.72	467.249	3	NAKLGNPLSPNFK		< 1	1398.76	3
1.1.1.1863.6	50.655	1172.65	587.334	2	ITRKPSSKTR		< 1	1172.7	2
1.1.1.1863.10	50.658	1241.64	621.827	2	FTKRKPYFR		< 1	1241.7	2
1.1.1.1867.18	50.87	1327.62	664.818	2	CTQTIDYNNAK	Carbamidomethyl(C)@1, Deamidated(N)@9	< 1	1327.57	2
1.1.1.1875.20	51.243	1398.72	700.367	2	NAKLGNPLSPNFK		< 1	1398.76	2
1.1.1.1880.10	51.48	2064.04	689.022	3	EDISQFFDVSFKVHTHK	Deamidated(Q)@5	< 1	2064	3
1.1.1.1880.13	51.488	1460.77	731.394	2	EDISQFFDVSFK		< 1	1460.68	2
1.1.1.1880.17	51.498	1843.88	922.948	2	ILNHEQADNTLLTTMM		< 1	1843.88	2
1.1.1.1891.20	52.016	1455.66	728.84	2	KCTQTIDYNNAK	Carbamidomethyl(C)@2, Deamidated(Q)@4	< 1	1455.67	2
1.1.1.1892.11	52.051	1778.84	593.953	3	LDYHLKQEYESLLK	Deamidated(Q)@7	< 1	1778.91	3
1.1.1.1894.9	52.144	1142.58	572.297	2	SKSFRSYLR		< 1	1142.62	2
1.1.1.1898.25	52.354	1460.77	731.394	2	EDISQFFDVSFK		< 1	1460.68	2
1.1.1.1900.7	52.435	1216.64	609.328	2	SSRPNHIYDK	Deamidated(N)@5	< 1	1216.58	2
1.1.1.1901.24	52.498	1461.77	731.894	2	EDISQFFDVSFK	Deamidated(Q)@5	< 1	1461.67	2
1.1.1.1907.16	52.786	1460.77	731.39	2	EDISQFFDVSFK		< 1	1460.68	2
1.1.1.1908.16	52.821	1248.61	625.313	2	MTTDPSEMPLK		< 1	1248.57	2
1.1.1.1910.16	52.916	1855.01	619.343	3	RKPYFRFKDDKLDK		< 1	1855.01	3
1.1.1.1912.3	53.002	1454.78	485.933	3	KCTQTIDYNNAK	Carbamidomethyl(C)@2	< 1	1454.68	3
1.1.1.1917.23	53.26	1421.67	711.841	2	MPVSEHADYFAR		< 1	1421.64	2
1.1.1.1918.7	53.291	1498.87	500.629	3	RKPYFRFKDDK		< 1	1498.8	3
1.1.1.1920.29	53.407	1461.75	731.88	2	EDISQFFDVSFK	Deamidated(Q)@5	< 1	1461.67	2
1.1.1.1921.7	53.435	1146.62	574.315	2	HAIGTKYDDK		< 1	1146.57	2
1.1.1.1922.14	53.503	1496.75	749.381	2	IPIDFMTIDFDK	Carbamyl@N-term	< 1	1496.72	2
1.1.1.1924.5	53.576	1575.77	526.265	3	QEYESLLKKTRR	Gln->pyro-Glu@N-term, Carbamyl(K)@9	< 1	1575.84	3
1.1.1.1927.18	53.742	1589.75	795.884	2	VHTHKSSEQHPFR	Deamidated(Q)@9	< 1	1589.77	2
1.1.1.1932.27	53.987	1840.9	921.455	2	SLCQLGHQETAIETVR	Carbamidomethyl(C)@3	< 1	1840.91	2
1.1.1.1938.8	54.261	1376.72	689.369	2	QEYESLLKKTR	Gln->pyro-Glu@N-term	< 1	1376.73	2
1.1.1.1944.28	54.559	1552.84	777.428	2	ESEVSEGKPSYVDK		< 1	1552.73	2
1.1.1.1946.2	54.63	1442.74	481.921	3	EDISQFFDVSFK	Glu->pyro-Glu@N-term	< 1	1442.67	3
1.1.1.1950.12	54.83	1788.98	597.334	3	LSASQRHAIGTKYDDK		< 1	1788.91	3
1.1.1.1953.15	54.982	1398.72	700.368	2	NAKLGNPLSPNFK		< 1	1398.76	2
1.1.1.1965.9	55.554	1292.65	647.333	2	DGLLSKDDFLK	Carbamyl(K)@11	< 1	1292.66	2
1.1.1.1971.4	55.819	1342.64	672.329	2	KPYFRFKDDK		< 1	1342.7	2
1.1.1.1987.7	56.562	1460.73	731.37	2	EDISQFFDVSFK		< 1	1460.68	2
1.1.1.1993.15	56.832	1432.73	717.373	2	LSQKYPLDDLLK	Deamidated(Q)@3	< 1	1432.78	2
1.1.1.1994.7	56.872	1261.65	631.831	2	WELLNRLYR		< 1	1261.69	2
1.1.1.1996.19	56.985	1460.72	731.368	2	EDISQFFDVSFK		< 1	1460.68	2
1.1.1.1999.10	57.119	1818.87	607.297	3	SNTITSQSRTKLQPSAT		< 1	1818.94	3
1.1.1.2000.7	57.157	1136.59	569.303	2	QEYESLLKK		< 1	1136.61	2
1.1.1.2005.14	57.406	1874.93	625.983	3	EKWELLNRLYRLNK	Deamidated(N)@13	< 1	1875.04	3
1.1.1.2005.20	57.416	1460.72	731.367	2	EDISQFFDVSFK		< 1	1460.68	2
1.1.1.2015.4	57.873	1115.64	558.827	2	LSKLDYHLK		< 1	1115.63	2
1.1.1.2018.6	58.015	1042.53	522.27	2	TRRQDVLR		< 1	1042.6	2
1.1.1.2018.12	58.02	1128.58	565.297	2	LGNPLSPNFK	Carbamyl@N-term	< 1	1128.59	2
1.1.1.2027.13	58.448	1185.65	593.832	2	SKSFRSYLR	Carbamyl@N-term	< 1	1185.63	2
1.1.1.2034.10	58.789	1396.81	699.41	2	KLSASQRHAIGTK	Deamidated(Q)@6	< 1	1396.78	2
1.1.1.2039.6	59.027	1384.82	693.419	2	ITKIQGIKEEVK		< 1	1384.83	2
1.1.1.2043.14	59.223	1396.81	699.41	2	KLSASQRHAIGTK	Deamidated(Q)@6	< 1	1396.78	2
1.1.1.2049.4	59.496	1115.57	558.795	2	LSKLDYHLK		< 1	1115.63	2
1.1.1.2058.3	59.922	1115.6	558.805	2	LSKLDYHLK		< 1	1115.63	2
1.1.1.2058.10	59.939	2230.07	744.364	3	CTQTIDYNNAKSSTSPNSSR	Carbamidomethyl(C)@1	< 1	2229.99	3
1.1.1.2058.13	59.947	2507.22	836.749	3	RESEVSEGKPSYVDKVKNDDVK		< 1	2507.25	3
1.1.1.2064.11	60.223	1445.74	723.878	2	DSKLSKLDYHLK		< 1	1445.79	2
1.1.1.2064.16	60.236	1745.85	873.932	2	NIGHFVFGKHFRCK	Carbamidomethyl(C)@13	< 1	1745.89	2
1.1.1.2071.7	60.555	1754.99	586.005	3	FIMCLLLHAIVQAVK	Carbamidomethyl(C)@4	< 1	1754.99	3
1.1.1.2077.23	60.859	1746.85	874.431	2	NIGHFVFGKHFRCK	Deamidated(N)@1, Carbamidomethyl(C)@13	< 1	1746.88	2
1.1.1.2080.8	60.981	1602.8	535.275	3	KLSQKYPLDDLLK	Carbamyl(K)@13	< 1	1602.9	3
1.1.1.2082.24	61.1	1745.86	873.936	2	NIGHFVFGKHFRCK	Carbamidomethyl(C)@13	< 1	1745.89	2
1.1.1.2090.16	61.483	1541.82	771.918	2	RKPYFRFKDDK	Carbamyl(K)@11	< 1	1541.81	2
1.1.1.2099.18	61.906	1541.82	771.918	2	RKPYFRFKDDK	Carbamyl(K)@11	< 1	1541.81	2
1.1.1.2106.2	62.212	1043.6	522.806	2	TRRQDVLR	Deamidated(Q)@4	< 1	1043.58	2
1.1.1.2109.2	62.35	1042.6	522.306	2	IQGIKEEVK		< 1	1042.6	2
1.1.1.2114.4	62.585	1602.81	535.278	3	LEQLGFLKDGLLSK	Carbamyl(K)@8	< 1	1602.9	3
1.1.1.2114.17	62.596	2037.93	680.317	3	STSIEFSPFKNTVLNNLK		< 1	2038.07	3
1.1.1.2120.9	62.881	1939.05	647.357	3	TQTLIISHPILKDAFSR		< 1	1939.09	3
1.1.1.2121.17	62.939	1602.8	802.407	2	KLSQKYPLDDLLK	Carbamyl(K)@13	< 1	1602.9	2
1.1.1.2123.17	63.03	2037.93	680.317	3	STSIEFSPFKNTVLNNLK		< 1	2038.07	3
1.1.1.2130.9	63.356	1222.59	612.3	2	SNTITSQSRTK	Deamidated(N)@2	< 1	1222.62	2
1.1.1.2132.10	63.455	1385.72	693.869	2	ITKIQGIKEEVK	Deamidated(Q)@5	< 1	1385.81	2
1.1.1.2142.2	63.922	804.456	403.235	2	ISACIAK	Carbamidomethyl(C)@4, Carbamyl(K)@7	< 1	804.416	2
1.1.1.2142.20	63.953	1820.88	911.448	2	LDYHLKQEYESLLK	Carbamyl@N-term	< 1	1820.93	2
1.1.1.2146.8	64.124	1915	639.339	3	LNKKLSQKYPLDDLLK		< 1	1915.11	3
1.1.1.2152.26	64.423	2208.06	737.026	3	KQNGMFSSEEMCMPYTLR	Carbamidomethyl(C)@12	< 1	2207.95	3
1.1.1.2228.9	66.653	1813.8	605.606	3	DALINDTMFIFANTTK		< 1	1813.89	3
1.1.1.2246.24	67.51	1396.7	699.355	2	KLSASQRHAIGTK	Deamidated(Q)@6	< 1	1396.78	2
1.1.1.2249.15	67.656	1527.75	764.884	2	SSTSPNSSRSKSFR	Deamidated(N)@6	< 1	1527.73	2
1.1.1.2253.6	67.832	1137.61	569.81	2	QEYESLLKK	Deamidated(Q)@1	< 1	1137.59	2
1.1.1.2255.5	67.926	1588.88	530.635	3	VHTHKSSEQHPFR		< 1	1588.79	3
1.1.1.2262.3	68.259	1602.89	535.304	3	KLSQKYPLDDLLK	Carbamyl(K)@5	< 1	1602.9	3
1.1.1.2271.17	68.713	1602.89	802.451	2	KLSQKYPLDDLLK	Carbamyl(K)@5	< 1	1602.9	2
1.1.1.2272.6	68.745	1248.63	625.324	2	MTTDPSEMPLK		< 1	1248.57	2
1.1.1.2277.5	68.975	1602.89	535.305	3	KLSQKYPLDDLLK	Carbamyl(K)@5	< 1	1602.9	3
1.1.1.2292.3	69.694	1458.81	730.411	2	NIGHFVFGKHFR	Deamidated(N)@1	< 1	1458.75	2
1.1.1.2294.6	69.783	1419.77	710.892	2	MTTDPSEMPLKK	Carbamyl(K)@12	< 1	1419.67	2
1.1.1.2316.12	70.812	1602.83	802.424	2	LEQLGFLKDGLLSK	Carbamyl(K)@14	< 1	1602.9	2
1.1.1.2327.4	71.303	947.53	474.772	2	LEQLGFLK	Deamidated(Q)@3	< 1	947.533	2
1.1.1.2329.3	71.396	993.548	497.781	2	SNTITSQSR	Deamidated(N)@2	< 1	993.473	2
1.1.1.2329.15	71.426	2032.89	1017.45	2	QDVLRMPVSEHADYFAR		< 1	2032.98	2
1.1.1.2341.6	71.974	1121.59	561.805	2	TQTLIISHPI		< 1	1121.64	2
1.1.1.2346.7	72.22	2107.1	703.375	3	LSKLDYHLKQEYESLLK	Deamidated(Q)@10	< 1	2107.12	3
1.1.1.2350.3	72.395	956.581	479.298	2	HEGAALFGR		< 1	956.483	2
1.1.1.2354.4	72.588	947.529	474.772	2	LEQLGFLK	Deamidated(Q)@3	< 1	947.533	2
1.1.1.2367.5	73.219	1258.65	630.331	2	SSRPNHIYDK	Carbamyl@N-term	< 1	1258.61	2
1.1.1.2399.6	74.734	1376.74	689.378	2	MTTDPSEMPLKK		< 1	1376.67	2
1.1.1.2408.8	75.171	1376.74	689.378	2	QEYESLLKKTR	Gln->pyro-Glu@N-term	< 1	1376.73	2
1.1.1.2417.8	75.602	1376.74	689.378	2	QEYESLLKKTR	Gln->pyro-Glu@N-term	< 1	1376.73	2
1.1.1.2429.5	76.161	1814	605.674	3	DALINDTMFIFANTTK		< 1	1813.89	3
1.1.1.2435.8	76.461	1376.74	689.378	2	QEYESLLKKTR	Gln->pyro-Glu@N-term	< 1	1376.73	2
1.1.1.2436.7	76.514	1559.76	780.885	2	LEQLGFLKDGLLSK		< 1	1559.89	2
1.1.1.2445.6	76.939	1559.75	780.883	2	KLSQKYPLDDLLK		< 1	1559.89	2
1.1.1.2449.8	77.124	1746.8	583.275	3	NIGHFVFGKHFRCK	Deamidated(N)@1, Carbamidomethyl(C)@13	< 1	1746.88	3
1.1.1.2464.3	77.827	1086.65	544.333	2	EKWELLNR		< 1	1086.58	2
1.1.1.2474.3	78.306	1136.58	569.299	2	SSTSPNSSRSK		< 1	1136.54	2
1.1.1.2487.4	78.943	1760.89	587.97	3	SNTITSQSRTKLQPSA	Carbamyl(K)@11	< 1	1760.9	3
1.1.1.2490.4	79.092	1310.65	656.333	2	LSASQRHAIGTK	Carbamyl@N-term	< 1	1310.71	2
1.1.1.2604.12	84.467	1709.89	855.954	2	HEGAALFGRSSLFSTM		< 1	1709.82	2
1.1.1.2607.4	84.594	1518.8	760.409	2	EKWELLNRLYR		< 1	1518.83	2
1.1.1.2611.9	84.798	1523.76	762.887	2	DAFSRLEQLGFLK	Deamidated(Q)@8	< 1	1523.8	2
1.1.1.2618.2	85.11	1158.62	580.319	2	LSKLDYHLK	Carbamyl(K)@9	< 1	1158.64	2
1.1.1.2641.5	86.213	1331.68	666.848	2	KVLFDPTNEIR	Deamidated(N)@8	< 1	1331.71	2
1.1.1.2649.5	86.589	1503.76	752.889	2	EDISQFFDVSFK	Carbamyl(K)@12	< 1	1503.69	2
1.1.1.2650.7	86.622	1453.85	727.932	2	IPIDFMTIDFDK		< 1	1453.72	2
1.1.1.2655.6	86.859	1687.84	844.926	2	DELVGASGKKLSASQR	Carbamyl@N-term	< 1	1687.89	2
1.1.1.2675.4	87.781	1765.02	589.348	3	STMSCLAIHLISNYR	Carbamidomethyl(C)@5	< 1	1764.87	3
1.1.1.2681.7	88.064	1442.76	722.388	2	EDISQFFDVSFK	Glu->pyro-Glu@N-term	< 1	1442.67	2
1.1.1.2686.2	88.303	1115.65	558.832	2	LSKLDYHLK		< 1	1115.63	2
1.1.1.2794.2	91.91	1330.63	666.322	2	KVLFDPTNEIR		< 1	1330.72	2
1.1.1.2845.2	93.079	1115.59	558.8	2	LSKLDYHLK		< 1	1115.63	2
1.1.1.5025.2	107.324	830.447	416.231	2	WELLNR	Deamidated(N)@5	< 1	830.429	2
1.1.1.5631.2	111.22	958.655	480.335	2	LNKKLSQK	Deamidated(N)@2	< 1	958.581	2
2.1.1.791.2	5.411	829.427	415.721	2	WELLNR		< 1	829.445	2
2.1.1.819.2	5.832	829.427	415.721	2	WELLNR		< 1	829.445	2
2.1.1.1024.4	10.896	1338.66	670.335	2	LIKCFENSSNK	Carbamidomethyl(C)@4	< 1	1338.66	2
2.1.1.1040.3	11.46	1339.61	670.813	2	LIKCFENSSNK	Carbamidomethyl(C)@4, Deamidated(N)@7	< 1	1339.64	2
2.1.1.1050.5	11.904	2097.02	700.014	3	VKNDDVKDALINDTMFIF		< 1	2097.05	3
2.1.1.1051.5	11.952	1338.59	670.303	2	LIKCFENSSNK	Carbamidomethyl(C)@4	< 1	1338.66	2
2.1.1.1067.5	12.708	1460.71	731.361	2	EDISQFFDVSFK		< 1	1460.68	2
2.1.1.1079.4	13.262	2421.12	808.048	3	EEVKFVGYLDGISKDELVGASGK	Glu->pyro-Glu@N-term	< 1	2421.24	3
2.1.1.1085.4	13.53	1342.65	672.334	2	KPYFRFKDDK		< 1	1342.7	2
2.1.1.1110.8	14.703	1619.82	540.947	3	VKMTTDPSEMPLKK	Oxidation(M)@10	< 1	1619.83	3
2.1.1.1113.2	14.832	2086.18	418.243	5	MTYSKVKMTTDPSEMPLK		< 1	2086.01	5
2.1.1.1132.6	15.756	1518.67	760.343	2	VKMTTDPSEMPLK	Carbamyl(K)@13	< 1	1518.74	2
2.1.1.1137.2	15.924	1002.52	502.266	2	DELVGASGKK		< 1	1002.53	2
2.1.1.1145.2	16.291	1505.78	502.935	3	PSYVDKVKNDDVK		< 1	1505.77	3
2.1.1.1162.15	17.111	2125.05	709.356	3	FVGYLDGISKDELVGASGKK	Carbamyl(K)@19	< 1	2125.11	3
2.1.1.1185.15	18.209	1431.76	716.885	2	LSQKYPLDDLLK		< 1	1431.8	2
2.1.1.1197.3	18.758	1310.63	437.884	3	LSASQRHAIGTK	Carbamyl(K)@12	< 1	1310.71	3
2.1.1.1203.16	19.067	1431.76	716.886	2	LSQKYPLDDLLK		< 1	1431.8	2
2.1.1.1204.6	19.099	1496.72	499.914	3	EELYNNHPCALR	Glu->pyro-Glu@N-term, Carbamidomethyl(C)@9	< 1	1496.68	3
2.1.1.1220.13	19.87	1369.67	685.841	2	CTQTIDYNNAK	Carbamidomethyl(C)@1, Carbamyl(K)@11	< 1	1369.59	2
2.1.1.1226.13	20.152	1292.7	647.356	2	DGLLSKDDFLK	Carbamyl@N-term	< 1	1292.66	2
2.1.1.1239.7	20.757	1216.64	609.326	2	SSRPNHIYDK	Deamidated(N)@5	< 1	1216.58	2
2.1.1.1251.11	21.335	1559.76	520.928	3	KLSQKYPLDDLLK		< 1	1559.89	3
2.1.1.1267.14	22.111	1327.61	664.812	2	CTQTIDYNNAK	Carbamidomethyl(C)@1, Deamidated(Q)@3	< 1	1327.57	2
2.1.1.1271.21	22.308	1419.67	710.843	2	MTTDPSEMPLKK	Carbamyl(K)@12	< 1	1419.67	2
2.1.1.1275.2	22.473	1338.79	447.27	3	LIKCFENSSNK	Carbamidomethyl(C)@4	< 1	1338.66	3
2.1.1.1280.22	22.739	1460.84	731.425	2	EDISQFFDVSFK		< 1	1460.68	2
2.1.1.1281.13	22.784	2164.06	722.359	3	NVISINTCIPGLETSYVER	Carbamidomethyl(C)@8	< 1	2164.08	3
2.1.1.1287.9	23.053	1248.58	625.3	2	MTTDPSEMPLK		< 1	1248.57	2
2.1.1.1289.9	23.147	1286.61	644.313	2	DSVVPQIAEMAK		< 1	1286.65	2
2.1.1.1298.8	23.557	1431.73	478.252	3	LSQKYPLDDLLK		< 1	1431.8	3
2.1.1.1299.4	23.6	829.49	415.752	2	WELLNR		< 1	829.445	2
2.1.1.1304.22	23.867	1458.73	730.371	2	NIGHFVFGKHFR	Deamidated(N)@1	< 1	1458.75	2
2.1.1.1313.4	24.275	934.485	468.25	2	PSYVDKVK		< 1	934.512	2
2.1.1.1318.23	24.544	1813.85	907.932	2	DALINDTMFIFANTTK		< 1	1813.89	2
2.1.1.1319.14	24.574	1331.59	666.801	2	KVLFDPTNEIR	Deamidated(N)@8	< 1	1331.71	2
2.1.1.1322.6	24.707	1445.71	482.911	3	DSKLSKLDYHLK		< 1	1445.79	3
2.1.1.1323.3	24.754	1373.7	458.907	3	KVLFDPTNEIR	Carbamyl(K)@1	< 1	1373.73	3
2.1.1.1324.20	24.814	1264.61	633.311	2	MTTDPSEMPLK	Oxidation(M)@8	< 1	1264.57	2
2.1.1.1324.26	24.823	1373.69	687.853	2	KVLFDPTNEIR	Carbamyl(K)@1	< 1	1373.73	2
2.1.1.1329.20	25.053	1291.65	646.83	2	MTTDPSEMPLK	Carbamyl@N-term	< 1	1291.58	2
2.1.1.1331.5	25.135	1373.7	458.907	3	SPFKNTVLNNLK		< 1	1373.77	3
2.1.1.1333.19	25.258	1373.69	687.853	2	KVLFDPTNEIR	Carbamyl(K)@1	< 1	1373.73	2
2.1.1.1333.20	25.26	1445.7	723.855	2	DSKLSKLDYHLK		< 1	1445.79	2
2.1.1.1335.21	25.339	1115.58	558.795	2	LSKLDYHLK		< 1	1115.63	2
2.1.1.1339.3	25.515	1392.77	465.265	3	MTTDPSEMPLKK	Oxidation(M)@1	< 1	1392.66	3
2.1.1.1349.3	25.989	1324.57	663.294	2	SGFISMLTKITK		< 1	1324.74	2
2.1.1.1352.4	26.13	1373.69	687.854	2	KVLFDPTNEIR	Carbamyl(K)@1	< 1	1373.73	2
2.1.1.1370.5	26.955	976.522	489.268	2	LYRLNKK	Carbamyl(K)@7	< 1	976.582	2
2.1.1.1376.8	27.245	1652.85	551.958	3	SLTTEKRPYQFLK	Carbamyl(K)@6	< 1	1652.89	3
2.1.1.1390.6	27.898	1519.79	507.605	3	EKWELLNRLYR	Deamidated(N)@7	< 1	1519.81	3
2.1.1.1393.19	28.054	1399.75	700.882	2	NAKLGNPLSPNFK	Deamidated(N)@11	< 1	1399.75	2
2.1.1.1400.20	28.396	1373.69	687.851	2	KVLFDPTNEIR	Carbamyl(K)@1	< 1	1373.73	2
2.1.1.1400.23	28.401	1519.79	760.9	2	EKWELLNRLYR	Deamidated(N)@7	< 1	1519.81	2
2.1.1.1403.8	28.527	1136.63	569.321	2	SSTSPNSSRSK		< 1	1136.54	2
2.1.1.1410.22	28.875	1453.75	727.881	2	IPIDFMTIDFDK		< 1	1453.72	2
2.1.1.1411.20	28.921	1264.56	633.289	2	MTTDPSEMPLK	Oxidation(M)@8	< 1	1264.57	2
2.1.1.1413.6	28.995	982.563	492.289	2	SGFISMLTK		< 1	982.516	2
2.1.1.1416.24	29.168	1460.65	731.333	2	EDISQFFDVSFK		< 1	1460.68	2
2.1.1.1424.2	29.512	1009.48	505.745	2	AIGTKYDDK		< 1	1009.51	2
2.1.1.1425.11	29.585	1460.65	731.332	2	EDISQFFDVSFK		< 1	1460.68	2
2.1.1.1440.12	30.275	1287.55	644.781	2	DSVVPQIAEMAK	Deamidated(Q)@6	< 1	1287.64	2
2.1.1.1440.13	30.278	1352.7	677.359	2	SKVKMTTDPSEM		< 1	1352.63	2
2.1.1.1444.7	30.438	1009.48	505.745	2	QEYESLLK	Deamidated(Q)@1	< 1	1009.5	2
2.1.1.1448.11	30.629	1128.6	565.305	2	LGNPLSPNFK	Carbamyl(K)@10	< 1	1128.59	2
2.1.1.1463.9	31.344	1136.57	569.292	2	SSTSPNSSRSK		< 1	1136.54	2
2.1.1.1466.11	31.484	1734.82	579.282	3	SYLRSSRPNHIYDK		< 1	1734.88	3
2.1.1.1471.14	31.725	1158.58	580.299	2	LSKLDYHLK	Carbamyl(K)@3	< 1	1158.64	2
2.1.1.1480.6	32.148	1009.48	505.745	2	QEYESLLK	Deamidated(Q)@1	< 1	1009.5	2
2.1.1.1482.3	32.243	947.541	474.778	2	LEQLGFLK	Deamidated(Q)@3	< 1	947.533	2
2.1.1.1488.23	32.544	1229.67	615.843	2	YHEIIDKNAK		< 1	1229.64	2
2.1.1.1488.34	32.559	1605.8	803.905	2	SFRSYLRSSRPNH		< 1	1605.81	2
2.1.1.1489.4	32.578	1009.48	505.745	2	AIGTKYDDK		< 1	1009.51	2
2.1.1.1492.11	32.731	1301.66	651.836	2	KTRRQDVLRM		< 1	1301.73	2
2.1.1.1497.18	32.964	1264.64	633.326	2	MTTDPSEMPLK	Oxidation(M)@8	< 1	1264.57	2
2.1.1.1498.2	32.997	1158.64	387.219	3	LSKLDYHLK	Carbamyl@N-term	< 1	1158.64	3
2.1.1.1505.23	33.355	1953.91	652.312	3	FVGYLDGISKDELVGASGK		< 1	1954	3
2.1.1.1515.7	33.815	1035.53	518.772	2	SNTITSQSR	Carbamyl@N-term	< 1	1035.49	2
2.1.1.1517.14	33.918	1146.61	574.314	2	HAIGTKYDDK		< 1	1146.57	2
2.1.1.1517.21	33.93	1460.72	731.37	2	EDISQFFDVSFK		< 1	1460.68	2
2.1.1.1518.19	33.973	1814.92	605.98	3	DALINDTMFIFANTTK	Deamidated(N)@13	< 1	1814.88	3
2.1.1.1524.23	34.263	1245.61	623.81	2	VLFDPTNEIR	Carbamyl@N-term	< 1	1245.64	2
2.1.1.1525.6	34.295	976.557	489.286	2	LYRLNKK	Carbamyl(K)@7	< 1	976.582	2
2.1.1.1531.11	34.595	1202.67	602.343	2	VLFDPTNEIR		< 1	1202.63	2
2.1.1.1532.10	34.636	1042.55	522.283	2	IQGIKEEVK		< 1	1042.6	2
2.1.1.1532.16	34.646	1264.6	633.307	2	MTTDPSEMPLK	Oxidation(M)@8	< 1	1264.57	2
2.1.1.1533.8	34.68	1589.78	530.935	3	VHTHKSSEQHPFR	Deamidated(Q)@9	< 1	1589.77	3
2.1.1.1536.8	34.83	1491.79	498.271	3	VKMTTDPSEMPLK	Oxidation(M)@10	< 1	1491.73	3
2.1.1.1536.18	34.847	1453.67	727.841	2	IPIDFMTIDFDK		< 1	1453.72	2
2.1.1.1546.11	35.321	1453.83	727.92	2	IPIDFMTIDFDK		< 1	1453.72	2
2.1.1.1550.5	35.494	1202.67	602.344	2	VLFDPTNEIR		< 1	1202.63	2
2.1.1.1555.11	35.731	1248.61	625.315	2	MTTDPSEMPLK		< 1	1248.57	2
2.1.1.1560.12	35.967	1856.92	619.982	3	DALINDTMFIFANTTK	Carbamyl(K)@16	< 1	1856.9	3
2.1.1.1561.22	36.014	2379.18	794.067	3	KQNGMFSSEEMCMPYTLRK	Carbamyl(K)@1, Carbamidomethyl(C)@12	< 1	2379.05	3
2.1.1.1576.22	36.727	1355.62	678.819	2	SYNWKSLTTEK		< 1	1355.67	2
2.1.1.1585.15	37.155	1355.62	678.819	2	SYNWKSLTTEK		< 1	1355.67	2
2.1.1.1587.6	37.232	975.455	488.735	2	YPLDDLLK		< 1	975.528	2
2.1.1.1587.24	37.247	2167.97	723.664	3	SFRSYLRSSRPNHIYDK	Carbamyl(K)@17	< 1	2168.09	3
2.1.1.1591.9	37.426	982.552	492.283	2	SGFISMLTK		< 1	982.516	2
2.1.1.1594.14	37.585	1355.62	678.819	2	SYNWKSLTTEK		< 1	1355.67	2
2.1.1.1599.3	37.802	1788.97	597.33	3	LSASQRHAIGTKYDDK		< 1	1788.91	3
2.1.1.1609.28	38.287	1708.78	855.399	2	RESEVSEGKPSYVDK		< 1	1708.83	2
2.1.1.1611.4	38.359	942.509	472.262	2	ITKIQGIK	Carbamyl(K)@8	< 1	942.586	2
2.1.1.1612.32	38.43	1464.71	733.364	2	MPVSEHADYFAR	Carbamyl@N-term	< 1	1464.65	2
2.1.1.1621.27	38.861	1518.75	760.382	2	VKMTTDPSEMPLK	Carbamyl(K)@2	< 1	1518.74	2
2.1.1.1626.2	39.075	2379.17	476.841	5	KQNGMFSSEEMCMPYTLRK	Carbamidomethyl(C)@12, Carbamyl(K)@19	< 1	2379.05	5
2.1.1.1627.9	39.128	2227.19	557.806	4	ISSREELYNNHPCALRLR	Carbamidomethyl(C)@13	< 1	2227.13	4
2.1.1.1632.17	39.376	1264.63	633.321	2	MTTDPSEMPLK	Oxidation(M)@8	< 1	1264.57	2
2.1.1.1633.5	39.412	1392.73	465.252	3	MTTDPSEMPLKK	Oxidation(M)@1	< 1	1392.66	3
2.1.1.1634.22	39.474	1329.66	665.838	2	DSVVPQIAEMAK	Carbamyl(K)@12	< 1	1329.66	2
2.1.1.1635.24	39.525	1431.76	716.887	2	LSQKYPLDDLLK		< 1	1431.8	2
2.1.1.1641.30	39.818	1393.7	697.858	2	QEYESLLKKTR		< 1	1393.76	2
2.1.1.1642.11	39.85	1115.58	558.795	2	LSKLDYHLK		< 1	1115.63	2
2.1.1.1650.13	40.234	1170.67	586.342	2	KTRRQDVLR		< 1	1170.69	2
2.1.1.1650.23	40.248	1398.77	700.392	2	NAKLGNPLSPNFK		< 1	1398.76	2
2.1.1.1653.7	40.373	975.57	488.792	2	YPLDDLLK		< 1	975.528	2
2.1.1.1659.26	40.686	1398.77	700.392	2	NAKLGNPLSPNFK		< 1	1398.76	2
2.1.1.1662.8	40.806	975.57	488.792	2	YPLDDLLK		< 1	975.528	2
2.1.1.1665.4	40.95	975.57	488.792	2	YPLDDLLK		< 1	975.528	2
2.1.1.1669.6	41.142	1042.6	522.306	2	NTVLNNLKK		< 1	1042.61	2
2.1.1.1672.10	41.29	1140.62	571.318	2	RKPYFRFK		< 1	1140.66	2
2.1.1.1675.5	41.433	1035.55	518.783	2	SNTITSQSR	Carbamyl@N-term	< 1	1035.49	2
2.1.1.1677.32	41.552	1631.76	816.888	2	VHTHKSSEQHPFR	Carbamyl(K)@5	< 1	1631.79	2
2.1.1.1680.2	41.668	787.425	394.72	2	LDYHLK		< 1	787.423	2
2.1.1.1683.11	41.818	1588.8	530.608	3	VHTHKSSEQHPFR		< 1	1588.79	3
2.1.1.1685.6	41.914	2115.06	529.772	4	DDFLKIPIDFMTIDFDK	Carbamyl(K)@17	< 1	2115.02	4
2.1.1.1686.24	41.972	1339.6	670.806	2	LIKCFENSSNK	Carbamidomethyl(C)@4, Deamidated(N)@7	< 1	1339.64	2
2.1.1.1689.2	42.096	787.425	394.72	2	LDYHLK		< 1	787.423	2
2.1.1.1704.14	42.828	1202.67	602.343	2	VLFDPTNEIR		< 1	1202.63	2
2.1.1.1706.15	42.937	1515.75	758.883	2	EELYNNHPCALR	Deamidated(N)@6, Carbamidomethyl(C)@9	< 1	1515.68	2
2.1.1.1707.20	42.978	1814.91	605.978	3	DALINDTMFIFANTTK	Deamidated(N)@5	< 1	1814.88	3
2.1.1.1712.8	43.2	1814.92	605.98	3	DALINDTMFIFANTTK	Deamidated(N)@13	< 1	1814.88	3
2.1.1.1712.14	43.208	1994.05	665.69	3	SSEQHPFRSGFISMLTK	Carbamyl(K)@17	< 1	1993.97	3
2.1.1.1712.17	43.213	1355.7	678.859	2	SYNWKSLTTEK		< 1	1355.67	2
2.1.1.1713.11	43.252	1202.67	602.343	2	VLFDPTNEIR		< 1	1202.63	2
2.1.1.1714.31	43.322	1534.75	768.381	2	ESEVSEGKPSYVDK	Glu->pyro-Glu@N-term	< 1	1534.72	2
2.1.1.1715.11	43.347	1631.84	544.954	3	VHTHKSSEQHPFR	Carbamyl@N-term	< 1	1631.79	3
2.1.1.1715.24	43.362	1514.76	758.385	2	EELYNNHPCALR	Carbamidomethyl(C)@9	< 1	1514.69	2
2.1.1.1716.26	43.417	1769.92	885.967	2	LRNIGHFVFGKHFR	Carbamyl@N-term	< 1	1769.96	2
2.1.1.1717.6	43.439	982.572	492.293	2	SGFISMLTK		< 1	982.516	2
2.1.1.1719.22	43.558	1441.77	721.894	2	NAKLGNPLSPNFK	Carbamyl@N-term	< 1	1441.77	2
2.1.1.1720.21	43.604	1264.6	633.307	2	MTTDPSEMPLK	Oxidation(M)@8	< 1	1264.57	2
2.1.1.1722.11	43.692	1202.67	602.343	2	VLFDPTNEIR		< 1	1202.63	2
2.1.1.1724.2	43.773	986.519	494.267	2	SSEQHPFR		< 1	986.457	2
2.1.1.1728.2	43.965	804.471	403.243	2	ISACIAK	Carbamidomethyl(C)@4, Carbamyl(K)@7	< 1	804.416	2
2.1.1.1729.22	44.034	1264.6	633.305	2	MTTDPSEMPLK	Oxidation(M)@8	< 1	1264.57	2
2.1.1.1746.22	44.847	1343.68	672.848	2	DSVVPQIAEMAK	Carbamidomethyl@N-term	< 1	1343.68	2
2.1.1.1751.13	45.085	1286.64	644.327	2	DSVVPQIAEMAK		< 1	1286.65	2
2.1.1.1755.3	45.262	1395.75	466.257	3	KLSASQRHAIGTK		< 1	1395.79	3
2.1.1.1757.8	45.363	1488.82	497.282	3	DSKLSKLDYHLK	Carbamyl(K)@3	< 1	1488.79	3
2.1.1.1758.19	45.438	2015.99	1009	2	QDVLRMPVSEHADYFAR	Gln->pyro-Glu@N-term	< 1	2015.95	2
2.1.1.1760.15	45.521	1174.6	588.305	2	KVLFDPTNEI		< 1	1174.62	2
2.1.1.1761.11	45.566	1267.61	634.815	2	LSASQRHAIGTK		< 1	1267.7	2
2.1.1.1764.6	45.697	1395.75	466.257	3	KLSASQRHAIGTK		< 1	1395.79	3
2.1.1.1771.14	46.039	1910.92	637.979	3	HASQMSYNWKSLTTEK	Deamidated(Q)@4	< 1	1910.88	3
2.1.1.1771.27	46.051	1588.81	795.412	2	VHTHKSSEQHPFR		< 1	1588.79	2
2.1.1.1772.11	46.084	1588.85	530.622	3	VHTHKSSEQHPFR		< 1	1588.79	3
2.1.1.1774.4	46.177	1002.57	502.292	2	DELVGASGKK		< 1	1002.53	2
2.1.1.1778.25	46.396	1814.87	908.441	2	DALINDTMFIFANTTK	Deamidated(N)@13	< 1	1814.88	2
2.1.1.1789.6	46.895	964.528	483.271	2	SGFISMLTK	Dehydrated(S)@5	< 1	964.505	2
2.1.1.1789.17	46.904	2439.18	610.803	4	EEVKFVGYLDGISKDELVGASGK		< 1	2439.25	4
2.1.1.1792.5	47.038	1050.53	526.273	2	FKDDKLDK	Carbamyl(K)@5	< 1	1050.53	2
2.1.1.1795.19	47.194	2440.19	611.053	4	ISAMSTSIEFSPFKNTVLNNLK		< 1	2440.27	4
2.1.1.1805.6	47.664	1659.93	554.316	3	WELLNRLYRLNK	Carbamyl@N-term	< 1	1659.92	3
2.1.1.1808.27	47.837	1922.85	962.434	2	LGIDDDDCELSDAISSR	Carbamyl@N-term, Carbamidomethyl(C)@8	< 1	1922.82	2
2.1.1.1811.17	47.97	1290.58	646.298	2	PVSEHADYFAR		< 1	1290.6	2
2.1.1.1814.10	48.099	1659.93	554.316	3	WELLNRLYRLNK	Carbamyl@N-term	< 1	1659.92	3
2.1.1.1818.4	48.289	964.511	483.263	2	SGFISMLTK	Dehydrated(T)@8	< 1	964.505	2
2.1.1.1821.17	48.444	1329.62	665.817	2	DSVVPQIAEMAK	Carbamyl(K)@12	< 1	1329.66	2
2.1.1.1826.6	48.675	1115.64	558.826	2	LSKLDYHLK		< 1	1115.63	2
2.1.1.1829.2	48.815	1215.76	406.26	3	ITRKPSSKTR	Carbamyl(K)@8	< 1	1215.7	3
2.1.1.1836.9	49.156	1115.64	558.827	2	LSKLDYHLK		< 1	1115.63	2
2.1.1.1836.15	49.166	1241.64	621.825	2	FTKRKPYFR		< 1	1241.7	2
2.1.1.1842.4	49.443	1007.51	504.761	2	FKDDKLDK		< 1	1007.53	2
2.1.1.1855.17	50.076	1939.01	647.343	3	TQTLIISHPILKDAFSR		< 1	1939.09	3
2.1.1.1857.24	50.178	1454.71	728.363	2	KCTQTIDYNNAK	Carbamidomethyl(C)@2	< 1	1454.68	2
2.1.1.1858.8	50.215	1142.52	572.267	2	SKSFRSYLR		< 1	1142.62	2
2.1.1.1862.4	50.402	1438.89	480.636	3	KLSASQRHAIGTK	Carbamyl(K)@1	< 1	1438.8	3
2.1.1.1868.4	50.689	1582.85	528.623	3	EEVKFVGYLDGISK		< 1	1582.82	3
2.1.1.1873.23	50.945	1432.73	717.372	2	LSQKYPLDDLLK	Deamidated(Q)@3	< 1	1432.78	2
2.1.1.1875.12	51.034	1326.63	664.32	2	CTQTIDYNNAK	Carbamidomethyl(C)@1	< 1	1326.59	2
2.1.1.1877.10	51.126	1146.59	574.301	2	HAIGTKYDDK		< 1	1146.57	2
2.1.1.1877.13	51.128	1202.67	602.342	2	VLFDPTNEIR		< 1	1202.63	2
2.1.1.1878.11	51.183	1398.72	700.366	2	NAKLGNPLSPNFK		< 1	1398.76	2
2.1.1.1889.3	51.694	1385.75	462.925	3	ITKIQGIKEEVK	Deamidated(Q)@5	< 1	1385.81	3
2.1.1.1899.3	52.175	1864.99	467.255	4	SGFISMLTKITKIQGIK	Deamidated(Q)@14	< 1	1865.07	4
2.1.1.1901.17	52.29	1460.77	731.391	2	EDISQFFDVSFK		< 1	1460.68	2
2.1.1.1902.4	52.32	1542.86	515.295	3	VLFDPTNEIRILN		< 1	1542.84	3
2.1.1.1905.6	52.47	1617.8	540.275	3	WELLNRLYRLNK	Deamidated(N)@5	< 1	1617.9	3
2.1.1.1910.22	52.722	1460.77	731.391	2	EDISQFFDVSFK		< 1	1460.68	2
2.1.1.1914.26	52.921	1552.71	777.364	2	ESEVSEGKPSYVDK		< 1	1552.73	2
2.1.1.1915.6	52.95	1741.93	581.652	3	KPYFRFKDDKLDK	Carbamyl(K)@1	< 1	1741.92	3
2.1.1.1916.15	53.007	1934.97	645.998	3	VGYLDGISKDELVGASGKK		< 1	1935.03	3
2.1.1.1920.8	53.187	1706.93	569.983	3	SKVKMTTDPSEMPLK	Oxidation(M)@12	< 1	1706.86	3
2.1.1.1920.20	53.204	1454.77	728.391	2	KCTQTIDYNNAK	Carbamidomethyl(C)@2	< 1	1454.68	2
2.1.1.1921.3	53.231	1389.75	464.258	3	LYRLNKKLSQK		< 1	1389.85	3
2.1.1.1923.16	53.349	1500.78	751.396	2	NIGHFVFGKHFR	Carbamyl@N-term	< 1	1500.77	2
2.1.1.1925.16	53.444	1454.77	728.391	2	KCTQTIDYNNAK	Carbamidomethyl(C)@2	< 1	1454.68	2
2.1.1.1927.7	53.521	1582.78	528.601	3	EEVKFVGYLDGISK		< 1	1582.82	3
2.1.1.1935.14	53.915	1950.99	651.336	3	SSEQHPFRSGFISMLTK		< 1	1950.96	3
2.1.1.1935.17	53.92	1339.72	670.868	2	LIKCFENSSNK	Carbamidomethyl(C)@4, Deamidated(N)@7	< 1	1339.64	2
2.1.1.1937.18	54.018	1395.71	698.863	2	KLSASQRHAIGTK		< 1	1395.79	2
2.1.1.1942.10	54.249	1376.72	689.369	2	MTTDPSEMPLKK		< 1	1376.67	2
2.1.1.1943.19	54.305	1496.74	749.377	2	IPIDFMTIDFDK	Carbamyl@N-term	< 1	1496.72	2
2.1.1.1944.17	54.354	1950.99	651.336	3	SSEQHPFRSGFISMLTK		< 1	1950.96	3
2.1.1.1952.23	54.738	1500.78	751.397	2	NIGHFVFGKHFR	Carbamyl@N-term	< 1	1500.77	2
2.1.1.1953.10	54.775	1800.01	601.011	3	SCLAIHLISNYRLIK	Carbamidomethyl(C)@2	< 1	1800.01	3
2.1.1.1954.16	54.838	1552.84	777.426	2	ESEVSEGKPSYVDK		< 1	1552.73	2
2.1.1.1957.12	54.963	1788.98	597.334	3	LSASQRHAIGTKYDDK		< 1	1788.91	3
2.1.1.1961.19	55.173	1474.8	738.405	2	LSQKYPLDDLLK	Carbamyl@N-term	< 1	1474.8	2
2.1.1.1964.16	55.314	1398.72	700.368	2	NAKLGNPLSPNFK		< 1	1398.76	2
2.1.1.1966.20	55.403	1488.79	745.405	2	DSKLSKLDYHLK	Carbamyl(K)@12	< 1	1488.79	2
2.1.1.1969.13	55.55	1453.79	727.904	2	IPIDFMTIDFDK		< 1	1453.72	2
2.1.1.1986.3	56.322	1352.71	677.362	2	DDFLKIPIDFM		< 1	1352.67	2
2.1.1.1996.7	56.795	1258.68	630.349	2	SSRPNHIYDK	Carbamyl(K)@10	< 1	1258.61	2
2.1.1.2001.3	57.01	1128.52	565.269	2	LGNPLSPNFK	Carbamyl@N-term	< 1	1128.59	2
2.1.1.2003.26	57.125	1687.84	844.926	2	DELVGASGKKLSASQR	Carbamyl@N-term	< 1	1687.89	2
2.1.1.2005.27	57.224	1818.86	910.437	2	SKVKMTTDPSEMPLKK		< 1	1818.96	2
2.1.1.2006.19	57.263	1460.72	731.366	2	EDISQFFDVSFK		< 1	1460.68	2
2.1.1.2007.5	57.292	942.545	472.28	2	ITKIQGIK	Carbamyl(K)@3	< 1	942.586	2
2.1.1.2008.33	57.368	1843.86	922.939	2	ILNHEQADNTLLTTMM		< 1	1843.88	2
2.1.1.2010.10	57.445	1261.64	631.829	2	WELLNRLYR		< 1	1261.69	2
2.1.1.2011.16	57.51	3474.57	869.65	4	STSIEFSPFKNTVLNNLKKCTQTIDYNNAK	Carbamidomethyl(C)@20	< 1	3474.75	4
2.1.1.2013.14	57.606	1687.83	844.924	2	DELVGASGKKLSASQR	Carbamyl@N-term	< 1	1687.89	2
2.1.1.2015.17	57.69	1460.72	731.366	2	EDISQFFDVSFK		< 1	1460.68	2
2.1.1.2018.16	57.837	1460.72	731.366	2	EDISQFFDVSFK		< 1	1460.68	2
2.1.1.2021.4	57.959	1042.53	522.27	2	TRRQDVLR		< 1	1042.6	2
2.1.1.2031.5	58.44	1042.53	522.27	2	TRRQDVLR		< 1	1042.6	2
2.1.1.2031.9	58.447	1185.65	593.83	2	SKSFRSYLR	Carbamyl(K)@2	< 1	1185.63	2
2.1.1.2033.12	58.547	1431.73	716.871	2	LSQKYPLDDLLK		< 1	1431.8	2
2.1.1.2039.14	58.835	1421.68	711.845	2	MPVSEHADYFAR		< 1	1421.64	2
2.1.1.2043.16	59.019	1396.8	699.408	2	KLSASQRHAIGTK	Deamidated(Q)@6	< 1	1396.78	2
2.1.1.2045.23	59.129	1708.87	855.441	2	RESEVSEGKPSYVDK		< 1	1708.83	2
2.1.1.2047.20	59.227	1602.79	802.402	2	LEQLGFLKDGLLSK	Carbamyl(K)@14	< 1	1602.9	2
2.1.1.2057.19	59.695	1602.79	802.404	2	LEQLGFLKDGLLSK	Carbamyl(K)@14	< 1	1602.9	2
2.1.1.2062.21	59.939	2507.22	836.748	3	RESEVSEGKPSYVDKVKNDDVK		< 1	2507.25	3
2.1.1.2063.22	59.99	1745.83	873.924	2	NIGHFVFGKHFRCK	Carbamidomethyl(C)@13	< 1	1745.89	2
2.1.1.2073.6	60.444	1115.59	558.803	2	LSKLDYHLK		< 1	1115.63	2
2.1.1.2073.15	60.459	1979.03	660.683	3	RESEVSEGKPSYVDKVK	Carbamyl(K)@15	< 1	1979	3
2.1.1.2073.19	60.466	2230.08	744.366	3	CTQTIDYNNAKSSTSPNSSR	Carbamidomethyl(C)@1	< 1	2229.99	3
2.1.1.2076.7	60.591	1602.8	535.273	3	LEQLGFLKDGLLSK	Carbamyl(K)@8	< 1	1602.9	3
2.1.1.2083.18	60.947	1709.81	855.913	2	HEGAALFGRSSLFSTM		< 1	1709.82	2
2.1.1.2099.8	61.688	1362.72	682.365	2	TQTLIISHPILK		< 1	1362.82	2
2.1.1.2105.8	61.98	2037.93	680.316	3	STSIEFSPFKNTVLNNLK		< 1	2038.07	3
2.1.1.2116.9	62.491	1864.01	622.343	3	SGFISMLTKITKIQGIK		< 1	1864.09	3
2.1.1.2127.3	63.007	1002.58	502.298	2	DELVGASGKK		< 1	1002.53	2
2.1.1.2134.20	63.369	1646.81	824.41	2	VKMTTDPSEMPLKK	Carbamyl(K)@2	< 1	1646.84	2
2.1.1.2143.22	63.801	1820.87	911.441	2	LDYHLKQEYESLLK	Carbamyl@N-term	< 1	1820.93	2
2.1.1.2144.10	63.831	1158.6	580.308	2	LSKLDYHLK	Carbamyl@N-term	< 1	1158.64	2
2.1.1.2152.20	64.229	1820.86	911.438	2	LDYHLKQEYESLLK	Carbamyl@N-term	< 1	1820.93	2
2.1.1.2157.14	64.465	2208.05	737.023	3	KQNGMFSSEEMCMPYTLR	Carbamidomethyl(C)@12	< 1	2207.95	3
2.1.1.2161.12	64.651	1329.67	665.844	2	DSVVPQIAEMAK	Carbamyl@N-term	< 1	1329.66	2
2.1.1.2164.26	64.808	1756.87	879.444	2	PNHIYDKISACIAKK	Carbamidomethyl(C)@11	< 1	1756.93	2
2.1.1.2180.6	65.548	1158.61	580.311	2	LSKLDYHLK	Carbamyl(K)@9	< 1	1158.64	2
2.1.1.2191.16	66.095	1588.86	795.437	2	VHTHKSSEQHPFR		< 1	1588.79	2
2.1.1.2200.23	66.515	1588.86	795.439	2	VHTHKSSEQHPFR		< 1	1588.79	2
2.1.1.2206.9	66.795	1458.73	730.373	2	NIGHFVFGKHFR	Deamidated(N)@1	< 1	1458.75	2
2.1.1.2206.11	66.8	1496.75	749.382	2	IPIDFMTIDFDK	Carbamyl@N-term	< 1	1496.72	2
2.1.1.2209.15	66.946	1588.87	795.442	2	VHTHKSSEQHPFR		< 1	1588.79	2
2.1.1.2215.3	67.214	1395.7	466.241	3	KLSASQRHAIGTK		< 1	1395.79	3
2.1.1.2216.10	67.264	1602.88	535.302	3	KLSQKYPLDDLLK	Carbamyl(K)@5	< 1	1602.9	3
2.1.1.2280.5	68.684	1602.88	535.302	3	KLSQKYPLDDLLK	Carbamyl(K)@5	< 1	1602.9	3
2.1.1.2294.6	69.356	1385.75	693.882	2	ITKIQGIKEEVK	Deamidated(Q)@5	< 1	1385.81	2
2.1.1.2307.3	69.965	1458.8	730.407	2	NIGHFVFGKHFR	Deamidated(N)@1	< 1	1458.75	2
2.1.1.2311.4	70.169	1419.75	710.885	2	MTTDPSEMPLKK	Carbamyl(K)@11	< 1	1419.67	2
2.1.1.2318.4	70.483	1458.8	730.408	2	NIGHFVFGKHFR	Deamidated(N)@1	< 1	1458.75	2
2.1.1.2332.14	71.135	1645.83	823.922	2	DELVGASGKKLSASQR	Deamidated(Q)@15	< 1	1645.86	2
2.1.1.2344.3	71.67	993.541	497.778	2	SNTITSQSR	Deamidated(N)@2	< 1	993.473	2
2.1.1.2353.5	72.104	1781.87	594.965	3	DELVGASGKKLSASQRH		< 1	1781.94	3
2.1.1.2370.14	72.934	1487.78	744.898	2	LDGISKDELVGASGK		< 1	1487.78	2
2.1.1.2372.2	73.004	1258.65	420.556	3	SSRPNHIYDK	Carbamyl@N-term	< 1	1258.61	3
2.1.1.2387.8	73.732	1250.63	626.323	2	HASQMSYNWK		< 1	1250.55	2
2.1.1.2416.4	75.099	1097.59	549.802	2	FVGYLDGISK		< 1	1097.58	2
2.1.1.2430.6	75.782	1376.73	689.375	2	QEYESLLKKTR	Gln->pyro-Glu@N-term	< 1	1376.73	2
2.1.1.2438.6	76.157	1813.99	605.67	3	DALINDTMFIFANTTK		< 1	1813.89	3
2.1.1.2439.8	76.211	1286.67	644.345	2	DSVVPQIAEMAK		< 1	1286.65	2
2.1.1.2439.10	76.218	1376.73	689.375	2	QEYESLLKKTR	Gln->pyro-Glu@N-term	< 1	1376.73	2
2.1.1.2456.8	77.026	1559.75	780.881	2	KLSQKYPLDDLLK		< 1	1559.89	2
2.1.1.2498.3	79.027	1142.64	572.327	2	SKSFRSYLR		< 1	1142.62	2
2.1.1.2502.2	79.21	1760.88	587.968	3	SNTITSQSRTKLQPSA	Carbamyl(K)@11	< 1	1760.9	3
2.1.1.2537.5	80.897	1474.72	738.369	2	LSQKYPLDDLLK	Carbamyl(K)@4	< 1	1474.8	2
2.1.1.2565.3	82.256	1593.82	797.917	2	IYLGKRESEVSEGK		< 1	1593.84	2
2.1.1.2572.6	82.585	1593.82	797.917	2	IYLGKRESEVSEGK		< 1	1593.84	2
2.1.1.2603.2	84.007	956.537	479.276	2	HEGAALFGR		< 1	956.483	2
2.1.1.2616.4	84.637	1518.8	760.405	2	EKWELLNRLYR		< 1	1518.83	2
2.1.1.2638.3	85.68	1172.65	587.332	2	ITRKPSSKTR		< 1	1172.7	2
2.1.1.2650.3	86.252	1936.01	969.011	2	RESEVSEGKPSYVDKVK		< 1	1935.99	2
2.1.1.2658.4	86.606	1453.85	727.93	2	IPIDFMTIDFDK		< 1	1453.72	2
2.1.1.2666.6	86.992	1851.03	926.524	2	KTRRQDVLRMPVSEH		< 1	1850.99	2
2.1.1.2667.7	87.031	1453.85	727.93	2	IPIDFMTIDFDK		< 1	1453.72	2
2.1.1.2681.6	87.697	1652.83	827.425	2	SLTTEKRPYQFLK	Carbamyl(K)@6	< 1	1652.89	2
2.1.1.2687.5	87.964	1564.79	783.403	2	EEVKFVGYLDGISK	Glu->pyro-Glu@N-term	< 1	1564.81	2
2.1.1.2695.3	88.336	1115.65	558.83	2	LSKLDYHLK		< 1	1115.63	2
2.1.1.3052.2	94.561	1381.69	691.855	2	LIKCFENSSNK	Carbamyl(K)@3, Carbamidomethyl(C)@4	< 1	1381.67	2
3.1.1.777.2	5.339	829.427	415.721	2	WELLNR		< 1	829.445	2
3.1.1.1026.2	10.203	1338.66	670.338	2	LIKCFENSSNK	Carbamidomethyl(C)@4	< 1	1338.66	2
3.1.1.1038.3	10.768	1338.65	670.333	2	LIKCFENSSNK	Carbamidomethyl(C)@4	< 1	1338.66	2
3.1.1.1057.3	11.435	1339.61	670.81	2	LIKCFENSSNK	Carbamidomethyl(C)@4, Deamidated(N)@7	< 1	1339.64	2
3.1.1.1066.4	11.883	1339.61	670.81	2	LIKCFENSSNK	Carbamidomethyl(C)@4, Deamidated(N)@7	< 1	1339.64	2
3.1.1.1068.4	11.956	1362.74	455.253	3	TQTLIISHPILK		< 1	1362.82	3
3.1.1.1089.3	12.92	1137.55	569.783	2	SSTSPNSSRSK	Deamidated(N)@6	< 1	1137.53	2
3.1.1.1090.3	12.966	1342.66	672.336	2	KPYFRFKDDK		< 1	1342.7	2
3.1.1.1093.5	13.104	2421.12	808.048	3	EEVKFVGYLDGISKDELVGASGK	Glu->pyro-Glu@N-term	< 1	2421.24	3
3.1.1.1096.3	13.242	1008.48	505.245	2	QEYESLLK		< 1	1008.51	2
3.1.1.1100.4	13.418	1342.66	672.336	2	KPYFRFKDDK		< 1	1342.7	2
3.1.1.1106.12	13.702	2208.03	737.018	3	KQNGMFSSEEMCMPYTLR	Carbamidomethyl(C)@12	< 1	2207.95	3
3.1.1.1170.3	16.684	2075.15	519.796	4	DDKLDKLNVLSLYDLVVN		< 1	2075.11	4
3.1.1.1170.6	16.694	2189.12	548.286	4	RQDVLRMPVSEHADYFAR		< 1	2189.08	4
3.1.1.1182.16	17.271	2125.05	709.356	3	SFRSYLRSSRPNHIYDK		< 1	2125.08	3
3.1.1.1227.21	19.42	1561.74	781.878	2	EKWELLNRLYR	Carbamyl(K)@2	< 1	1561.84	2
3.1.1.1236.14	19.823	1215.63	608.822	2	SSRPNHIYDK		< 1	1215.6	2
3.1.1.1241.9	20.075	1369.67	685.841	2	CTQTIDYNNAK	Carbamidomethyl(C)@1, Carbamyl(K)@11	< 1	1369.59	2
3.1.1.1242.16	20.124	1706.82	854.415	2	SNTITSQSRTKLQPS	Carbamyl@N-term, Deamidated(N)@2, Oxidation(P)@14	< 1	1706.84	2
3.1.1.1244.16	20.212	2075.99	693.003	3	QDVLRMPVSEHADYFAR	Carbamyl@N-term	< 1	2075.98	3
3.1.1.1252.8	20.593	2047.07	683.364	3	SSTSPNSSRSKSFRSYLR	Deamidated(N)@6	< 1	2047.01	3
3.1.1.1254.11	20.677	1814.85	605.956	3	DALINDTMFIFANTTK	Deamidated(N)@5	< 1	1814.88	3
3.1.1.1258.13	20.874	1330.67	666.341	2	KVLFDPTNEIR		< 1	1330.72	2
3.1.1.1265.3	21.194	1330.73	444.585	3	KVLFDPTNEIR		< 1	1330.72	3
3.1.1.1267.7	21.303	1559.76	520.928	3	KLSQKYPLDDLLK		< 1	1559.89	3
3.1.1.1270.4	21.436	1381.7	461.573	3	LIKCFENSSNK	Carbamyl(K)@3, Carbamidomethyl(C)@4	< 1	1381.67	3
3.1.1.1276.9	21.743	1216.63	609.324	2	SSRPNHIYDK	Deamidated(N)@5	< 1	1216.58	2
3.1.1.1280.16	21.933	1751.9	584.973	3	RESEVSEGKPSYVDK	Carbamyl(K)@15	< 1	1751.83	3
3.1.1.1283.6	22.062	1589.8	530.94	3	VHTHKSSEQHPFR	Deamidated(Q)@9	< 1	1589.77	3
3.1.1.1289.14	22.355	1769.84	590.954	3	LRNIGHFVFGKHFR	Carbamyl(K)@11	< 1	1769.96	3
3.1.1.1291.7	22.444	1338.78	447.268	3	LIKCFENSSNK	Carbamidomethyl(C)@4	< 1	1338.66	3
3.1.1.1294.3	22.583	2045.12	410.032	5	EDISQFFDVSFKVHTHK	Glu->pyro-Glu@N-term	< 1	2045	5
3.1.1.1294.21	22.613	2257.09	753.371	3	MTYSKVKMTTDPSEMPLKK	Protein Terminal Carbamyl@N-term	< 1	2257.12	3
3.1.1.1295.15	22.647	1221.57	611.794	2	SNTITSQSRTK		< 1	1221.63	2
3.1.1.1304.10	23.071	1286.62	644.316	2	DSVVPQIAEMAK		< 1	1286.65	2
3.1.1.1316.21	23.646	1458.72	730.369	2	NIGHFVFGKHFR	Deamidated(N)@1	< 1	1458.75	2
3.1.1.1326.24	24.127	1500.74	751.376	2	NIGHFVFGKHFR	Carbamyl(K)@9	< 1	1500.77	2
3.1.1.1332.8	24.39	1432.74	478.587	3	LSQKYPLDDLLK	Deamidated(Q)@3	< 1	1432.78	3
3.1.1.1332.16	24.398	1602.82	535.28	3	KLSQKYPLDDLLK	Carbamyl(K)@5	< 1	1602.9	3
3.1.1.1332.28	24.418	1813.85	907.931	2	DALINDTMFIFANTTK		< 1	1813.89	2
3.1.1.1333.6	24.437	934.481	468.248	2	PSYVDKVK		< 1	934.512	2
3.1.1.1337.20	24.651	1373.69	687.851	2	KVLFDPTNEIR	Carbamyl(K)@1	< 1	1373.73	2
3.1.1.1338.12	24.693	1813.85	605.625	3	DALINDTMFIFANTTK		< 1	1813.89	3
3.1.1.1341.11	24.832	1086.54	544.279	2	EKWELLNR		< 1	1086.58	2
3.1.1.1346.21	25.077	1373.69	687.851	2	KVLFDPTNEIR	Carbamyl(K)@1	< 1	1373.73	2
3.1.1.1350.24	25.276	1500.73	751.374	2	NIGHFVFGKHFR	Carbamyl(K)@9	< 1	1500.77	2
3.1.1.1351.34	25.319	1445.69	723.852	2	DSKLSKLDYHLK		< 1	1445.79	2
3.1.1.1364.8	25.921	1373.69	687.853	2	KVLFDPTNEIR	Carbamyl(K)@1	< 1	1373.73	2
3.1.1.1385.11	26.844	1646.95	549.991	3	VKMTTDPSEMPLKK	Carbamyl(K)@13	< 1	1646.84	3
3.1.1.1389.3	27.02	1500.85	501.291	3	NIGHFVFGKHFR	Carbamyl(K)@9	< 1	1500.77	3
3.1.1.1391.10	27.125	1652.85	551.957	3	SLTTEKRPYQFLK	Carbamyl@N-term	< 1	1652.89	3
3.1.1.1391.15	27.134	1202.62	602.317	2	VLFDPTNEIR		< 1	1202.63	2
3.1.1.1391.18	27.139	1384.74	693.376	2	ITKIQGIKEEVK		< 1	1384.83	2
3.1.1.1396.13	27.375	1264.62	633.319	2	MTTDPSEMPLK	Oxidation(M)@1	< 1	1264.57	2
3.1.1.1399.9	27.504	1172.61	587.313	2	ITRKPSSKTR		< 1	1172.7	2
3.1.1.1412.23	28.132	1625.74	813.879	2	EEVKFVGYLDGISK	Carbamyl(K)@14	< 1	1625.83	2
3.1.1.1416.13	28.311	1788.89	597.304	3	LSASQRHAIGTKYDDK		< 1	1788.91	3
3.1.1.1419.15	28.457	1399.74	700.879	2	NAKLGNPLSPNFK	Deamidated(N)@11	< 1	1399.75	2
3.1.1.1421.9	28.543	1136.62	569.318	2	SSTSPNSSRSK		< 1	1136.54	2
3.1.1.1422.10	28.593	1179.61	590.812	2	SSTSPNSSRSK	Carbamyl(K)@11	< 1	1179.55	2
3.1.1.1422.14	28.599	1284.64	643.328	2	FTKRKPYFR	Carbamyl(K)@3	< 1	1284.71	2
3.1.1.1427.6	28.822	1018.54	510.279	2	YPLDDLLK	Carbamyl(K)@8	< 1	1018.53	2
3.1.1.1428.11	28.884	1264.57	633.293	2	MTTDPSEMPLK	Oxidation(M)@8	< 1	1264.57	2
3.1.1.1435.16	29.225	1302.63	652.322	2	DSVVPQIAEMAK	Oxidation(M)@10	< 1	1302.65	2
3.1.1.1438.9	29.356	984.435	493.225	2	KPYFRFK		< 1	984.554	2
3.1.1.1439.2	29.392	1488.81	497.278	3	DSKLSKLDYHLK	Carbamyl(K)@12	< 1	1488.79	3
3.1.1.1439.5	29.402	1087.6	544.806	2	NTVLNNLKK	Deamidated(N)@1, Deamidated(N)@5, Carbamyl(K)@8	< 1	1087.59	2
3.1.1.1454.9	30.104	1302.63	652.321	2	DSVVPQIAEMAK	Oxidation(M)@10	< 1	1302.65	2
3.1.1.1459.11	30.336	1324.62	663.316	2	SGFISMLTKITK		< 1	1324.74	2
3.1.1.1474.10	31.028	1086.58	544.295	2	IQGIKEEVK	Deamidated(Q)@2, Carbamyl(K)@9	< 1	1086.59	2
3.1.1.1479.11	31.27	1136.57	569.291	2	SSTSPNSSRSK		< 1	1136.54	2
3.1.1.1480.8	31.307	1045.52	523.769	2	DELVGASGKK	Carbamyl(K)@10	< 1	1045.54	2
3.1.1.1483.6	31.457	1086.58	544.295	2	IQGIKEEVK	Deamidated(Q)@2, Carbamyl(K)@9	< 1	1086.59	2
3.1.1.1485.17	31.571	2737.27	685.325	4	EGMSVNFYDPIFECFFPNHFIK	Carbamidomethyl(C)@14	< 1	2737.23	4
3.1.1.1491.4	31.83	1287.67	430.232	3	LRNIGHFVFGK	Deamidated(N)@3	< 1	1287.71	3
3.1.1.1494.19	31.999	2071.09	691.371	3	LNVLSLYDLVVNCNHGEL	Carbamidomethyl(C)@13	< 1	2071.04	3
3.1.1.1498.4	32.167	1042.56	522.288	2	IQGIKEEVK		< 1	1042.6	2
3.1.1.1506.7	32.55	1009.47	505.742	2	AIGTKYDDK		< 1	1009.51	2
3.1.1.1506.13	32.56	1301.66	651.835	2	KTRRQDVLRM		< 1	1301.73	2
3.1.1.1508.24	32.669	1431.76	716.889	2	LSQKYPLDDLLK		< 1	1431.8	2
3.1.1.1514.2	32.922	1158.63	387.216	3	LSKLDYHLK	Carbamyl@N-term	< 1	1158.64	3
3.1.1.1519.17	33.181	1310.67	656.34	2	LSASQRHAIGTK	Carbamyl@N-term	< 1	1310.71	2
3.1.1.1524.5	33.401	976.505	489.26	2	LYRLNKK	Carbamyl(K)@7	< 1	976.582	2
3.1.1.1524.20	33.414	1953.91	652.309	3	FVGYLDGISKDELVGASGK		< 1	1954	3
3.1.1.1529.16	33.663	1292.63	647.322	2	DGLLSKDDFLK	Carbamyl@N-term	< 1	1292.66	2
3.1.1.1533.5	33.834	976.551	489.283	2	LYRLNKK	Carbamyl(K)@7	< 1	976.582	2
3.1.1.1538.2	34.073	1326.74	443.253	3	CTQTIDYNNAK	Carbamidomethyl(C)@1	< 1	1326.59	3
3.1.1.1539.12	34.134	1202.66	602.338	2	VLFDPTNEIR		< 1	1202.63	2
3.1.1.1542.5	34.266	976.551	489.283	2	LYRLNKK	Carbamyl(K)@7	< 1	976.582	2
3.1.1.1548.13	34.561	1202.67	602.342	2	VLFDPTNEIR		< 1	1202.63	2
3.1.1.1550.12	34.665	1935.91	646.311	3	RESEVSEGKPSYVDKVK		< 1	1935.99	3
3.1.1.1558.10	35.047	1202.67	602.342	2	VLFDPTNEIR		< 1	1202.63	2
3.1.1.1566.6	35.43	2461.29	821.437	3	YDDKTQTLIISHPILKDAFSR	Deamidated(Q)@6	< 1	2461.29	3
3.1.1.1569.10	35.566	2002.03	668.349	3	SSRPNHIYDKISACIAK	Carbamidomethyl(C)@14, Carbamyl(K)@17	< 1	2002.01	3
3.1.1.1576.5	35.864	1526.78	509.935	3	SSTSPNSSRSKSFR		< 1	1526.74	3
3.1.1.1578.12	35.963	1559.79	520.936	3	LEQLGFLKDGLLSK		< 1	1559.89	3
3.1.1.1580.9	36.055	1007.54	504.778	2	FKDDKLDK		< 1	1007.53	2
3.1.1.1588.25	36.459	1491.67	746.841	2	VKMTTDPSEMPLK	Oxidation(M)@10	< 1	1491.73	2
3.1.1.1590.18	36.552	1355.62	678.819	2	SYNWKSLTTEK		< 1	1355.67	2
3.1.1.1593.7	36.676	1631.83	544.949	3	VHTHKSSEQHPFR	Carbamyl@N-term	< 1	1631.79	3
3.1.1.1599.23	36.983	1355.62	678.818	2	SYNWKSLTTEK		< 1	1355.67	2
3.1.1.1602.17	37.134	2167.96	723.662	3	SFRSYLRSSRPNHIYDK	Carbamyl(K)@17	< 1	2168.09	3
3.1.1.1607.3	37.345	859.452	430.733	2	VKNDDVK	Carbamyl(K)@2	< 1	859.44	2
3.1.1.1608.19	37.419	1355.62	678.818	2	SYNWKSLTTEK		< 1	1355.67	2
3.1.1.1610.4	37.488	975.451	488.733	2	YPLDDLLK		< 1	975.528	2
3.1.1.1612.10	37.589	1788.97	597.331	3	LSASQRHAIGTKYDDK		< 1	1788.91	3
3.1.1.1612.16	37.599	2167.96	723.662	3	SFRSYLRSSRPNHIYDK	Carbamyl@N-term	< 1	2168.09	3
3.1.1.1618.11	37.876	1355.62	678.818	2	SYNWKSLTTEK		< 1	1355.67	2
3.1.1.1620.22	37.979	1619.75	810.884	2	VKMTTDPSEMPLKK	Oxidation(M)@3	< 1	1619.83	2
3.1.1.1628.5	38.328	982.584	492.299	2	SGFISMLTK		< 1	982.516	2
3.1.1.1628.16	38.34	1286.63	644.323	2	DSVVPQIAEMAK		< 1	1286.65	2
3.1.1.1634.8	38.623	1115.59	558.801	2	LSKLDYHLK		< 1	1115.63	2
3.1.1.1637.6	38.759	982.584	492.299	2	SGFISMLTK		< 1	982.516	2
3.1.1.1644.21	39.111	1384.75	693.382	2	ITKIQGIKEEVK		< 1	1384.83	2
3.1.1.1650.22	39.399	1959.94	654.321	3	KLSASQRHAIGTKYDDK	Carbamyl(K)@17	< 1	1960.01	3
3.1.1.1657.12	39.73	1115.57	558.793	2	LSKLDYHLK		< 1	1115.63	2
3.1.1.1666.7	40.155	1008.52	505.269	2	QEYESLLK		< 1	1008.51	2
3.1.1.1667.4	40.197	1518.82	507.28	3	EKWELLNRLYR		< 1	1518.83	3
3.1.1.1670.4	40.339	975.57	488.792	2	YPLDDLLK		< 1	975.528	2
3.1.1.1675.4	40.581	1008.52	505.269	2	QEYESLLK		< 1	1008.51	2
3.1.1.1675.16	40.601	1527.64	764.827	2	SSTSPNSSRSKSFR	Deamidated(N)@6	< 1	1527.73	2
3.1.1.1676.13	40.635	1203.61	602.811	2	VLFDPTNEIR	Deamidated(N)@7	< 1	1203.61	2
3.1.1.1686.5	41.11	1042.59	522.303	2	IQGIKEEVK		< 1	1042.6	2
3.1.1.1690.11	41.307	1645.75	549.591	3	DELVGASGKKLSASQR	Deamidated(Q)@15	< 1	1645.86	3
3.1.1.1691.6	41.354	1559.9	520.975	3	KLSQKYPLDDLLK		< 1	1559.89	3
3.1.1.1691.9	41.359	1140.63	571.32	2	RKPYFRFK		< 1	1140.66	2
3.1.1.1703.11	41.928	1588.8	530.607	3	VHTHKSSEQHPFR		< 1	1588.79	3
3.1.1.1707.3	42.11	787.419	394.717	2	LDYHLK		< 1	787.423	2
3.1.1.1719.16	42.696	1202.67	602.343	2	VLFDPTNEIR		< 1	1202.63	2
3.1.1.1720.16	42.744	1814.91	605.978	3	DALINDTMFIFANTTK	Deamidated(N)@13	< 1	1814.88	3
3.1.1.1721.9	42.784	1136.55	569.282	2	QEYESLLKK		< 1	1136.61	2
3.1.1.1725.2	42.97	804.425	403.22	2	ISACIAK	Carbamidomethyl(C)@4, Carbamyl(K)@7	< 1	804.416	2
3.1.1.1725.16	42.994	1431.77	716.893	2	LSQKYPLDDLLK		< 1	1431.8	2
3.1.1.1725.20	43	1552.66	777.338	2	ESEVSEGKPSYVDK		< 1	1552.73	2
3.1.1.1727.16	43.091	1355.71	678.862	2	SYNWKSLTTEK		< 1	1355.67	2
3.1.1.1728.22	43.135	1472.76	737.388	2	SSRSKSFRSYLR		< 1	1472.78	2
3.1.1.1737.12	43.555	1086.62	544.317	2	LGNPLSPNFK	Deamidated(N)@8	< 1	1086.57	2
3.1.1.1738.23	43.612	1264.6	633.307	2	MTTDPSEMPLK	Oxidation(M)@8	< 1	1264.57	2
3.1.1.1740.7	43.696	1559.78	520.935	3	KLSQKYPLDDLLK		< 1	1559.89	3
3.1.1.1754.5	44.367	982.473	492.244	2	SGFISMLTK		< 1	982.516	2
3.1.1.1761.6	44.703	1488.82	497.282	3	DSKLSKLDYHLK	Carbamyl(K)@3	< 1	1488.79	3
3.1.1.1762.8	44.753	1395.75	466.257	3	KLSASQRHAIGTK		< 1	1395.79	3
3.1.1.1764.19	44.863	1396.72	699.369	2	KLSASQRHAIGTK	Deamidated(Q)@6	< 1	1396.78	2
3.1.1.1771.2	45.18	1395.75	466.257	3	KLSASQRHAIGTK		< 1	1395.79	3
3.1.1.1776.6	45.423	984.532	493.273	2	KPYFRFK		< 1	984.554	2
3.1.1.1776.21	45.447	1457.71	729.864	2	NIGHFVFGKHFR		< 1	1457.77	2
3.1.1.1777.11	45.48	1910.92	637.979	3	HASQMSYNWKSLTTEK	Deamidated(Q)@4	< 1	1910.88	3
3.1.1.1779.4	45.565	1376.76	459.928	3	MTTDPSEMPLKK		< 1	1376.67	3
3.1.1.1783.21	45.782	1396.74	699.376	2	KLSASQRHAIGTK	Deamidated(Q)@6	< 1	1396.78	2
3.1.1.1786.8	45.915	1910.92	637.979	3	HASQMSYNWKSLTTEK	Deamidated(Q)@4	< 1	1910.88	3
3.1.1.1789.8	46.047	1552.73	518.583	3	ESEVSEGKPSYVDK		< 1	1552.73	3
3.1.1.1794.10	46.295	1818.83	607.284	3	SNTITSQSRTKLQPSAT		< 1	1818.94	3
3.1.1.1794.19	46.31	1500.79	751.404	2	NIGHFVFGKHFR	Carbamyl(R)@12	< 1	1500.77	2
3.1.1.1798.6	46.484	1552.73	518.583	3	ESEVSEGKPSYVDK		< 1	1552.73	3
3.1.1.1803.18	46.735	1214.65	608.332	2	PYFRFKDDK		< 1	1214.61	2
3.1.1.1816.23	47.36	2214.21	739.076	3	MTYSKVKMTTDPSEMPLKK		< 1	2214.11	3
3.1.1.1820.15	47.541	1176.63	589.321	2	HFRCKACR	Carbamidomethyl(C)@4, Carbamyl(K)@5, Carbamidomethyl(C)@7	< 1	1176.54	2
3.1.1.1825.23	47.789	2214.2	739.074	3	MTYSKVKMTTDPSEMPLKK		< 1	2214.11	3
3.1.1.1835.18	48.269	1431.75	716.881	2	LSQKYPLDDLLK		< 1	1431.8	2
3.1.1.1837.16	48.363	1329.62	665.816	2	DSVVPQIAEMAK	Carbamyl(K)@12	< 1	1329.66	2
3.1.1.1841.6	48.547	1097.57	549.793	2	FVGYLDGISK		< 1	1097.58	2
3.1.1.1855.7	49.22	1216.65	609.33	2	SSRPNHIYDK	Deamidated(N)@5	< 1	1216.58	2
3.1.1.1856.19	49.282	1339.67	670.841	2	LIKCFENSSNK	Carbamidomethyl(C)@4, Deamidated(N)@7	< 1	1339.64	2
3.1.1.1862.25	49.577	1650.83	826.421	2	YLDGISKDELVGASGK		< 1	1650.85	2
3.1.1.1865.15	49.712	1339.67	670.841	2	LIKCFENSSNK	Carbamidomethyl(C)@4, Deamidated(N)@10	< 1	1339.64	2
3.1.1.1867.17	49.8	1376.71	689.363	2	MTTDPSEMPLKK		< 1	1376.67	2
3.1.1.1867.25	49.81	1503.75	752.881	2	EDISQFFDVSFK	Carbamyl@N-term	< 1	1503.69	2
3.1.1.1867.27	49.814	1595.76	798.888	2	ESEVSEGKPSYVDK	Carbamyl(K)@14	< 1	1595.73	2
3.1.1.1885.9	50.667	1398.72	700.365	2	NAKLGNPLSPNFK		< 1	1398.76	2
3.1.1.1894.13	51.092	1261.64	631.827	2	WELLNRLYR		< 1	1261.69	2
3.1.1.1894.21	51.104	1398.71	700.365	2	NAKLGNPLSPNFK		< 1	1398.76	2
3.1.1.1906.5	51.66	1385.75	462.923	3	ITKIQGIKEEVK	Deamidated(Q)@5	< 1	1385.81	3
3.1.1.1908.26	51.784	1843.87	922.944	2	ILNHEQADNTLLTTMM		< 1	1843.88	2
3.1.1.1910.14	51.87	1460.77	731.391	2	EDISQFFDVSFK		< 1	1460.68	2
3.1.1.1915.8	52.095	1068.65	535.331	2	IQGIKEEVK	Delta:H(2)C(2)(K)@5	< 1	1068.62	2
3.1.1.1927.16	52.684	1390.76	696.387	2	LYRLNKKLSQK	Deamidated(N)@5	< 1	1390.83	2
3.1.1.1928.19	52.739	1460.77	731.391	2	EDISQFFDVSFK		< 1	1460.68	2
3.1.1.1932.33	52.938	1741.93	871.972	2	KPYFRFKDDKLDK	Carbamyl(K)@10	< 1	1741.92	2
3.1.1.1940.4	53.294	1498.86	500.628	3	RKPYFRFKDDK		< 1	1498.8	3
3.1.1.1940.6	53.297	1855	619.342	3	RKPYFRFKDDKLDK		< 1	1855.01	3
3.1.1.1940.12	53.307	1454.77	728.391	2	KCTQTIDYNNAK	Carbamidomethyl(C)@2	< 1	1454.68	2
3.1.1.1942.20	53.401	1248.61	625.312	2	MTTDPSEMPLK		< 1	1248.57	2
3.1.1.1943.4	53.435	1582.78	528.6	3	EEVKFVGYLDGISK		< 1	1582.82	3
3.1.1.1943.5	53.436	1602.79	535.271	3	KLSQKYPLDDLLK	Carbamyl(K)@1	< 1	1602.9	3
3.1.1.1947.12	53.633	1934.97	645.998	3	VGYLDGISKDELVGASGKK		< 1	1935.03	3
3.1.1.1951.13	53.825	2411.19	603.805	4	KFGRLGIDDDDCELSDAISSR	Carbamyl(K)@1, Carbamidomethyl(C)@12	< 1	2411.1	4
3.1.1.1955.15	54.018	1959.88	654.301	3	SDLTTRDSVVPQIAEMAK		< 1	1959.99	3
3.1.1.1958.12	54.167	1248.61	625.313	2	MTTDPSEMPLK		< 1	1248.57	2
3.1.1.1960.10	54.255	1735.95	579.656	3	SYLRSSRPNHIYDK	Deamidated(N)@9	< 1	1735.86	3
3.1.1.1970.2	54.728	1329.64	444.222	3	DSVVPQIAEMAK	Carbamyl@N-term	< 1	1329.66	3
3.1.1.1971.8	54.781	1788.97	597.331	3	NIGHFVFGKHFRCK	Carbamidomethyl(C)@13, Carbamyl(K)@14	< 1	1788.9	3
3.1.1.1975.14	54.991	1472.67	737.344	2	SKSFRSYLRSSR		< 1	1472.78	2
3.1.1.1978.14	55.14	1500.78	751.395	2	NIGHFVFGKHFR	Carbamyl@N-term	< 1	1500.77	2
3.1.1.1983.16	55.368	1398.72	700.368	2	NAKLGNPLSPNFK		< 1	1398.76	2
3.1.1.1999.9	56.119	1460.71	731.363	2	EDISQFFDVSFK		< 1	1460.68	2
3.1.1.2009.7	56.572	1432.74	717.377	2	LSQKYPLDDLLK	Deamidated(Q)@3	< 1	1432.78	2
3.1.1.2010.9	56.624	1460.72	731.366	2	EDISQFFDVSFK		< 1	1460.68	2
3.1.1.2019.5	57.021	1765.94	589.654	3	DALINDTMFIFANTTK	Dethiomethyl(M)@8	< 1	1765.89	3
3.1.1.2020.16	57.079	1460.72	731.366	2	EDISQFFDVSFK		< 1	1460.68	2
3.1.1.2021.17	57.132	1431.72	716.866	2	LSQKYPLDDLLK		< 1	1431.8	2
3.1.1.2024.15	57.275	1652.82	827.419	2	SLTTEKRPYQFLK	Carbamyl@N-term	< 1	1652.89	2
3.1.1.2027.12	57.41	2257.21	753.412	3	MTYSKVKMTTDPSEMPLKK	Protein Terminal Carbamyl@N-term	< 1	2257.12	3
3.1.1.2029.13	57.507	1460.72	731.368	2	EDISQFFDVSFK		< 1	1460.68	2
3.1.1.2035.9	57.787	1261.65	631.83	2	WELLNRLYR		< 1	1261.69	2
3.1.1.2036.10	57.837	1342.73	672.375	2	KPYFRFKDDK		< 1	1342.7	2
3.1.1.2038.8	57.928	1158.64	580.325	2	LSKLDYHLK	Carbamyl(K)@9	< 1	1158.64	2
3.1.1.2045.9	58.262	1261.64	631.83	2	WELLNRLYR		< 1	1261.69	2
3.1.1.2048.4	58.395	1968.02	493.013	4	RKPYFRFKDDKLDKL		< 1	1968.09	4
3.1.1.2049.17	58.469	1691.76	846.888	2	CFLTDGECHSLVVR	Carbamidomethyl(C)@1, Carbamidomethyl(C)@8	< 1	1691.78	2
3.1.1.2059.4	58.92	1541.82	514.948	3	RKPYFRFKDDK	Carbamyl(K)@8	< 1	1541.81	3
3.1.1.2062.16	59.078	1421.67	711.845	2	MPVSEHADYFAR		< 1	1421.64	2
3.1.1.2064.9	59.174	1384.82	693.417	2	ITKIQGIKEEVK		< 1	1384.83	2
3.1.1.2078.7	59.833	1822.93	608.65	3	ESEVSEGKPSYVDKVK	Carbamyl@N-term	< 1	1822.89	3
3.1.1.2081.16	59.997	2507.22	836.748	3	RESEVSEGKPSYVDKVKNDDVK		< 1	2507.25	3
3.1.1.2083.31	60.095	1745.82	873.919	2	NIGHFVFGKHFRCK	Carbamidomethyl(C)@13	< 1	1745.89	2
3.1.1.2086.4	60.208	982.486	492.25	2	SGFISMLTK		< 1	982.516	2
3.1.1.2087.14	60.276	1367.66	684.835	2	SGFISMLTKITK	Carbamyl(K)@12	< 1	1367.75	2
3.1.1.2090.5	60.403	1708.89	570.636	3	RESEVSEGKPSYVDK		< 1	1708.83	3
3.1.1.2090.18	60.427	2507.22	836.748	3	RESEVSEGKPSYVDKVKNDDVK		< 1	2507.25	3
3.1.1.2096.5	60.688	1115.58	558.799	2	LSKLDYHLK		< 1	1115.63	2
3.1.1.2099.12	60.853	1541.81	771.914	2	RKPYFRFKDDK	Carbamyl(K)@8	< 1	1541.81	2
3.1.1.2103.8	61.03	1936.04	646.354	3	RESEVSEGKPSYVDKVK		< 1	1935.99	3
3.1.1.2104.5	61.073	1176.63	589.321	2	HFRCKACR	Carbamyl@N-term, Carbamidomethyl(C)@4, Carbamidomethyl(C)@7	< 1	1176.54	2
3.1.1.2117.15	61.715	1541.81	771.914	2	RKPYFRFKDDK	Carbamyl(K)@11	< 1	1541.81	2
3.1.1.2118.12	61.752	1442.66	722.338	2	EDISQFFDVSFK	Glu->pyro-Glu@N-term	< 1	1442.67	2
3.1.1.2119.3	61.785	1042.59	522.304	2	IQGIKEEVK		< 1	1042.6	2
3.1.1.2145.10	63.021	1202.65	602.334	2	VLFDPTNEIR		< 1	1202.63	2
3.1.1.2146.8	63.071	2125.11	709.377	3	FVGYLDGISKDELVGASGKK	Carbamyl@N-term	< 1	2125.11	3
3.1.1.2147.2	63.107	1813.97	454.5	4	DALINDTMFIFANTTK		< 1	1813.89	4
3.1.1.2155.2	63.489	804.45	403.232	2	ISACIAK	Carbamidomethyl(C)@4, Carbamyl(K)@7	< 1	804.416	2
3.1.1.2159.6	63.687	1914.98	639.335	3	LNKKLSQKYPLDDLLK		< 1	1915.11	3
3.1.1.2162.7	63.826	1248.62	625.318	2	MTTDPSEMPLK		< 1	1248.57	2
3.1.1.2162.8	63.827	1914.98	639.335	3	LNKKLSQKYPLDDLLK		< 1	1915.11	3
3.1.1.2165.8	63.976	1264.63	633.323	2	MTTDPSEMPLK	Oxidation(M)@8	< 1	1264.57	2
3.1.1.2165.13	63.985	1474.74	738.38	2	LSQKYPLDDLLK	Carbamyl(K)@4	< 1	1474.8	2
3.1.1.2165.20	63.998	1820.87	911.442	2	LDYHLKQEYESLLK	Carbamyl@N-term	< 1	1820.93	2
3.1.1.2167.4	64.066	1733.99	579.005	3	SKVKMTTDPSEMPLK	Carbamyl(K)@4	< 1	1733.87	3
3.1.1.2168.6	64.116	1788.91	597.311	3	LSASQRHAIGTKYDDK		< 1	1788.91	3
3.1.1.2175.10	64.459	1264.66	633.336	2	MTTDPSEMPLK	Oxidation(M)@8	< 1	1264.57	2
3.1.1.2182.6	64.788	2208.06	553.021	4	KQNGMFSSEEMCMPYTLR	Carbamidomethyl(C)@12	< 1	2207.95	4
3.1.1.2199.16	65.61	1329.67	665.843	2	DSVVPQIAEMAK	Carbamyl@N-term	< 1	1329.66	2
3.1.1.2200.6	65.651	1746.91	583.311	3	NIGHFVFGKHFRCK	Deamidated(N)@1, Carbamidomethyl(C)@13	< 1	1746.88	3
3.1.1.2201.6	65.695	1249.63	625.823	2	DGLLSKDDFLK		< 1	1249.66	2
3.1.1.2210.12	66.133	1588.87	795.443	2	VHTHKSSEQHPFR		< 1	1588.79	2
3.1.1.2215.12	66.382	1765.87	883.943	2	EELYNNHPCALRLR	Glu->pyro-Glu@N-term, Carbamidomethyl(C)@9	< 1	1765.87	2
3.1.1.2218.12	66.516	1458.74	730.375	2	NIGHFVFGKHFR	Deamidated(N)@1	< 1	1458.75	2
3.1.1.2219.8	66.563	1588.87	795.444	2	VHTHKSSEQHPFR		< 1	1588.79	2
3.1.1.2224.14	66.801	1496.75	749.385	2	IPIDFMTIDFDK	Carbamyl@N-term	< 1	1496.72	2
3.1.1.2229.6	67.027	1137.6	569.808	2	QEYESLLKK	Deamidated(Q)@1	< 1	1137.59	2
3.1.1.2232.5	67.171	1602.88	535.302	3	KLSQKYPLDDLLK	Carbamyl(K)@5	< 1	1602.9	3
3.1.1.2241.3	67.6	1602.88	535.302	3	KLSQKYPLDDLLK	Carbamyl(K)@5	< 1	1602.9	3
3.1.1.2244.3	67.739	1310.77	656.394	2	LSASQRHAIGTK	Carbamyl@N-term	< 1	1310.71	2
3.1.1.2244.9	67.754	1385.75	693.882	2	ITKIQGIKEEVK	Deamidated(Q)@5	< 1	1385.81	2
3.1.1.2245.6	67.792	1644.8	549.272	3	DELVGASGKKLSASQR		< 1	1644.88	3
3.1.1.2246.3	67.838	956.575	479.295	2	HEGAALFGR		< 1	956.483	2
3.1.1.2251.2	68.073	956.575	479.295	2	HEGAALFGR		< 1	956.483	2
3.1.1.2251.5	68.081	1602.88	535.302	3	KLSQKYPLDDLLK	Carbamyl(K)@5	< 1	1602.9	3
3.1.1.2257.9	68.37	1419.75	710.884	2	MTTDPSEMPLKK	Carbamyl(K)@11	< 1	1419.67	2
3.1.1.2277.7	69.298	2058.06	687.026	3	LRNIGHFVFGKHFRCK	Carbamidomethyl(C)@15, Carbamyl(K)@16	< 1	2058.08	3
3.1.1.2301.5	70.312	1202.56	602.288	2	VLFDPTNEIR		< 1	1202.63	2
3.1.1.2303.10	70.409	1172.62	587.318	2	ITRKPSSKTR		< 1	1172.7	2
3.1.1.2303.30	70.43	1645.83	823.923	2	DELVGASGKKLSASQR	Deamidated(Q)@15	< 1	1645.86	2
3.1.1.2318.2	71.11	993.544	497.779	2	SNTITSQSR	Deamidated(Q)@7	< 1	993.473	2
3.1.1.2326.15	71.52	2319.05	774.024	3	LDYHLKQEYESLLKKTRR		< 1	2319.27	3
3.1.1.2329.2	71.631	1000.56	501.289	2	LNKKLSQK	Carbamyl(K)@4	< 1	1000.6	2
3.1.1.2335.6	71.928	1781.87	594.965	3	DELVGASGKKLSASQRH		< 1	1781.94	3
3.1.1.2339.5	72.123	2072.09	691.704	3	METLCSYVTPFAINADLK	Carbamidomethyl(C)@5	< 1	2072	3
3.1.1.2340.3	72.161	947.526	474.77	2	LEQLGFLK	Deamidated(Q)@3	< 1	947.533	2
3.1.1.2343.8	72.323	1514.74	758.379	2	EELYNNHPCALR	Carbamidomethyl(C)@9	< 1	1514.69	2
3.1.1.2351.5	72.692	1258.64	630.327	2	SSRPNHIYDK	Carbamyl@N-term	< 1	1258.61	2
3.1.1.2360.7	73.135	1431.77	716.893	2	LSQKYPLDDLLK		< 1	1431.8	2
3.1.1.2421.2	74.845	1229.73	615.871	2	YHEIIDKNAK		< 1	1229.64	2
3.1.1.2458.7	76.347	1376.73	689.374	2	QEYESLLKKTR	Gln->pyro-Glu@N-term	< 1	1376.73	2
3.1.1.2467.4	76.781	1376.73	689.374	2	QEYESLLKKTR	Gln->pyro-Glu@N-term	< 1	1376.73	2
3.1.1.2468.4	76.811	1097.59	549.802	2	FVGYLDGISK		< 1	1097.58	2
3.1.1.2474.4	77.094	1146.59	574.303	2	HAIGTKYDDK		< 1	1146.57	2
3.1.1.2476.5	77.199	1376.73	689.374	2	QEYESLLKKTR	Gln->pyro-Glu@N-term	< 1	1376.73	2
3.1.1.2485.5	77.625	1376.73	689.374	2	QEYESLLKKTR	Gln->pyro-Glu@N-term	< 1	1376.73	2
3.1.1.2493.6	78.014	1559.75	780.881	2	KLSQKYPLDDLLK		< 1	1559.89	2
3.1.1.2501.2	78.375	1086.65	544.33	2	EKWELLNR		< 1	1086.58	2
3.1.1.2510.3	78.81	1086.65	544.331	2	EKWELLNR		< 1	1086.58	2
3.1.1.2520.2	79.285	1136.58	569.298	2	SSTSPNSSRSK		< 1	1136.54	2
3.1.1.2525.3	79.533	1142.64	572.325	2	SKSFRSYLR		< 1	1142.62	2
3.1.1.2554.6	80.929	1142.6	572.306	2	SKSFRSYLR		< 1	1142.62	2
3.1.1.2556.2	81.008	1518.87	507.297	3	VKMTTDPSEMPLK	Carbamyl(K)@2	< 1	1518.74	3
3.1.1.2600.4	83.147	1593.82	797.917	2	IYLGKRESEVSEGK		< 1	1593.84	2
3.1.1.2643.6	85.148	1518.79	760.403	2	EKWELLNRLYR		< 1	1518.83	2
3.1.1.2646.9	85.304	1659.83	830.924	2	WELLNRLYRLNK	Carbamyl@N-term	< 1	1659.92	2
3.1.1.2665.5	86.197	1644.76	823.387	2	DELVGASGKKLSASQR		< 1	1644.88	2
3.1.1.2689.9	87.317	1453.85	727.93	2	IPIDFMTIDFDK		< 1	1453.72	2
3.1.1.2697.12	87.69	1564.81	783.411	2	EEVKFVGYLDGISK	Glu->pyro-Glu@N-term	< 1	1564.81	2
3.1.1.2698.8	87.738	1453.85	727.93	2	IPIDFMTIDFDK		< 1	1453.72	2
3.1.1.2706.7	88.1	1442.75	722.384	2	EDISQFFDVSFK	Glu->pyro-Glu@N-term	< 1	1442.67	2
3.1.1.2706.10	88.112	1564.81	783.411	2	EEVKFVGYLDGISK	Glu->pyro-Glu@N-term	< 1	1564.81	2
3.1.1.2715.3	88.515	1115.65	558.83	2	LSKLDYHLK		< 1	1115.63	2
4.1.1.785.2	4.56	727.494	364.754	2	AIVQAVK		< 1	727.459	2
4.1.1.992.2	6.692	829.428	415.721	2	WELLNR		< 1	829.445	2
4.1.1.1043.2	7.11	829.428	415.721	2	WELLNR		< 1	829.445	2
4.1.1.1101.2	7.528	829.427	415.721	2	WELLNR		< 1	829.445	2
4.1.1.1159.2	7.946	829.427	415.721	2	WELLNR		< 1	829.445	2
4.1.1.1210.2	8.364	829.428	415.721	2	WELLNR		< 1	829.445	2
4.1.1.1277.2	8.834	829.43	415.722	2	WELLNR		< 1	829.445	2
4.1.1.2226.2	15.048	1339.62	670.815	2	LIKCFENSSNK	Carbamidomethyl(C)@4, Deamidated(N)@10	< 1	1339.64	2
4.1.1.2241.2	15.18	1338.6	670.308	2	LIKCFENSSNK	Carbamidomethyl(C)@4	< 1	1338.66	2
4.1.1.2834.2	24.425	1327.67	443.563	3	CTQTIDYNNAK	Carbamidomethyl(C)@1, Deamidated(N)@9	< 1	1327.57	3
4.1.1.2841.7	24.746	1369.67	685.845	2	CTQTIDYNNAK	Carbamidomethyl(C)@1, Carbamyl(K)@11	< 1	1369.59	2
4.1.1.2852.5	25.19	1369.67	685.845	2	CTQTIDYNNAK	Carbamidomethyl(C)@1, Carbamyl(K)@11	< 1	1369.59	2
4.1.1.2892.5	26.822	1458.67	730.341	2	NIGHFVFGKHFR	Deamidated(N)@1	< 1	1458.75	2
4.1.1.2893.2	26.869	2047.09	683.37	3	SSTSPNSSRSKSFRSYLR	Deamidated(N)@6	< 1	2047.01	3
4.1.1.2924.3	28.116	1460.72	731.368	2	EDISQFFDVSFK		< 1	1460.68	2
4.1.1.2925.3	28.15	1327.61	664.814	2	CTQTIDYNNAK	Carbamidomethyl(C)@1, Deamidated(Q)@3	< 1	1327.57	2
4.1.1.2985.4	30.567	2134.04	712.355	3	VDWNLVDLDSMGSDENIGR		< 1	2133.96	3
4.1.1.3018.4	31.962	1373.7	687.855	2	KVLFDPTNEIR	Carbamyl(K)@1	< 1	1373.73	2
4.1.1.3026.5	32.26	1291.65	646.832	2	MTTDPSEMPLK	Carbamyl@N-term	< 1	1291.58	2
4.1.1.3029.9	32.403	1373.7	687.855	2	KVLFDPTNEIR	Carbamyl(K)@1	< 1	1373.73	2
4.1.1.3038.4	32.82	1373.7	687.855	2	KVLFDPTNEIR	Carbamyl(K)@1	< 1	1373.73	2
4.1.1.3039.2	32.869	1644.87	549.296	3	TTRDSVVPQIAEMAK		< 1	1644.85	3
4.1.1.3057.3	33.708	1373.69	687.855	2	KVLFDPTNEIR	Carbamyl(K)@1	< 1	1373.73	2
4.1.1.3067.2	34.16	957.515	479.765	2	LNKKLSQK		< 1	957.597	2
4.1.1.3076.6	34.61	1373.7	687.856	2	KVLFDPTNEIR	Carbamyl(K)@1	< 1	1373.73	2
4.1.1.3078.4	34.697	1788.89	597.304	3	LSASQRHAIGTKYDDK		< 1	1788.91	3
4.1.1.3107.4	36.077	1179.61	590.813	2	SSTSPNSSRSK	Carbamyl(K)@11	< 1	1179.55	2
4.1.1.3116.6	36.515	1267.63	634.824	2	LSASQRHAIGTK		< 1	1267.7	2
4.1.1.3118.6	36.608	1788.9	597.307	3	LSASQRHAIGTKYDDK		< 1	1788.91	3
4.1.1.3124.10	36.894	1460.66	731.337	2	EDISQFFDVSFK		< 1	1460.68	2
4.1.1.3129.8	37.123	1302.64	652.325	2	DSVVPQIAEMAK	Oxidation(M)@10	< 1	1302.65	2
4.1.1.3133.6	37.321	1460.66	731.338	2	EDISQFFDVSFK		< 1	1460.68	2
4.1.1.3143.5	37.778	1287.55	644.782	2	DSVVPQIAEMAK	Deamidated(Q)@6	< 1	1287.64	2
4.1.1.3147.9	37.981	1330.65	666.335	2	KVLFDPTNEIR		< 1	1330.72	2
4.1.1.3150.5	38.101	1133.57	567.792	2	HFRCKACR	Carbamidomethyl(C)@4, Carbamidomethyl(C)@7	< 1	1133.53	2
4.1.1.3168.11	38.97	1474.74	738.378	2	LSQKYPLDDLLK	Carbamyl(K)@12	< 1	1474.8	2
4.1.1.3186.6	39.827	1474.74	738.378	2	LSQKYPLDDLLK	Carbamyl(K)@12	< 1	1474.8	2
4.1.1.3244.12	42.597	1453.67	727.844	2	IPIDFMTIDFDK		< 1	1453.72	2
4.1.1.3246.11	42.686	1339.7	670.856	2	LIKCFENSSNK	Carbamidomethyl(C)@4, Deamidated(N)@10	< 1	1339.64	2
4.1.1.3257.4	43.218	1211.68	606.849	2	KDAIAIDPEQI		< 1	1211.64	2
4.1.1.3258.5	43.251	1202.67	602.343	2	VLFDPTNEIR		< 1	1202.63	2
4.1.1.3267.4	43.685	1202.67	602.343	2	VLFDPTNEIR		< 1	1202.63	2
4.1.1.3269.6	43.789	1616.85	539.956	3	WELLNRLYRLNK		< 1	1616.91	3
4.1.1.3276.6	44.106	1202.67	602.342	2	VLFDPTNEIR		< 1	1202.63	2
4.1.1.3296.12	45.08	1355.63	678.822	2	SYNWKSLTTEK		< 1	1355.67	2
4.1.1.3305.9	45.51	1355.63	678.822	2	SYNWKSLTTEK		< 1	1355.67	2
4.1.1.3312.2	45.826	975.457	488.736	2	YPLDDLLK		< 1	975.528	2
4.1.1.3314.8	45.934	1355.63	678.822	2	SYNWKSLTTEK		< 1	1355.67	2
4.1.1.3324.5	46.414	1788.97	597.331	3	LSASQRHAIGTKYDDK		< 1	1788.91	3
4.1.1.3370.10	48.618	1557.61	779.813	2	EELYNNHPCALR	Carbamyl@N-term, Carbamidomethyl(C)@9	< 1	1557.7	2
4.1.1.3392.2	49.652	975.568	488.791	2	YPLDDLLK		< 1	975.528	2
4.1.1.3400.3	50.038	1171.68	586.847	2	KTRRQDVLR	Deamidated(Q)@5	< 1	1171.68	2
4.1.1.3405.3	50.285	1140.63	571.32	2	RKPYFRFK		< 1	1140.66	2
4.1.1.3413.5	50.667	1085.52	543.768	2	IQGIKEEVK	Carbamyl(K)@5	< 1	1085.61	2
4.1.1.3418.2	50.901	787.42	394.717	2	LDYHLK		< 1	787.423	2
4.1.1.3441.7	52.022	1136.55	569.284	2	SSTSPNSSRSK		< 1	1136.54	2
4.1.1.3444.3	52.157	1008.5	505.258	2	QEYESLLK		< 1	1008.51	2
4.1.1.3449.3	52.395	899.454	450.734	2	ITKIQGIK		< 1	899.58	2
4.1.1.3453.2	52.586	1008.5	505.258	2	QEYESLLK		< 1	1008.51	2
4.1.1.3456.5	52.736	1202.68	602.345	2	VLFDPTNEIR		< 1	1202.63	2
4.1.1.3475.10	53.662	2224.09	742.369	3	KQNGMFSSEEMCMPYTLR	Carbamidomethyl(C)@12, Oxidation(M)@13	< 1	2223.94	3
4.1.1.3483.7	54.047	1628.8	815.409	2	PNHIYDKISACIAK	Carbamidomethyl(C)@11	< 1	1628.83	2
4.1.1.3490.3	54.361	1395.75	466.257	3	KLSASQRHAIGTK		< 1	1395.79	3
4.1.1.3497.6	54.715	1910.92	637.981	3	HASQMSYNWKSLTTEK	Deamidated(Q)@4	< 1	1910.88	3
4.1.1.3499.3	54.791	1395.75	466.257	3	KLSASQRHAIGTK		< 1	1395.79	3
4.1.1.3500.12	54.858	1526.72	764.367	2	SSTSPNSSRSKSFR		< 1	1526.74	2
4.1.1.3502.9	54.948	3489.93	698.993	5	LGNPLSPNFKNVISINTCIPGLETSYVEREK	Deamidated(N)@16, Carbamidomethyl(C)@18	< 1	3489.78	5
4.1.1.3508.5	55.229	3489.92	582.66	6	LGNPLSPNFKNVISINTCIPGLETSYVEREK	Deamidated(N)@8, Carbamidomethyl(C)@18	< 1	3489.78	6
4.1.1.3509.7	55.292	1789.84	895.926	2	LSASQRHAIGTKYDDK	Deamidated(Q)@5	< 1	1789.9	2
4.1.1.3510.3	55.315	1241.69	621.854	2	FTKRKPYFR		< 1	1241.7	2
4.1.1.3511.9	55.383	3489.93	698.993	5	LGNPLSPNFKNVISINTCIPGLETSYVEREK	Deamidated(N)@16, Carbamidomethyl(C)@18	< 1	3489.78	5
4.1.1.3512.12	55.436	1453.79	727.903	2	IPIDFMTIDFDK		< 1	1453.72	2
4.1.1.3513.3	55.472	1552.73	518.585	3	ESEVSEGKPSYVDK		< 1	1552.73	3
4.1.1.3525.6	56.044	2122.21	531.56	4	IQGIKEEVKFVGYLDGISK		< 1	2122.17	4
4.1.1.3527.6	56.141	1552.73	518.585	3	ESEVSEGKPSYVDK		< 1	1552.73	3
4.1.1.3534.7	56.491	1215.67	608.841	2	SSRPNHIYDK		< 1	1215.6	2
4.1.1.3536.4	56.572	1552.73	518.584	3	ESEVSEGKPSYVDK		< 1	1552.73	3
4.1.1.3539.7	56.737	2368.16	790.393	3	KFGRLGIDDDDCELSDAISSR	Carbamidomethyl(C)@12	< 1	2368.1	3
4.1.1.3544.8	56.964	2214.21	554.56	4	MTYSKVKMTTDPSEMPLKK		< 1	2214.11	4
4.1.1.3546.3	57.057	989.552	495.783	2	LEQLGFLK	Carbamyl@N-term	< 1	989.555	2
4.1.1.3572.7	58.314	1339.68	670.845	2	LIKCFENSSNK	Carbamidomethyl(C)@4, Deamidated(N)@7	< 1	1339.64	2
4.1.1.3585.9	58.953	1384.69	693.354	2	LTDGECHSLVVR	Carbamidomethyl(C)@6	< 1	1384.68	2
4.1.1.3622.4	60.714	1542.87	515.296	3	VLFDPTNEIRILN		< 1	1542.84	3
4.1.1.3629.9	61.067	1398.72	700.365	2	NAKLGNPLSPNFK		< 1	1398.76	2
4.1.1.3643.3	61.722	1172.66	587.336	2	ITRKPSSKTR		< 1	1172.7	2
4.1.1.3650.8	62.075	1460.77	731.393	2	EDISQFFDVSFK		< 1	1460.68	2
4.1.1.3657.3	62.419	2106.04	703.02	3	EDISQFFDVSFKVHTHK	Carbamyl(K)@12	< 1	2106.02	3
4.1.1.3660.7	62.558	1454.78	728.395	2	KCTQTIDYNNAK	Carbamidomethyl(C)@2	< 1	1454.68	2
4.1.1.3666.2	62.835	1248.61	625.312	2	MTTDPSEMPLK		< 1	1248.57	2
4.1.1.3670.7	63.044	1500.78	751.397	2	NIGHFVFGKHFR	Carbamyl@N-term	< 1	1500.77	2
4.1.1.3675.4	63.276	1248.61	625.312	2	MTTDPSEMPLK		< 1	1248.57	2
4.1.1.3823.4	66.35	1552.84	777.428	2	ESEVSEGKPSYVDK		< 1	1552.73	2
4.1.1.3833.3	66.793	1552.84	777.428	2	ESEVSEGKPSYVDK		< 1	1552.73	2
4.1.1.3854.2	67.765	984.51	493.262	2	KPYFRFK		< 1	984.554	2
4.1.1.3885.4	69.244	1185.65	593.83	2	SKSFRSYLR	Carbamyl(K)@2	< 1	1185.63	2
4.1.1.3889.7	69.45	2964.44	989.154	3	KCTQTIDYNNAKSSTSPNSSRSKSFR	Carbamidomethyl(C)@2, Deamidated(N)@10	< 1	2964.4	3
4.1.1.3907.10	70.306	1396.81	699.41	2	KLSASQRHAIGTK	Deamidated(Q)@6	< 1	1396.78	2
4.1.1.3937.4	71.742	1115.59	558.8	2	LSKLDYHLK		< 1	1115.63	2
4.1.1.3963.2	72.968	1042.6	522.306	2	IQGIKEEVK		< 1	1042.6	2
4.1.1.3976.6	73.604	1385.72	693.868	2	ITKIQGIKEEVK	Deamidated(Q)@5	< 1	1385.81	2
4.1.1.3999.8	74.721	1756.88	879.447	2	PNHIYDKISACIAKK	Carbamidomethyl(C)@11	< 1	1756.93	2
4.1.1.4024.8	75.909	1381.63	691.821	2	LIKCFENSSNK	Carbamyl@N-term, Carbamidomethyl(C)@4	< 1	1381.67	2
4.1.1.4056.3	77.438	1687.85	563.624	3	DELVGASGKKLSASQR	Carbamyl(K)@10	< 1	1687.89	3
4.1.1.4057.3	77.486	1602.89	535.304	3	KLSQKYPLDDLLK	Carbamyl(K)@5	< 1	1602.9	3
4.1.1.4066.3	77.919	1602.89	535.304	3	KLSQKYPLDDLLK	Carbamyl(K)@5	< 1	1602.9	3
4.1.1.4084.2	78.784	956.579	479.297	2	HEGAALFGR		< 1	956.483	2
4.1.1.4090.7	79.094	1516.78	759.397	2	FTKRKPYFRFK		< 1	1516.87	2
4.1.1.4101.12	79.608	3255.69	814.929	4	NTVLNNLKKCTQTIDYNNAKSSTSPNSSR	Carbamidomethyl(C)@10, Deamidated(Q)@12	< 1	3255.58	4
4.1.1.4115.6	80.254	3376.64	845.167	4	LGIDDDDCELSDAISSREELYNNHPCALR	Carbamidomethyl(C)@8, Carbamidomethyl(C)@26	< 1	3376.49	4
4.1.1.4127.5	80.825	2072.1	691.706	3	DDFLKIPIDFMTIDFDK		< 1	2072.02	3
4.1.1.4129.5	80.921	2446.37	612.601	4	TRRQDVLRMPVSEHADYFAR		< 1	2446.23	4
4.1.1.4138.3	81.331	947.529	474.772	2	LEQLGFLK	Deamidated(Q)@3	< 1	947.533	2
4.1.1.4148.6	81.828	2130.05	711.023	3	SSRPNHIYDKISACIAKK	Carbamidomethyl(C)@14, Carbamyl(K)@18	< 1	2130.1	3
4.1.1.4153.4	82.055	1215.56	608.788	2	SSRPNHIYDK		< 1	1215.6	2
4.1.1.4205.5	84.574	2130.05	711.024	3	SSRPNHIYDKISACIAKK	Carbamyl@N-term, Carbamidomethyl(C)@14	< 1	2130.1	3
4.1.1.4214.3	85.001	2130.05	711.024	3	SSRPNHIYDKISACIAKK	Carbamyl(K)@10, Carbamidomethyl(C)@14	< 1	2130.1	3
4.1.1.4222.3	85.387	1814	605.673	3	DALINDTMFIFANTTK		< 1	1813.89	3
4.1.1.4234.10	85.975	1559.75	780.883	2	KLSQKYPLDDLLK		< 1	1559.89	2
4.1.1.4243.5	86.412	1559.75	780.883	2	KLSQKYPLDDLLK		< 1	1559.89	2
4.1.1.4244.2	86.437	1644.83	549.284	3	DELVGASGKKLSASQR		< 1	1644.88	3
4.1.1.4249.4	86.683	1760.89	587.97	3	SNTITSQSRTKLQPSA	Carbamyl@N-term	< 1	1760.9	3
4.1.1.4256.2	87.017	1518.72	760.369	2	VKMTTDPSEMPLK	Carbamyl(K)@13	< 1	1518.74	2
4.1.1.4274.11	87.905	1559.75	780.884	2	KLSQKYPLDDLLK		< 1	1559.89	2
4.1.1.4298.9	89.063	1441.75	721.883	2	NAKLGNPLSPNFK	Carbamyl(K)@3	< 1	1441.77	2
4.1.1.4303.15	89.315	1593.83	797.92	2	IYLGKRESEVSEGK		< 1	1593.84	2
4.1.1.4306.13	89.451	2907.55	727.894	4	KDAIAIDPEQIVGYEELESFATLVEK	Deamidated(Q)@10	< 1	2907.46	4
4.1.1.4308.6	89.546	2401.17	801.396	3	NDDVKDALINDTMFIFANTTK	Oxidation(M)@13	< 1	2401.15	3
4.1.1.4319.16	90.083	1761.87	881.943	2	ESEVSEGKPSYVDKVK	Glu->pyro-Glu@N-term	< 1	1761.88	2
4.1.1.4324.4	90.32	2685.34	896.12	3	DGLLSKDDFLKIPIDFMTIDFDK		< 1	2685.36	3
4.1.1.4329.6	90.552	3841.99	961.505	4	NNYGTSFELSLCQLGHQETAIETVRSNTITSQSR	Carbamidomethyl(C)@12, Deamidated(Q)@17	< 1	3841.82	4
4.1.1.4335.2	90.803	2333.15	584.296	4	ESEVSEGKPSYVDKVKNDDVK	Glu->pyro-Glu@N-term	< 1	2333.14	4
4.1.1.4337.13	90.917	1503.76	752.889	2	EDISQFFDVSFK	Carbamyl(K)@12	< 1	1503.69	2
[truncated: 509 more rows]

## Sheet: P4
Spectrum	Time	Prec MW	Prec m/z	Prec z	Best Sequence	Modifications	Conf	Theor MW	z
[truncated: 2,530 more rows]

[truncated: 7 more sheets: P5-1, P5-2, P6, P8, P9-1, P9-2, P10]
